# Supplementary material for: A novel risk score model based on gamma-aminobutyric acid signature predicts the survival prognosis of patients with breast cancer
Source: Front Oncol. 2023 Mar 8;13:1108823. doi: 10.3389/fonc.2023.1108823 (PMC10031029; doi:10.3389/fonc.2023.1108823)
Supplement: Supplementary file 1 [file DataSheet_1.zip]

Archive with 56 entries (47 files):
- raw data/
- raw data/Fig 1/
- raw data/Fig 1/Fig 1a GABA-related genes.xlsx
- raw data/Fig 1/Fig 1a code/
- raw data/Fig 1/Fig 1a code/deg_base.R
- raw data/Fig 1/Fig 1a code/input.json
- raw data/Fig 1/Fig 1a code/run.log
- raw data/Fig 1/Fig 1b.cys
- raw data/Fig 1/Fig 1b.tsv
- raw data/Fig 1/Fig 1c code.txt
- raw data/Fig 1/Fig 1c.xlsx
- raw data/Fig 2/
- raw data/Fig 2/Fig 2a code.txt
- raw data/Fig 2/Fig 2a.xlsx
- raw data/Fig 2/Fig 2b code.txt
- raw data/Fig 2/Fig 2c code.txt
- raw data/Fig 2/Fig 2d.xlsx
- raw data/Fig 2/Fig 2e.xlsx
- raw data/Fig 2/Fig 2f.xlsx
- raw data/Fig 2/Fig 2g.xlsx
- raw data/Fig 2/Fig 2h.xlsx
- raw data/Fig 2/Fig 2i.xlsx
- raw data/Fig 3/
- raw data/Fig 3/Fig 3a.xlsx
- raw data/Fig 3/Fig 3b.xlsx
- raw data/Fig 4/
- raw data/Fig 4/Fig 4a.xlsx
- raw data/Fig 4/Fig 4b.xlsx
- raw data/Fig 4/Fig 4c.xlsx
- raw data/Fig 4/Fig 4d.xlsx
- raw data/Fig 4/Fig 4e.xlsx
- raw data/Fig 5/
- raw data/Fig 5/Fig 5a ABAT.xlsx
- raw data/Fig 5/Fig 5b code.txt
- raw data/Fig 5/Fig 5b.xlsx
- raw data/Fig 5/Fig 5c ADCY1.xlsx
- raw data/Fig 5/Fig 5d code.txt
- raw data/Fig 5/Fig 5d.xlsx
- raw data/Fig 5/Fig 5e ADHFE1.xlsx
- raw data/Fig 5/Fig 5f code.txt
- raw data/Fig 5/Fig 5f.xlsx
- raw data/Fig 5/Fig 5g GNG7.xlsx
- raw data/Fig 5/Fig 5h .xlsx
- raw data/Fig 5/Fig 5h code.txt
- raw data/Fig 5/Fig 6i SLC6A1.xlsx
- raw data/Fig 5/Fig 6j code.txt
- raw data/Fig 5/Fig 6j.xlsx
- raw data/Fig 6/
- raw data/Fig 6/Fig 6a.xlsx
- raw data/Fig 6/Fig 6b.pzf
- raw data/Fig 7/
- raw data/Fig 7/Fig 7a.pdf
- raw data/Fig 7/Fig 7b.pdf
- raw data/Fig 7/Fig 7c.pdf
- raw data/Fig 7/Fig 7d.pdf
- raw data/Fig 7/Fig 7e.pdf
