# Supplementary material for: A novel risk score model based on gamma-aminobutyric acid signature predicts the survival prognosis of patients with breast cancer
Source: Front Oncol. 2023 Mar 8;13:1108823. doi: 10.3389/fonc.2023.1108823 (PMC10031029; doi:10.3389/fonc.2023.1108823)
Supplement: Supplementary file 1 [file DataSheet_1.zip › raw data/Fig 1/Fig 1a GABA-related genes.xlsx]

## Sheet: Sheet2
gene	log2FoldChange	pvalue	padj
ABAT	1.25696	6.33889e-18	3.56126e-17
ALDH9A1	-0.300374	3.57969e-07	1.03781e-06
AP2A1	0.488674	9.6106e-23	6.82194e-22
AP2A2	-0.0235632	0.560559	0.667543
AP2B1	0.465468	9.94735e-11	3.72981e-10
AP2M1	0.52397	2.17502e-25	1.73983e-24
AP2S1	1.00334	2.85824e-47	5.39252e-46
GABBR1	-0.296479	0.00119891	0.00243962
GABBR2	3.33759	3.45175e-27	2.9976e-26
GABRA1	3.15253	6.41674e-12	2.59404e-11
GABRA2	-1.67675	5.54433e-11	2.11328e-10
GABRA3	4.2523	2.178e-32	2.35737e-31
GABRA4	-3.33059	3.54278e-25	2.8128e-24
GABRA5	4.82514	7.70599e-36	9.63291e-35
GABRA6	0.0924731	0.862095	0.910347
GABRB1	-0.617345	0.0306728	0.0509753
GABRB2	0.141127	0.38505	0.491127
GABRB3	0.785658	0.000730645	0.00152634
GABRD	3.2167	2.95762e-166	1.21017e-163
GABRE	-2.35028	1.64893e-33	1.87414e-32
GABRG1	-2.51579	7.52266e-31	7.64562e-30
GABRG2	3.40873	1.35849e-08	4.38898e-08
GABRG3	-0.0922997	0.759636	0.837171
GABRP	-0.819828	0.00236891	0.00465523
GABRQ	4.25504	1.88837e-51	4.08779e-50
GAD1	2.8278	1.03041e-35	1.28107e-34
GAD2	0.930378	0.00396736	0.00755725
GPHN	-0.309828	0.000216827	0.000481166
SLC32A1	1.46252	9.49286e-05	0.000218663
SLC6A1	0.894814	7.47956e-18	4.18671e-17
SLC6A11	1.26543	8.55714e-08	2.61154e-07
ADHFE1	-1.8993	1.37777e-68	5.05111e-67
AKR7A2	0.321452	4.62386e-07	1.3276e-06
ALDH5A1	-0.223053	0.0174483	0.0301828
DPEP1	2.46057	9.30221e-64	2.95216e-62
PON3	0.157352	0.47017	0.579293
CPLX1	0.880903	9.81594e-12	3.92355e-11
DNAJC5	0.476456	2.33352e-17	1.27779e-16
HSPA8	0.490219	2.36048e-14	1.09899e-13
RAB3A	1.43927	1.66524e-53	3.85614e-52
RIMS1	1.31122	1.04032e-09	3.64097e-09
SLC6A12	0.686707	4.37471e-07	1.25866e-06
SLC6A13	0.54241	0.00470215	0.00887209
SNAP25	0.842722	7.86092e-05	0.000182676
STX1A	1.50656	8.32515e-58	2.19515e-56
STXBP1	-1.16153	1.7591e-40	2.59711e-39
SYT1	2.89309	3.97807e-37	5.21164e-36
VAMP2	-0.863855	9.53934e-42	1.46944e-40
ADCY1	0.984606	2.5015e-07	7.34896e-07
ADCY2	0.735051	3.7086e-05	8.91633e-05
ADCY3	-0.526895	1.85355e-12	7.74036e-12
ADCY4	-1.7399	3.08412e-71	1.22581e-69
ADCY5	-1.24564	1.68021e-12	7.03445e-12
ADCY6	-0.656432	5.25819e-21	3.42916e-20
ADCY7	0.243998	0.0247098	0.0417465
ADCY8	-0.600629	0.0651506	0.101425
ADCY9	0.406155	2.41213e-06	6.5001e-06
ARHGEF9	-0.24011	0.0012777	0.00259199
GABRR1	-0.946537	7.22871e-06	1.86055e-05
GABRR2	-0.275504	0.0222017	0.0378046
GABRR3	1.84205	1.11291e-06	3.09079e-06
GNAI1	-2.46198	9.27575e-120	1.33673e-117
GNAI2	-0.109213	0.0208739	0.0356896
GNAI3	0.37637	1.41085e-19	8.56247e-19
GNAL	-2.05247	7.4307e-91	5.32906e-89
GNAT3	2.32122	0.000238488	0.000526987
GNB1	0.17908	1.45367e-05	3.6405e-05
GNB2	0.782477	3.87491e-38	5.25993e-37
GNB3	0.0633578	0.604303	0.708616
GNB4	0.340231	0.000153747	0.000346843
GNB5	-0.450823	1.90309e-11	7.46366e-11
GNG10	-0.0317847	0.572115	0.678405
GNG11	-2.15579	8.38448e-129	1.55561e-126
GNG12	-0.81155	2.23642e-23	1.63772e-22
GNG13	5.90996	1.23385e-108	1.39959e-106
GNG2	-2.04055	6.83718e-107	7.40726e-105
GNG3	1.86236	2.05356e-35	2.52302e-34
GNG4	2.62375	4.61158e-31	4.72256e-30
GNG5	0.752525	1.14159e-32	1.25007e-31
GNG7	-1.19858	4.53709e-30	4.47046e-29
GNG8	1.33438	3.84037e-14	1.76717e-13
GNGT1	4.78255	6.56703e-27	5.63994e-26
GNGT2	0.374754	1.90587e-05	4.72059e-05
KCNJ10	2.40515	1.14413e-51	2.49795e-50
KCNJ12	-0.870109	1.86341e-08	5.96163e-08
KCNJ15	0.276257	0.0439946	0.0709684
KCNJ16	-2.77471	4.87434e-23	3.51055e-22
KCNJ2	-1.31847	2.31839e-31	2.39939e-30
KCNJ3	5.18587	2.27797e-59	6.2963e-58
KCNJ4	2.58976	3.98008e-13	1.72887e-12
KCNJ5	-0.357037	0.000665781	0.00139752
KCNJ6	2.72576	1.87058e-38	2.56656e-37
KCNJ9	0.659607	0.000517137	0.00110012
NPTN	0.0394094	0.464581	0.573787
GABARAP	-0.0624422	0.173988	0.246182
NSF	0.909813	8.10691e-48	1.55968e-46
UBQLN1	0.157038	0.000723118	0.00151185
