# Supplementary material for: A novel risk score model based on gamma-aminobutyric acid signature predicts the survival prognosis of patients with breast cancer
Source: Front Oncol. 2023 Mar 8;13:1108823. doi: 10.3389/fonc.2023.1108823 (PMC10031029; doi:10.3389/fonc.2023.1108823)
Supplement: Supplementary file 1 [file DataSheet_1.zip › raw data/Fig 1/Fig 1a code/input.json]

{"samples":["GSM2890058","GSM2890059","GSM2890060","GSM2890061","GSM2890062","GSM2890063","GSM2890064","GSM2890065","GSM2890066","GSM2890067","GSM2890068","GSM2890069","GSM2890070","GSM2890071","GSM2890072","GSM2890073","GSM2890074","GSM2890075","GSM2890076","GSM2890077","GSM2890078","GSM2890079","GSM2890080","GSM2890081","GSM2890082","GSM2890083","GSM2890084","GSM2890115","GSM2890116","GSM2890117","GSM2890118","GSM2890119","GSM2890120","GSM2890121","GSM2890122","GSM2890123","GSM2890124","GSM2890125","GSM2890126","GSM2890127","GSM2890128","GSM2890129","GSM2890130","GSM2890047","GSM2890048","GSM2890049","GSM2890050","GSM2890051"],"groups":["MN","MN","MN","MN","MN","MN","MN","MN","MN","MN","MN","MN","MN","MN","MN","MN","MN","MN","MN","MN","MN","MN","MN","MN","MN","MN","MN","MN","MN","MN","MN","MN","MN","MN","MN","MN","MN","MN","MN","MN","MN","MN","MN","HC","HC","HC","HC","HC"],"types":[1,1,1,1,1,1,1,1,1,1,1,1,1,1,1,1,1,1,1,1,1,1,1,1,1,1,1,1,1,1,1,1,1,1,1,1,1,1,1,1,1,1,1,0,0,0,0,0],"compare":[0,0,0,0,0,0,0,0,0,0,0,0,0,0,0,0,0,0,0,0,0,0,0,0,0,0,0,0,0,0,0,0,0,0,0,0,0,0,0,0,0,0,0,0,0,0,0,0],"method":"limma","log":1,"exp_path":"/pub1/data/user_data/13317319159/GSE108112MN.txt"}
