# Supplementary material for: A novel risk score model based on gamma-aminobutyric acid signature predicts the survival prognosis of patients with breast cancer
Source: Front Oncol. 2023 Mar 8;13:1108823. doi: 10.3389/fonc.2023.1108823 (PMC10031029; doi:10.3389/fonc.2023.1108823)
Supplement: Supplementary file 1 [file DataSheet_1.zip › raw data/Fig 1/Fig 1a code/run.log]

x
1	run deg_base.R-f4dc27ec8a22a0c03a5d22534c574b00
2	read data nrow=24879,ncol=49
3	run limma nrow=24879,ncol=48
4	output deg:tumor-vs-normal
5	succ
