# Supplementary material for: A novel risk score model based on gamma-aminobutyric acid signature predicts the survival prognosis of patients with breast cancer
Source: Front Oncol. 2023 Mar 8;13:1108823. doi: 10.3389/fonc.2023.1108823 (PMC10031029; doi:10.3389/fonc.2023.1108823)
Supplement: Supplementary file 1 [file DataSheet_1.zip › raw data/Fig 1/Fig 1b.tsv]

#node1	node2	node1_string_id	node2_string_id	neighborhood_on_chromosome	gene_fusion	phylogenetic_cooccurrence	homology	coexpression	experimentally_determined_interaction	database_annotated	automated_textmining	combined_score
ABAT	SLC6A1	9606.ENSP00000379845	9606.ENSP00000287766	0	0	0	0	0.190	0	0	0.312	0.420
ABAT	GAD1	9606.ENSP00000379845	9606.ENSP00000350928	0.070	0	0	0	0.215	0.101	0.900	0.676	0.974
ABAT	GAD2	9606.ENSP00000379845	9606.ENSP00000365437	0.070	0	0	0	0.273	0.101	0.900	0.675	0.976
ADCY1	GNG13	9606.ENSP00000297323	9606.ENSP00000248150	0	0	0	0	0.115	0	0.650	0.391	0.795
ADCY1	GNG11	9606.ENSP00000297323	9606.ENSP00000248564	0	0	0	0	0	0	0.650	0	0.650
ADCY1	GNGT1	9606.ENSP00000297323	9606.ENSP00000248572	0	0	0	0	0	0	0.900	0.211	0.917
ADCY1	ADCY3	9606.ENSP00000297323	9606.ENSP00000260600	0	0	0	0.817	0.062	0	0.900	0.640	0.913
ADCY1	GNG3	9606.ENSP00000297323	9606.ENSP00000294117	0	0	0	0	0.144	0	0.650	0.048	0.689
ADCY1	KCNJ3	9606.ENSP00000297323	9606.ENSP00000295101	0	0	0	0	0.096	0	0	0.536	0.562
ADCY1	KCNJ6	9606.ENSP00000297323	9606.ENSP00000477437	0	0	0	0	0	0	0	0.457	0.457
ADCY1	GNG8	9606.ENSP00000297323	9606.ENSP00000300873	0	0	0	0	0.062	0	0.650	0.064	0.665
ADCY1	GNG5	9606.ENSP00000297323	9606.ENSP00000359675	0	0	0	0	0	0	0.650	0.101	0.671
ADCY1	GNG4	9606.ENSP00000297323	9606.ENSP00000375727	0	0	0	0	0.107	0	0.650	0.043	0.675
ADCY1	GNG12	9606.ENSP00000297323	9606.ENSP00000360021	0	0	0	0	0	0	0.650	0.125	0.680
ADCY1	GNAT3	9606.ENSP00000297323	9606.ENSP00000381339	0	0	0	0	0.062	0.201	0.600	0.082	0.687
ADCY1	GNB2	9606.ENSP00000297323	9606.ENSP00000305260	0	0	0	0	0.062	0.070	0.650	0.166	0.711
ADCY1	GNG7	9606.ENSP00000297323	9606.ENSP00000371594	0	0	0	0	0.090	0	0.650	0.202	0.723
ADCY1	GNG2	9606.ENSP00000297323	9606.ENSP00000334448	0	0	0	0	0.062	0	0.650	0.414	0.790
ADCY1	ADCY6	9606.ENSP00000297323	9606.ENSP00000311405	0	0	0	0.879	0	0	0.900	0.560	0.906
ADCY1	ADCY5	9606.ENSP00000297323	9606.ENSP00000419361	0	0	0	0.885	0.145	0	0.900	0.583	0.916
ADCY1	ADCY4	9606.ENSP00000297323	9606.ENSP00000312126	0	0	0	0.840	0.062	0.253	0.900	0.624	0.931
ADCY1	GNAI1	9606.ENSP00000297323	9606.ENSP00000343027	0	0	0	0	0.062	0.201	0.900	0.289	0.939
ADCY1	ADCY2	9606.ENSP00000297323	9606.ENSP00000342952	0	0	0	0.839	0.109	0.386	0.900	0.665	0.946
ADCY1	GNAL	9606.ENSP00000297323	9606.ENSP00000334051	0	0	0	0	0.087	0.269	0.900	0.355	0.951
ADCY2	GNG13	9606.ENSP00000342952	9606.ENSP00000248150	0	0	0	0	0.086	0	0.650	0.265	0.744
ADCY2	GNG11	9606.ENSP00000342952	9606.ENSP00000248564	0	0	0	0	0.052	0	0.650	0.105	0.677
ADCY2	GNGT1	9606.ENSP00000342952	9606.ENSP00000248572	0	0	0	0	0.052	0	0.650	0.048	0.656
ADCY2	ADCY3	9606.ENSP00000342952	9606.ENSP00000260600	0	0	0	0.835	0.062	0.253	0.900	0.796	0.933
ADCY2	GNG3	9606.ENSP00000342952	9606.ENSP00000294117	0	0	0	0	0.118	0	0.650	0.219	0.738
ADCY2	GNG8	9606.ENSP00000342952	9606.ENSP00000300873	0	0	0	0	0.062	0	0.650	0.133	0.690
ADCY2	GNB2	9606.ENSP00000342952	9606.ENSP00000305260	0	0	0	0	0.062	0.070	0.650	0.233	0.734
ADCY2	ADCY6	9606.ENSP00000342952	9606.ENSP00000311405	0	0	0	0.869	0	0.346	0.900	0.572	0.936
ADCY2	ADCY4	9606.ENSP00000342952	9606.ENSP00000312126	0	0	0	0.957	0	0	0.900	0.629	0.902
ADCY2	GNAL	9606.ENSP00000342952	9606.ENSP00000334051	0	0	0	0	0.098	0.256	0.900	0.565	0.966
ADCY2	GNG2	9606.ENSP00000342952	9606.ENSP00000334448	0	0	0	0	0.062	0.312	0.650	0.282	0.816
ADCY2	GNG7	9606.ENSP00000342952	9606.ENSP00000371594	0	0	0	0	0.077	0	0.650	0.097	0.683
ADCY2	GNAT3	9606.ENSP00000342952	9606.ENSP00000381339	0	0	0	0	0.062	0.201	0.600	0.082	0.687
ADCY2	GNG4	9606.ENSP00000342952	9606.ENSP00000375727	0	0	0	0	0.097	0	0.650	0.112	0.694
ADCY2	GNG12	9606.ENSP00000342952	9606.ENSP00000360021	0	0	0	0	0.060	0	0.650	0.151	0.696
ADCY2	GNG5	9606.ENSP00000342952	9606.ENSP00000359675	0	0	0	0	0	0	0.650	0.352	0.763
ADCY2	GNAI1	9606.ENSP00000342952	9606.ENSP00000343027	0	0	0	0	0.062	0.201	0.900	0.436	0.952
ADCY2	ADCY5	9606.ENSP00000342952	9606.ENSP00000419361	0	0	0	0.875	0.107	0.694	0.900	0.656	0.972
ADCY3	GNG13	9606.ENSP00000260600	9606.ENSP00000248150	0	0	0	0	0	0	0.800	0.389	0.872
ADCY3	GNG11	9606.ENSP00000260600	9606.ENSP00000248564	0	0	0	0	0.053	0	0.650	0	0.654
ADCY3	GNGT1	9606.ENSP00000260600	9606.ENSP00000248572	0	0	0	0	0.053	0	0.650	0.041	0.654
ADCY3	GNG2	9606.ENSP00000260600	9606.ENSP00000334448	0	0	0	0	0	0	0.650	0.081	0.664
ADCY3	GNG5	9606.ENSP00000260600	9606.ENSP00000359675	0	0	0	0	0	0	0.650	0.115	0.677
ADCY3	GNG12	9606.ENSP00000260600	9606.ENSP00000360021	0	0	0	0	0	0	0.650	0.125	0.680
ADCY3	GNG3	9606.ENSP00000260600	9606.ENSP00000294117	0	0	0	0	0.062	0	0.650	0.116	0.684
ADCY3	GNAT3	9606.ENSP00000260600	9606.ENSP00000381339	0	0	0	0	0.062	0.201	0.600	0.097	0.693
ADCY3	GNG4	9606.ENSP00000260600	9606.ENSP00000375727	0	0	0	0	0.062	0	0.650	0.183	0.708
ADCY3	GNG8	9606.ENSP00000260600	9606.ENSP00000300873	0	0	0	0	0.062	0	0.650	0.186	0.709
ADCY3	GNB2	9606.ENSP00000260600	9606.ENSP00000305260	0	0	0	0	0.062	0.070	0.650	0.175	0.714
ADCY3	GNG7	9606.ENSP00000260600	9606.ENSP00000371594	0	0	0	0	0.062	0	0.800	0.051	0.806
ADCY3	ADCY6	9606.ENSP00000260600	9606.ENSP00000311405	0	0	0	0.836	0.062	0	0.900	0.760	0.914
ADCY3	ADCY5	9606.ENSP00000260600	9606.ENSP00000419361	0	0	0	0.851	0.062	0	0.900	0.825	0.914
ADCY3	ADCY4	9606.ENSP00000260600	9606.ENSP00000312126	0	0	0	0.826	0.062	0.253	0.900	0.932	0.936
ADCY3	GNAI1	9606.ENSP00000260600	9606.ENSP00000343027	0	0	0	0	0.062	0.201	0.900	0.297	0.940
ADCY3	GNAL	9606.ENSP00000260600	9606.ENSP00000334051	0	0	0	0	0.064	0.269	0.900	0.683	0.975
ADCY4	GNG13	9606.ENSP00000312126	9606.ENSP00000248150	0	0	0	0	0.049	0	0.650	0.281	0.739
ADCY4	GNG11	9606.ENSP00000312126	9606.ENSP00000248564	0	0	0	0	0.064	0	0.650	0.174	0.705
ADCY4	GNGT1	9606.ENSP00000312126	9606.ENSP00000248572	0	0	0	0	0.052	0	0.650	0.193	0.708
ADCY4	GNG3	9606.ENSP00000312126	9606.ENSP00000294117	0	0	0	0	0.052	0	0.650	0.131	0.686
ADCY4	GNG8	9606.ENSP00000312126	9606.ENSP00000300873	0	0	0	0	0.062	0	0.650	0.058	0.663
ADCY4	GNB2	9606.ENSP00000312126	9606.ENSP00000305260	0	0	0	0	0.062	0.070	0.650	0.161	0.709
ADCY4	ADCY6	9606.ENSP00000312126	9606.ENSP00000311405	0	0	0	0.863	0.062	0.346	0.900	0.873	0.941
ADCY4	GNAT3	9606.ENSP00000312126	9606.ENSP00000381339	0	0	0	0	0.062	0.201	0.600	0.082	0.687
ADCY4	GNG4	9606.ENSP00000312126	9606.ENSP00000375727	0	0	0	0	0.062	0	0.650	0.141	0.693
ADCY4	GNG7	9606.ENSP00000312126	9606.ENSP00000371594	0	0	0	0	0	0	0.650	0.162	0.694
ADCY4	GNG12	9606.ENSP00000312126	9606.ENSP00000360021	0	0	0	0	0.060	0	0.650	0.153	0.697
ADCY4	GNG2	9606.ENSP00000312126	9606.ENSP00000334448	0	0	0	0	0	0	0.650	0.231	0.719
ADCY4	GNG5	9606.ENSP00000312126	9606.ENSP00000359675	0	0	0	0	0	0	0.650	0.506	0.819
ADCY4	GNAI1	9606.ENSP00000312126	9606.ENSP00000343027	0	0	0	0	0.062	0.201	0.900	0.261	0.937
ADCY4	ADCY5	9606.ENSP00000312126	9606.ENSP00000419361	0	0	0	0.859	0.062	0.346	0.900	0.894	0.941
ADCY4	GNAL	9606.ENSP00000312126	9606.ENSP00000334051	0	0	0	0	0.064	0.256	0.900	0.512	0.961
ADCY5	GNG13	9606.ENSP00000419361	9606.ENSP00000248150	0	0	0	0	0.103	0	0.600	0.266	0.713
ADCY5	GNG11	9606.ENSP00000419361	9606.ENSP00000248564	0	0	0	0	0	0	0.600	0.077	0.615
ADCY5	GNGT1	9606.ENSP00000419361	9606.ENSP00000248572	0	0	0	0	0	0	0.600	0.049	0.603
ADCY5	GNG3	9606.ENSP00000419361	9606.ENSP00000294117	0	0	0	0	0.151	0	0.600	0.256	0.725
ADCY5	GNG8	9606.ENSP00000419361	9606.ENSP00000300873	0	0	0	0	0.062	0	0.600	0.246	0.692
ADCY5	GNB2	9606.ENSP00000419361	9606.ENSP00000305260	0	0	0	0	0.062	0.070	0.600	0.206	0.685
ADCY5	ADCY6	9606.ENSP00000419361	9606.ENSP00000311405	0	0	0	0.969	0.084	0	0.900	0.905	0.907
ADCY5	GNAL	9606.ENSP00000419361	9606.ENSP00000334051	0	0	0	0	0.087	0.369	0.900	0.612	0.974
ADCY5	GNG2	9606.ENSP00000419361	9606.ENSP00000334448	0	0	0	0	0	0	0.600	0.272	0.696
ADCY5	GNAI1	9606.ENSP00000419361	9606.ENSP00000343027	0	0	0	0	0.082	0.391	0.900	0.300	0.955
ADCY5	GNG5	9606.ENSP00000419361	9606.ENSP00000359675	0	0	0	0	0	0	0.600	0.225	0.677
ADCY5	GNG12	9606.ENSP00000419361	9606.ENSP00000360021	0	0	0	0	0	0	0.600	0.205	0.668
ADCY5	GNG7	9606.ENSP00000419361	9606.ENSP00000371594	0	0	0	0	0.096	0	0.600	0.381	0.756
ADCY5	GNG4	9606.ENSP00000419361	9606.ENSP00000375727	0	0	0	0	0.062	0	0.600	0.227	0.684
ADCY5	GNAT3	9606.ENSP00000419361	9606.ENSP00000381339	0	0	0	0	0.062	0.201	0.600	0.090	0.690
ADCY6	GNG13	9606.ENSP00000311405	9606.ENSP00000248150	0	0	0	0	0	0	0.600	0.226	0.677
ADCY6	GNG11	9606.ENSP00000311405	9606.ENSP00000248564	0	0	0	0	0	0	0.600	0.043	0.600
ADCY6	GNGT1	9606.ENSP00000311405	9606.ENSP00000248572	0	0	0	0	0	0	0.600	0.047	0.602
ADCY6	GNG3	9606.ENSP00000311405	9606.ENSP00000294117	0	0	0	0	0.052	0	0.600	0.067	0.615
ADCY6	GNG8	9606.ENSP00000311405	9606.ENSP00000300873	0	0	0	0	0.062	0	0.600	0.140	0.649
ADCY6	GNB2	9606.ENSP00000311405	9606.ENSP00000305260	0	0	0	0	0.062	0.070	0.600	0.087	0.638
ADCY6	GNG2	9606.ENSP00000311405	9606.ENSP00000334448	0	0	0	0	0	0	0.600	0	0.600
ADCY6	GNG4	9606.ENSP00000311405	9606.ENSP00000375727	0	0	0	0	0.062	0	0.600	0.051	0.612
ADCY6	GNG7	9606.ENSP00000311405	9606.ENSP00000371594	0	0	0	0	0.062	0	0.600	0.076	0.623
ADCY6	GNG5	9606.ENSP00000311405	9606.ENSP00000359675	0	0	0	0	0	0	0.600	0.101	0.625
ADCY6	GNAT3	9606.ENSP00000311405	9606.ENSP00000381339	0	0	0	0	0.062	0.201	0.600	0.090	0.690
ADCY6	GNG12	9606.ENSP00000311405	9606.ENSP00000360021	0	0	0	0	0.097	0	0.600	0.333	0.738
ADCY6	GNAI1	9606.ENSP00000311405	9606.ENSP00000343027	0	0	0	0	0.078	0.201	0.900	0.286	0.940
ADCY6	GNAL	9606.ENSP00000311405	9606.ENSP00000334051	0	0	0	0	0.064	0.369	0.900	0.292	0.952
AP2M1	AP2S1	9606.ENSP00000292807	9606.ENSP00000263270	0	0	0	0	0.505	0.993	0.900	0.960	0.999
AP2M1	GABRG2	9606.ENSP00000292807	9606.ENSP00000410732	0	0	0	0	0.062	0.077	0	0.462	0.493
CPLX1	SLC32A1	9606.ENSP00000305613	9606.ENSP00000217420	0	0	0	0	0.368	0	0.600	0.236	0.790
CPLX1	RAB3A	9606.ENSP00000305613	9606.ENSP00000222256	0	0	0	0	0.463	0	0.600	0.512	0.886
CPLX1	STX1A	9606.ENSP00000305613	9606.ENSP00000222812	0	0	0	0	0.172	0.960	0.800	0.866	0.999
CPLX1	SNAP25	9606.ENSP00000305613	9606.ENSP00000254976	0	0	0	0	0.409	0.979	0.800	0.757	0.999
CPLX1	SYT1	9606.ENSP00000305613	9606.ENSP00000261205	0	0	0	0	0.487	0.813	0.600	0.948	0.997
CPLX1	SLC6A1	9606.ENSP00000305613	9606.ENSP00000287766	0	0	0	0	0.348	0	0	0.142	0.416
CPLX1	GABRG2	9606.ENSP00000305613	9606.ENSP00000410732	0	0	0	0	0.364	0	0	0.195	0.466
CPLX1	GABRD	9606.ENSP00000305613	9606.ENSP00000367848	0	0	0	0	0.531	0	0	0.150	0.585
CPLX1	NSF	9606.ENSP00000305613	9606.ENSP00000381293	0	0	0	0	0.162	0	0	0.543	0.600
CPLX1	GAD1	9606.ENSP00000305613	9606.ENSP00000350928	0	0	0	0	0.236	0	0.600	0.151	0.718
CPLX1	GAD2	9606.ENSP00000305613	9606.ENSP00000365437	0	0	0	0	0.292	0	0.600	0.212	0.757
CPLX1	RIMS1	9606.ENSP00000305613	9606.ENSP00000428417	0	0	0	0	0.196	0	0.800	0.431	0.900
CPLX1	STXBP1	9606.ENSP00000305613	9606.ENSP00000362399	0	0	0	0	0.215	0	0.800	0.590	0.930
CPLX1	VAMP2	9606.ENSP00000305613	9606.ENSP00000314214	0	0	0	0	0.199	0.904	0.720	0.814	0.995
GABBR2	SLC32A1	9606.ENSP00000259455	9606.ENSP00000217420	0	0	0	0	0.232	0	0	0.359	0.487
GABBR2	KCNJ2	9606.ENSP00000259455	9606.ENSP00000243457	0	0	0	0	0	0	0.600	0.111	0.629
GABBR2	GNG13	9606.ENSP00000259455	9606.ENSP00000248150	0	0	0	0	0.135	0	0.600	0.054	0.644
GABBR2	GNG11	9606.ENSP00000259455	9606.ENSP00000248564	0	0	0	0	0	0	0.600	0.045	0.601
GABBR2	GNGT1	9606.ENSP00000259455	9606.ENSP00000248572	0	0	0	0	0	0	0.600	0	0.600
GABBR2	SLC6A11	9606.ENSP00000259455	9606.ENSP00000254488	0	0	0	0	0.102	0	0	0.451	0.486
GABBR2	SLC6A13	9606.ENSP00000259455	9606.ENSP00000339260	0	0	0	0	0.062	0	0	0.391	0.404
GABBR2	GABRP	9606.ENSP00000259455	9606.ENSP00000430100	0	0	0	0	0	0.060	0	0.399	0.411
GABBR2	GABRQ	9606.ENSP00000259455	9606.ENSP00000469332	0	0	0	0	0.062	0.060	0	0.422	0.446
GABBR2	GABRR1	9606.ENSP00000259455	9606.ENSP00000412673	0	0	0	0	0	0.060	0	0.505	0.515
GABBR2	GAD2	9606.ENSP00000259455	9606.ENSP00000365437	0	0	0	0	0.211	0	0	0.466	0.561
GABBR2	GAD1	9606.ENSP00000259455	9606.ENSP00000350928	0	0	0	0	0.136	0	0	0.542	0.587
GABBR2	GNG8	9606.ENSP00000259455	9606.ENSP00000300873	0	0	0	0	0	0	0.600	0	0.600
GABBR2	GABRD	9606.ENSP00000259455	9606.ENSP00000367848	0	0	0	0	0.231	0.060	0	0.495	0.603
GABBR2	GNG12	9606.ENSP00000259455	9606.ENSP00000360021	0	0	0	0	0.053	0	0.600	0	0.605
GABBR2	SLC6A1	9606.ENSP00000259455	9606.ENSP00000287766	0	0	0	0	0.230	0	0	0.510	0.607
GABBR2	GNG4	9606.ENSP00000259455	9606.ENSP00000375727	0	0	0	0	0.091	0	0.600	0	0.620
GABBR2	KCNJ16	9606.ENSP00000259455	9606.ENSP00000465295	0	0	0	0	0.083	0	0.600	0.077	0.632
GABBR2	GNB2	9606.ENSP00000259455	9606.ENSP00000305260	0	0	0	0	0.062	0	0.600	0.106	0.635
GABBR2	KCNJ12	9606.ENSP00000259455	9606.ENSP00000463778	0	0	0	0	0.108	0	0.600	0.090	0.647
GABBR2	GNG5	9606.ENSP00000259455	9606.ENSP00000359675	0	0	0	0	0	0	0.600	0.163	0.650
GABBR2	GNG2	9606.ENSP00000259455	9606.ENSP00000334448	0	0	0	0	0.062	0	0.600	0.143	0.650
GABBR2	KCNJ10	9606.ENSP00000259455	9606.ENSP00000357068	0	0	0	0	0.157	0	0.600	0.108	0.673
GABBR2	GNG3	9606.ENSP00000259455	9606.ENSP00000294117	0	0	0	0	0.169	0	0.600	0.112	0.679
GABBR2	KCNJ4	9606.ENSP00000259455	9606.ENSP00000306497	0	0	0	0	0.206	0	0.600	0.091	0.686
GABBR2	GNG7	9606.ENSP00000259455	9606.ENSP00000371594	0	0	0	0	0.085	0	0.600	0.373	0.750
GABBR2	KCNJ3	9606.ENSP00000259455	9606.ENSP00000295101	0	0	0	0	0.168	0	0.600	0.343	0.762
GABBR2	GABRA3	9606.ENSP00000259455	9606.ENSP00000359337	0	0	0	0	0.113	0.073	0.540	0.498	0.785
GABBR2	GABRA5	9606.ENSP00000259455	9606.ENSP00000335592	0	0	0	0	0.214	0.073	0.540	0.460	0.794
GABBR2	GABRG1	9606.ENSP00000259455	9606.ENSP00000295452	0	0	0	0	0.255	0.073	0.540	0.431	0.795
GABBR2	KCNJ6	9606.ENSP00000259455	9606.ENSP00000477437	0	0	0	0	0.110	0	0.600	0.499	0.806
GABBR2	GABRA4	9606.ENSP00000259455	9606.ENSP00000264318	0	0	0	0	0.161	0.073	0.540	0.539	0.813
GABBR2	KCNJ9	9606.ENSP00000259455	9606.ENSP00000357067	0	0	0	0	0.318	0	0.600	0.406	0.824
GABBR2	GNAI1	9606.ENSP00000259455	9606.ENSP00000343027	0	0	0	0	0.080	0	0.800	0.174	0.834
GABBR2	GABRE	9606.ENSP00000259455	9606.ENSP00000359353	0	0	0	0	0	0.073	0.720	0.516	0.863
GABBR2	GABRA2	9606.ENSP00000259455	9606.ENSP00000421828	0	0	0	0	0.121	0.073	0.720	0.551	0.884
GABBR2	GABRA1	9606.ENSP00000259455	9606.ENSP00000393097	0	0	0	0	0.231	0.073	0.720	0.503	0.887
GABBR2	GABRB3	9606.ENSP00000259455	9606.ENSP00000308725	0	0	0	0	0.131	0.060	0.720	0.597	0.895
GABBR2	GABRG2	9606.ENSP00000259455	9606.ENSP00000410732	0	0	0	0	0.232	0.139	0.720	0.499	0.895
GABRA1	SLC32A1	9606.ENSP00000393097	9606.ENSP00000217420	0	0	0	0	0.374	0	0	0.550	0.706
GABRA1	RAB3A	9606.ENSP00000393097	9606.ENSP00000222256	0	0	0	0	0.225	0	0	0.315	0.447
GABRA1	SLC6A11	9606.ENSP00000393097	9606.ENSP00000254488	0	0	0	0	0.133	0	0	0.406	0.463
GABRA1	SNAP25	9606.ENSP00000393097	9606.ENSP00000254976	0	0	0	0	0.373	0	0	0.395	0.604
GABRA1	SYT1	9606.ENSP00000393097	9606.ENSP00000261205	0	0	0	0	0.348	0	0	0.505	0.663
GABRA1	GABRA4	9606.ENSP00000393097	9606.ENSP00000264318	0	0	0	0.953	0.325	0.182	0.900	0.728	0.942
GABRA1	SLC6A1	9606.ENSP00000393097	9606.ENSP00000287766	0	0	0	0	0.362	0	0	0.523	0.683
GABRA1	GABRG1	9606.ENSP00000393097	9606.ENSP00000295452	0	0	0	0.911	0.423	0.182	0.540	0.738	0.779
GABRA1	GABRB3	9606.ENSP00000393097	9606.ENSP00000308725	0	0	0	0.844	0.172	0.892	0.900	0.792	0.991
GABRA1	GABRA5	9606.ENSP00000393097	9606.ENSP00000335592	0	0	0	0.972	0.232	0.182	0.900	0.751	0.933
GABRA1	GAD1	9606.ENSP00000393097	9606.ENSP00000350928	0	0	0	0	0.160	0	0	0.603	0.653
GABRA1	KCNJ9	9606.ENSP00000393097	9606.ENSP00000357067	0	0	0	0	0.510	0	0	0.306	0.646
GABRA1	GABRA3	9606.ENSP00000393097	9606.ENSP00000359337	0	0	0	0.972	0.144	0.182	0.900	0.729	0.925
GABRA1	GABRE	9606.ENSP00000393097	9606.ENSP00000359353	0	0	0	0.875	0	0	0.720	0.597	0.740
GABRA1	STXBP1	9606.ENSP00000393097	9606.ENSP00000362399	0	0	0	0	0.140	0	0	0.582	0.625
GABRA1	GAD2	9606.ENSP00000393097	9606.ENSP00000365437	0	0	0	0	0.364	0	0	0.579	0.721
GABRA1	GABRD	9606.ENSP00000393097	9606.ENSP00000367848	0	0	0	0.833	0.374	0.062	0.540	0.747	0.742
GABRA1	NSF	9606.ENSP00000393097	9606.ENSP00000381293	0	0	0	0	0.085	0	0.900	0.205	0.920
GABRA1	RIMS1	9606.ENSP00000393097	9606.ENSP00000428417	0	0	0	0	0.313	0	0	0.251	0.463
GABRA1	GABRR3	9606.ENSP00000393097	9606.ENSP00000481321	0	0	0	0.803	0	0	0.540	0.334	0.567
GABRA1	GABRR1	9606.ENSP00000393097	9606.ENSP00000412673	0	0	0	0.808	0	0	0.540	0.585	0.590
GABRA1	GABRP	9606.ENSP00000393097	9606.ENSP00000430100	0	0	0	0.819	0	0	0.540	0.764	0.602
GABRA1	GABRQ	9606.ENSP00000393097	9606.ENSP00000469332	0	0	0	0.807	0.062	0	0.800	0.645	0.828
GABRA1	GABRA2	9606.ENSP00000393097	9606.ENSP00000421828	0	0	0	0.977	0.197	0	0.900	0.844	0.917
GABRA1	GABRG2	9606.ENSP00000393097	9606.ENSP00000410732	0	0	0	0.906	0.546	0.897	0.720	0.866	0.987
GABRA2	SLC32A1	9606.ENSP00000421828	9606.ENSP00000217420	0	0	0	0	0.173	0	0	0.470	0.543
GABRA2	GABRA4	9606.ENSP00000421828	9606.ENSP00000264318	0	0	0	0.952	0.162	0	0.900	0.804	0.916
GABRA2	SLC6A1	9606.ENSP00000421828	9606.ENSP00000287766	0	0	0	0	0.174	0	0	0.420	0.500
GABRA2	GABRG1	9606.ENSP00000421828	9606.ENSP00000295452	0	0	0	0.910	0.231	0.137	0.540	0.906	0.695
GABRA2	GABRB3	9606.ENSP00000421828	9606.ENSP00000308725	0	0	0	0.857	0.116	0.196	0.720	0.707	0.805
GABRA2	GABRA5	9606.ENSP00000421828	9606.ENSP00000335592	0	0	0	0.974	0.124	0	0.900	0.695	0.910
GABRA2	GAD1	9606.ENSP00000421828	9606.ENSP00000350928	0	0	0	0	0.117	0	0	0.479	0.521
GABRA2	KCNJ9	9606.ENSP00000421828	9606.ENSP00000357067	0	0	0	0	0.184	0	0	0.377	0.470
GABRA2	GABRA3	9606.ENSP00000421828	9606.ENSP00000359337	0	0	0	0.973	0.140	0	0.900	0.749	0.912
GABRA2	GABRE	9606.ENSP00000421828	9606.ENSP00000359353	0	0	0	0.874	0	0	0.720	0.643	0.742
GABRA2	GAD2	9606.ENSP00000421828	9606.ENSP00000365437	0	0	0	0	0.187	0	0	0.440	0.526
GABRA2	GABRD	9606.ENSP00000421828	9606.ENSP00000367848	0	0	0	0.834	0.146	0.062	0.540	0.630	0.640
GABRA2	NSF	9606.ENSP00000421828	9606.ENSP00000381293	0	0	0	0	0.064	0	0.900	0.132	0.911
GABRA2	GABRG2	9606.ENSP00000421828	9606.ENSP00000410732	0	0	0	0.901	0.224	0.412	0.720	0.748	0.871
GABRA2	GABRR1	9606.ENSP00000421828	9606.ENSP00000412673	0	0	0	0.825	0	0	0.540	0.566	0.584
GABRA2	GABRP	9606.ENSP00000421828	9606.ENSP00000430100	0	0	0	0.822	0	0	0.540	0.502	0.579
GABRA2	GABRR3	9606.ENSP00000421828	9606.ENSP00000481321	0	0	0	0.808	0.062	0	0.540	0.419	0.584
GABRA2	KCNJ6	9606.ENSP00000421828	9606.ENSP00000477437	0	0	0	0	0.113	0	0	0.572	0.604
GABRA2	GABRQ	9606.ENSP00000421828	9606.ENSP00000469332	0	0	0	0.805	0.062	0	0.600	0.678	0.659
GABRA3	SLC32A1	9606.ENSP00000359337	9606.ENSP00000217420	0	0	0	0	0.131	0	0	0.393	0.451
GABRA3	GABRA4	9606.ENSP00000359337	9606.ENSP00000264318	0	0	0	0.949	0.099	0	0.900	0.694	0.909
GABRA3	SLC6A1	9606.ENSP00000359337	9606.ENSP00000287766	0	0	0	0	0.115	0	0	0.439	0.483
GABRA3	GABRG1	9606.ENSP00000359337	9606.ENSP00000295452	0	0	0	0.912	0.148	0.137	0.540	0.517	0.648
GABRA3	GABRB3	9606.ENSP00000359337	9606.ENSP00000308725	0	0	0	0.846	0.118	0.196	0.600	0.724	0.725
GABRA3	GABRA5	9606.ENSP00000359337	9606.ENSP00000335592	0	0	0	0.972	0.130	0.323	0.900	0.729	0.937
GABRA3	GAD2	9606.ENSP00000359337	9606.ENSP00000365437	0	0	0	0	0.114	0	0	0.350	0.400
GABRA3	GABRR1	9606.ENSP00000359337	9606.ENSP00000412673	0	0	0	0.811	0	0	0.540	0.411	0.573
GABRA3	GABRP	9606.ENSP00000359337	9606.ENSP00000430100	0	0	0	0.833	0	0	0.540	0.468	0.574
GABRA3	GABRR3	9606.ENSP00000359337	9606.ENSP00000481321	0	0	0	0.798	0	0	0.540	0.497	0.584
GABRA3	GABRE	9606.ENSP00000359337	9606.ENSP00000359353	0	0	0	0.863	0	0	0.540	0.764	0.587
GABRA3	GABRD	9606.ENSP00000359337	9606.ENSP00000367848	0	0	0	0.831	0.088	0.062	0.540	0.579	0.612
GABRA3	GABRQ	9606.ENSP00000359337	9606.ENSP00000469332	0	0	0	0.779	0.213	0	0.600	0.719	0.723
GABRA3	GABRG2	9606.ENSP00000359337	9606.ENSP00000410732	0	0	0	0.896	0.196	0.181	0.600	0.659	0.733
GABRA3	NSF	9606.ENSP00000359337	9606.ENSP00000381293	0	0	0	0	0.062	0	0.900	0.095	0.907
GABRA4	SLC32A1	9606.ENSP00000264318	9606.ENSP00000217420	0	0	0	0	0.313	0	0	0.360	0.541
GABRA4	SYT1	9606.ENSP00000264318	9606.ENSP00000261205	0	0	0	0	0.185	0	0	0.314	0.417
GABRA4	GAD1	9606.ENSP00000264318	9606.ENSP00000350928	0	0	0	0	0.119	0	0	0.354	0.407
GABRA4	GAD2	9606.ENSP00000264318	9606.ENSP00000365437	0	0	0	0	0.231	0	0	0.393	0.513
GABRA4	SLC6A1	9606.ENSP00000264318	9606.ENSP00000287766	0	0	0	0	0.313	0	0	0.372	0.550
GABRA4	GABRE	9606.ENSP00000264318	9606.ENSP00000359353	0	0	0	0.866	0	0	0.540	0.681	0.581
GABRA4	GABRP	9606.ENSP00000264318	9606.ENSP00000430100	0	0	0	0.825	0	0	0.540	0.556	0.583
GABRA4	GABRR3	9606.ENSP00000264318	9606.ENSP00000481321	0	0	0	0.792	0	0	0.540	0.628	0.598
GABRA4	GABRR1	9606.ENSP00000264318	9606.ENSP00000412673	0	0	0	0.804	0.062	0	0.540	0.610	0.602
GABRA4	GABRQ	9606.ENSP00000264318	9606.ENSP00000469332	0	0	0	0.764	0.062	0	0.600	0.657	0.668
GABRA4	GABRD	9606.ENSP00000264318	9606.ENSP00000367848	0	0	0	0.838	0.231	0.082	0.540	0.783	0.691
GABRA4	GABRB3	9606.ENSP00000264318	9606.ENSP00000308725	0	0	0	0.842	0.109	0.196	0.600	0.732	0.724
GABRA4	GABRG1	9606.ENSP00000264318	9606.ENSP00000295452	0	0	0	0.912	0.349	0.137	0.540	0.758	0.737
GABRA4	GABRG2	9606.ENSP00000264318	9606.ENSP00000410732	0	0	0	0.883	0.308	0.181	0.600	0.673	0.772
GABRA4	NSF	9606.ENSP00000264318	9606.ENSP00000381293	0	0	0	0	0.064	0	0.900	0.198	0.918
GABRA4	GABRA5	9606.ENSP00000264318	9606.ENSP00000335592	0	0	0	0.950	0.159	0.151	0.900	0.748	0.925
GABRA5	SLC32A1	9606.ENSP00000335592	9606.ENSP00000217420	0	0	0	0	0.314	0	0	0.395	0.567
GABRA5	SLC6A11	9606.ENSP00000335592	9606.ENSP00000254488	0	0	0	0	0.102	0	0	0.651	0.673
GABRA5	SLC6A1	9606.ENSP00000335592	9606.ENSP00000287766	0	0	0	0	0.245	0	0	0.740	0.795
GABRA5	GABRG1	9606.ENSP00000335592	9606.ENSP00000295452	0	0	0	0.912	0.348	0.159	0.540	0.601	0.739
GABRA5	GABRB3	9606.ENSP00000335592	9606.ENSP00000308725	0	0	0	0.851	0.231	0.196	0.600	0.879	0.766
GABRA5	SLC6A12	9606.ENSP00000335592	9606.ENSP00000399136	0	0	0	0	0	0	0	0.427	0.427
GABRA5	GAD2	9606.ENSP00000335592	9606.ENSP00000365437	0	0	0	0	0.197	0	0	0.476	0.562
GABRA5	GABRE	9606.ENSP00000335592	9606.ENSP00000359353	0	0	0	0.874	0	0	0.540	0.501	0.567
GABRA5	GABRR3	9606.ENSP00000335592	9606.ENSP00000481321	0	0	0	0.809	0	0	0.540	0.419	0.574
GABRA5	GAD1	9606.ENSP00000335592	9606.ENSP00000350928	0	0	0	0	0.120	0	0	0.535	0.574
GABRA5	GABRP	9606.ENSP00000335592	9606.ENSP00000430100	0	0	0	0.828	0	0	0.540	0.455	0.574
GABRA5	GABRR1	9606.ENSP00000335592	9606.ENSP00000412673	0	0	0	0.812	0	0	0.540	0.549	0.585
GABRA5	GABRQ	9606.ENSP00000335592	9606.ENSP00000469332	0	0	0	0.800	0.098	0	0.600	0.515	0.661
GABRA5	GABRD	9606.ENSP00000335592	9606.ENSP00000367848	0	0	0	0.843	0.233	0.062	0.540	0.750	0.682
GABRA5	SLC6A13	9606.ENSP00000335592	9606.ENSP00000339260	0	0	0	0	0.062	0	0	0.769	0.774
GABRA5	GABRG2	9606.ENSP00000335592	9606.ENSP00000410732	0	0	0	0.898	0.335	0.181	0.600	0.700	0.779
GABRA5	NSF	9606.ENSP00000335592	9606.ENSP00000381293	0	0	0	0	0.085	0	0.900	0.067	0.907
GABRB3	SLC32A1	9606.ENSP00000308725	9606.ENSP00000217420	0	0	0	0	0.194	0	0	0.550	0.622
GABRB3	SLC6A11	9606.ENSP00000308725	9606.ENSP00000254488	0	0	0	0	0.100	0	0	0.413	0.449
GABRB3	SNAP25	9606.ENSP00000308725	9606.ENSP00000254976	0	0	0	0	0.160	0	0	0.341	0.424
GABRB3	SLC6A1	9606.ENSP00000308725	9606.ENSP00000287766	0	0	0	0	0.133	0	0	0.508	0.555
GABRB3	GABRG1	9606.ENSP00000308725	9606.ENSP00000295452	0	0	0	0.849	0.153	0	0.540	0.603	0.629
GABRB3	STXBP1	9606.ENSP00000308725	9606.ENSP00000362399	0	0	0	0	0.097	0	0	0.502	0.531
GABRB3	GABRR3	9606.ENSP00000308725	9606.ENSP00000481321	0	0	0	0.878	0	0	0.540	0.380	0.559
GABRB3	GABRP	9606.ENSP00000308725	9606.ENSP00000430100	0	0	0	0.892	0	0	0.540	0.506	0.564
GABRB3	GABRR1	9606.ENSP00000308725	9606.ENSP00000412673	0	0	0	0.886	0.062	0	0.540	0.529	0.576
GABRB3	GABRD	9606.ENSP00000308725	9606.ENSP00000367848	0	0	0	0.904	0.123	0	0.540	0.683	0.606
GABRB3	GAD2	9606.ENSP00000308725	9606.ENSP00000365437	0	0	0	0	0.187	0	0	0.561	0.628
GABRB3	GABRQ	9606.ENSP00000308725	9606.ENSP00000469332	0	0	0	0.905	0.076	0	0.600	0.563	0.634
GABRB3	GAD1	9606.ENSP00000308725	9606.ENSP00000350928	0	0	0	0	0.101	0	0	0.611	0.636
GABRB3	NSF	9606.ENSP00000308725	9606.ENSP00000381293	0	0	0	0	0.064	0	0.600	0.214	0.680
GABRB3	GABRE	9606.ENSP00000308725	9606.ENSP00000359353	0	0	0	0.823	0	0	0.720	0.519	0.744
GABRB3	GABRG2	9606.ENSP00000308725	9606.ENSP00000410732	0	0	0	0.834	0.175	0.681	0.720	0.767	0.929
GABRD	SLC32A1	9606.ENSP00000367848	9606.ENSP00000217420	0	0	0	0	0.498	0	0	0.300	0.633
GABRD	SLC6A11	9606.ENSP00000367848	9606.ENSP00000254488	0	0	0	0	0.132	0	0	0.643	0.676
GABRD	SNAP25	9606.ENSP00000367848	9606.ENSP00000254976	0	0	0	0	0.411	0	0	0.140	0.472
GABRD	SYT1	9606.ENSP00000367848	9606.ENSP00000261205	0	0	0	0	0.346	0	0	0.178	0.439
GABRD	SLC6A1	9606.ENSP00000367848	9606.ENSP00000287766	0	0	0	0	0.506	0	0	0.817	0.905
GABRD	GNG3	9606.ENSP00000367848	9606.ENSP00000294117	0	0	0	0	0.337	0	0	0.226	0.465
GABRD	GABRG1	9606.ENSP00000367848	9606.ENSP00000295452	0	0	0	0.853	0.473	0	0.540	0.631	0.770
GABRD	KCNJ4	9606.ENSP00000367848	9606.ENSP00000306497	0	0	0	0	0.505	0	0	0.156	0.565
GABRD	SLC6A13	9606.ENSP00000367848	9606.ENSP00000339260	0	0	0	0	0.117	0	0	0.724	0.746
GABRD	GAD1	9606.ENSP00000367848	9606.ENSP00000350928	0	0	0	0	0.224	0	0	0.465	0.567
GABRD	KCNJ9	9606.ENSP00000367848	9606.ENSP00000357067	0	0	0	0	0.536	0	0	0.160	0.594
GABRD	KCNJ10	9606.ENSP00000367848	9606.ENSP00000357068	0	0	0	0	0.339	0	0	0.181	0.435
GABRD	GABRE	9606.ENSP00000367848	9606.ENSP00000359353	0	0	0	0.834	0	0	0.540	0.685	0.591
GABRD	GAD2	9606.ENSP00000367848	9606.ENSP00000365437	0	0	0	0	0.349	0	0	0.371	0.573
GABRD	GABRP	9606.ENSP00000367848	9606.ENSP00000430100	0	0	0	0.901	0	0	0.540	0.575	0.565
GABRD	GABRR3	9606.ENSP00000367848	9606.ENSP00000481321	0	0	0	0.879	0	0	0.540	0.503	0.566
GABRD	GABRR1	9606.ENSP00000367848	9606.ENSP00000412673	0	0	0	0.885	0.064	0	0.540	0.531	0.577
GABRD	GABRQ	9606.ENSP00000367848	9606.ENSP00000469332	0	0	0	0.860	0.067	0	0.540	0.662	0.593
GABRD	NSF	9606.ENSP00000367848	9606.ENSP00000381293	0	0	0	0	0.096	0	0.600	0.074	0.636
GABRD	GABRG2	9606.ENSP00000367848	9606.ENSP00000410732	0	0	0	0.849	0.425	0	0.540	0.752	0.755
GABRE	GABRG1	9606.ENSP00000359353	9606.ENSP00000295452	0	0	0	0.922	0	0	0.540	0.608	0.561
GABRE	GABRR1	9606.ENSP00000359353	9606.ENSP00000412673	0	0	0	0.799	0	0	0.540	0.649	0.598
GABRE	GABRP	9606.ENSP00000359353	9606.ENSP00000430100	0	0	0	0.796	0	0	0.540	0.667	0.601
GABRE	GABRR3	9606.ENSP00000359353	9606.ENSP00000481321	0	0	0	0.778	0	0	0.540	0.667	0.606
GABRE	NSF	9606.ENSP00000359353	9606.ENSP00000381293	0	0	0	0	0	0	0.600	0.119	0.632
GABRE	GABRQ	9606.ENSP00000359353	9606.ENSP00000469332	0	0	0	0.778	0.077	0	0.540	0.820	0.637
GABRE	GABRG2	9606.ENSP00000359353	9606.ENSP00000410732	0	0	0	0.902	0	0	0.720	0.503	0.733
GABRG1	SLC32A1	9606.ENSP00000295452	9606.ENSP00000217420	0	0	0	0	0.455	0	0	0.265	0.583
GABRG1	SNAP25	9606.ENSP00000295452	9606.ENSP00000254976	0	0	0	0	0.401	0	0	0.096	0.436
GABRG1	SLC6A1	9606.ENSP00000295452	9606.ENSP00000287766	0	0	0	0	0.496	0	0	0.281	0.622
GABRG1	KCNJ10	9606.ENSP00000295452	9606.ENSP00000357068	0	0	0	0	0.356	0	0	0.219	0.476
GABRG1	GAD1	9606.ENSP00000295452	9606.ENSP00000350928	0	0	0	0	0.172	0	0	0.396	0.479
GABRG1	GAD2	9606.ENSP00000295452	9606.ENSP00000365437	0	0	0	0	0.351	0	0	0.289	0.519
GABRG1	KCNJ9	9606.ENSP00000295452	9606.ENSP00000357067	0	0	0	0	0.543	0	0	0.072	0.558
GABRG1	GABRR3	9606.ENSP00000295452	9606.ENSP00000481321	0	0	0	0.809	0	0	0.540	0.417	0.574
GABRG1	GABRP	9606.ENSP00000295452	9606.ENSP00000430100	0	0	0	0.840	0	0	0.540	0.567	0.580
GABRG1	GABRR1	9606.ENSP00000295452	9606.ENSP00000412673	0	0	0	0.833	0	0	0.540	0.593	0.584
GABRG1	GABRQ	9606.ENSP00000295452	9606.ENSP00000469332	0	0	0	0.796	0.070	0	0.540	0.723	0.618
GABRG1	NSF	9606.ENSP00000295452	9606.ENSP00000381293	0	0	0	0	0.092	0	0.600	0.092	0.641
GABRG1	GABRG2	9606.ENSP00000295452	9606.ENSP00000410732	0	0	0	0.974	0.510	0.273	0.540	0.731	0.825
GABRG2	SLC32A1	9606.ENSP00000410732	9606.ENSP00000217420	0	0	0	0	0.420	0	0	0.584	0.748
GABRG2	SLC6A11	9606.ENSP00000410732	9606.ENSP00000254488	0	0	0	0	0.121	0	0	0.357	0.411
GABRG2	SNAP25	9606.ENSP00000410732	9606.ENSP00000254976	0	0	0	0	0.488	0	0	0.302	0.628
GABRG2	SYT1	9606.ENSP00000410732	9606.ENSP00000261205	0	0	0	0	0.388	0	0	0.297	0.551
GABRG2	SLC6A1	9606.ENSP00000410732	9606.ENSP00000287766	0	0	0	0	0.385	0	0	0.578	0.730
GABRG2	GNG3	9606.ENSP00000410732	9606.ENSP00000294117	0	0	0	0	0.354	0	0	0.213	0.470
GABRG2	GAD1	9606.ENSP00000410732	9606.ENSP00000350928	0	0	0	0	0.228	0	0	0.604	0.681
GABRG2	KCNJ9	9606.ENSP00000410732	9606.ENSP00000357067	0	0	0	0	0.531	0	0	0.168	0.593
GABRG2	KCNJ10	9606.ENSP00000410732	9606.ENSP00000357068	0	0	0	0	0.315	0	0	0.207	0.433
GABRG2	STXBP1	9606.ENSP00000410732	9606.ENSP00000362399	0	0	0	0	0.201	0	0	0.647	0.706
GABRG2	GAD2	9606.ENSP00000410732	9606.ENSP00000365437	0	0	0	0	0.374	0	0	0.559	0.712
GABRG2	RIMS1	9606.ENSP00000410732	9606.ENSP00000428417	0	0	0	0	0.257	0	0	0.315	0.470
GABRG2	GABRP	9606.ENSP00000410732	9606.ENSP00000430100	0	0	0	0.824	0	0	0.540	0.501	0.578
GABRG2	GABRR3	9606.ENSP00000410732	9606.ENSP00000481321	0	0	0	0.778	0	0	0.540	0.401	0.578
GABRG2	GABRR1	9606.ENSP00000410732	9606.ENSP00000412673	0	0	0	0.791	0	0	0.540	0.556	0.591
GABRG2	GABRQ	9606.ENSP00000410732	9606.ENSP00000469332	0	0	0	0.760	0.086	0	0.600	0.557	0.668
GABRP	NSF	9606.ENSP00000430100	9606.ENSP00000381293	0	0	0	0	0.062	0	0.600	0	0.608
GABRP	GABRR1	9606.ENSP00000430100	9606.ENSP00000412673	0	0	0	0.870	0	0	0.540	0.619	0.576
GABRP	GABRR3	9606.ENSP00000430100	9606.ENSP00000481321	0	0	0	0.877	0	0	0.540	0.520	0.568
GABRP	GABRQ	9606.ENSP00000430100	9606.ENSP00000469332	0	0	0	0.836	0	0	0.540	0.612	0.584
GABRQ	SLC6A1	9606.ENSP00000469332	9606.ENSP00000287766	0	0	0	0	0.062	0	0	0.424	0.437
GABRQ	NSF	9606.ENSP00000469332	9606.ENSP00000381293	0	0	0	0	0.062	0	0.600	0.108	0.636
GABRQ	GABRR1	9606.ENSP00000469332	9606.ENSP00000412673	0	0	0	0.825	0	0	0.540	0.660	0.592
GABRQ	GABRR3	9606.ENSP00000469332	9606.ENSP00000481321	0	0	0	0.825	0	0	0.540	0.663	0.592
GABRR1	GNGT1	9606.ENSP00000412673	9606.ENSP00000248572	0	0	0	0	0	0	0	0.491	0.491
GABRR1	SLC6A1	9606.ENSP00000412673	9606.ENSP00000287766	0	0	0	0	0.058	0	0	0.415	0.425
GABRR1	GABRR3	9606.ENSP00000412673	9606.ENSP00000481321	0	0	0	0.960	0	0	0.800	0.687	0.805
GAD1	SLC32A1	9606.ENSP00000350928	9606.ENSP00000217420	0	0	0	0	0.934	0	0.600	0.915	0.997
GAD1	RAB3A	9606.ENSP00000350928	9606.ENSP00000222256	0	0	0	0	0.209	0.346	0.600	0.572	0.899
GAD1	STX1A	9606.ENSP00000350928	9606.ENSP00000222812	0	0	0	0	0.127	0	0.600	0.304	0.736
GAD1	SLC6A11	9606.ENSP00000350928	9606.ENSP00000254488	0	0	0	0	0.179	0	0	0.597	0.655
GAD1	SNAP25	9606.ENSP00000350928	9606.ENSP00000254976	0	0	0	0	0.343	0.153	0.600	0.460	0.864
GAD1	SYT1	9606.ENSP00000350928	9606.ENSP00000261205	0	0	0	0	0.250	0	0.600	0.372	0.795
GAD1	SLC6A1	9606.ENSP00000350928	9606.ENSP00000287766	0	0	0	0	0.328	0	0	0.820	0.873
GAD1	VAMP2	9606.ENSP00000350928	9606.ENSP00000314214	0	0	0	0	0.064	0.058	0.600	0.287	0.715
GAD1	SLC6A13	9606.ENSP00000350928	9606.ENSP00000339260	0	0	0	0	0.158	0	0	0.598	0.648
GAD1	RIMS1	9606.ENSP00000350928	9606.ENSP00000428417	0	0	0	0	0.118	0	0.600	0.178	0.685
GAD1	SLC6A12	9606.ENSP00000350928	9606.ENSP00000399136	0	0	0	0	0.137	0	0	0.676	0.708
GAD1	STXBP1	9606.ENSP00000350928	9606.ENSP00000362399	0	0	0	0	0.131	0	0.600	0.230	0.709
GAD1	GAD2	9606.ENSP00000350928	9606.ENSP00000365437	0	0	0.448	0.969	0.237	0.519	0.800	0.959	0.923
GAD2	SLC32A1	9606.ENSP00000365437	9606.ENSP00000217420	0	0	0	0	0.576	0	0.600	0.982	0.996
GAD2	RAB3A	9606.ENSP00000365437	9606.ENSP00000222256	0	0	0	0	0.276	0.152	0.600	0.165	0.767
GAD2	STX1A	9606.ENSP00000365437	9606.ENSP00000222812	0	0	0	0	0.149	0	0.600	0.411	0.782
GAD2	SLC6A11	9606.ENSP00000365437	9606.ENSP00000254488	0	0	0	0	0.153	0	0	0.552	0.605
GAD2	SNAP25	9606.ENSP00000365437	9606.ENSP00000254976	0	0	0	0	0.474	0.109	0.600	0.499	0.893
GAD2	SYT1	9606.ENSP00000365437	9606.ENSP00000261205	0	0	0	0	0.297	0	0.600	0.432	0.826
GAD2	SLC6A1	9606.ENSP00000365437	9606.ENSP00000287766	0	0	0	0	0.384	0	0	0.751	0.840
GAD2	VAMP2	9606.ENSP00000365437	9606.ENSP00000314214	0	0	0	0	0.149	0.058	0.600	0.439	0.796
GAD2	SLC6A13	9606.ENSP00000365437	9606.ENSP00000339260	0	0	0	0	0.136	0	0	0.588	0.629
GAD2	KCNJ9	9606.ENSP00000365437	9606.ENSP00000357067	0	0	0	0	0.384	0	0	0.133	0.444
GAD2	STXBP1	9606.ENSP00000365437	9606.ENSP00000362399	0	0	0	0	0.170	0	0.600	0.240	0.725
GAD2	SLC6A12	9606.ENSP00000365437	9606.ENSP00000399136	0	0	0	0	0.138	0	0	0.628	0.666
GAD2	RIMS1	9606.ENSP00000365437	9606.ENSP00000428417	0	0	0	0	0.201	0	0.600	0.153	0.706
GNAI1	STX1A	9606.ENSP00000343027	9606.ENSP00000222812	0	0	0	0	0.066	0	0.900	0.063	0.904
GNAI1	GNG13	9606.ENSP00000343027	9606.ENSP00000248150	0	0	0	0	0.049	0.204	0.600	0.411	0.797
GNAI1	GNG11	9606.ENSP00000343027	9606.ENSP00000248564	0	0	0	0	0.083	0.247	0.600	0.413	0.816
GNAI1	GNGT1	9606.ENSP00000343027	9606.ENSP00000248572	0	0	0	0	0.083	0.833	0.900	0.304	0.987
GNAI1	SNAP25	9606.ENSP00000343027	9606.ENSP00000254976	0	0	0	0	0.136	0.213	0.900	0.042	0.926
GNAI1	GNG3	9606.ENSP00000343027	9606.ENSP00000294117	0	0	0	0	0.062	0.685	0.600	0.332	0.910
GNAI1	KCNJ3	9606.ENSP00000343027	9606.ENSP00000295101	0	0	0	0	0.062	0	0.600	0.131	0.645
GNAI1	GNG8	9606.ENSP00000343027	9606.ENSP00000300873	0	0	0	0	0	0.204	0.600	0.169	0.712
GNAI1	GNB2	9606.ENSP00000343027	9606.ENSP00000305260	0	0	0	0	0.122	0.752	0.600	0.577	0.958
GNAI1	VAMP2	9606.ENSP00000343027	9606.ENSP00000314214	0	0	0	0	0.049	0.060	0.900	0.055	0.904
GNAI1	GNAL	9606.ENSP00000343027	9606.ENSP00000334051	0	0	0	0.898	0.062	0.232	0.600	0.562	0.704
GNAI1	GNG2	9606.ENSP00000343027	9606.ENSP00000334448	0	0	0	0	0	0.981	0.900	0.476	0.998
GNAI1	KCNJ6	9606.ENSP00000343027	9606.ENSP00000477437	0	0	0	0	0.053	0	0.600	0.067	0.615
GNAI1	KCNJ9	9606.ENSP00000343027	9606.ENSP00000357067	0	0	0	0	0.089	0	0.600	0.173	0.672
GNAI1	GNG12	9606.ENSP00000343027	9606.ENSP00000360021	0	0	0	0	0.086	0.204	0.600	0.387	0.798
GNAI1	GNG5	9606.ENSP00000343027	9606.ENSP00000359675	0	0	0	0	0.049	0.540	0.600	0.332	0.867
GNAI1	STXBP1	9606.ENSP00000343027	9606.ENSP00000362399	0	0	0	0	0.131	0	0.900	0.065	0.911
GNAI1	GNG7	9606.ENSP00000343027	9606.ENSP00000371594	0	0	0	0	0.054	0.731	0.600	0.309	0.920
GNAI1	GNAT3	9606.ENSP00000343027	9606.ENSP00000381339	0	0	0	0.974	0	0.303	0.900	0.284	0.927
GNAI1	GNG4	9606.ENSP00000343027	9606.ENSP00000375727	0	0	0	0	0.062	0.882	0.600	0.280	0.964
GNAL	GNG13	9606.ENSP00000334051	9606.ENSP00000248150	0	0	0	0	0.062	0.244	0.800	0.543	0.926
GNAL	GNG11	9606.ENSP00000334051	9606.ENSP00000248564	0	0	0	0	0	0.244	0.540	0.275	0.726
GNAL	GNGT1	9606.ENSP00000334051	9606.ENSP00000248572	0	0	0	0	0	0.244	0.800	0.475	0.913
GNAL	GNG3	9606.ENSP00000334051	9606.ENSP00000294117	0	0	0	0	0.086	0.244	0.540	0.338	0.761
GNAL	GNG8	9606.ENSP00000334051	9606.ENSP00000300873	0	0	0	0	0	0.244	0.540	0.342	0.751
GNAL	GNB2	9606.ENSP00000334051	9606.ENSP00000305260	0	0	0	0	0.108	0.341	0.540	0.510	0.849
GNAL	GNAT3	9606.ENSP00000334051	9606.ENSP00000381339	0	0	0	0.898	0	0.155	0.600	0.411	0.661
GNAL	GNG4	9606.ENSP00000334051	9606.ENSP00000375727	0	0	0	0	0.062	0.244	0.540	0.283	0.734
GNAL	GNG5	9606.ENSP00000334051	9606.ENSP00000359675	0	0	0	0	0	0.244	0.540	0.315	0.741
GNAL	GNG12	9606.ENSP00000334051	9606.ENSP00000360021	0	0	0	0	0.062	0.244	0.540	0.335	0.754
GNAL	GNG7	9606.ENSP00000334051	9606.ENSP00000371594	0	0	0	0	0.064	0.244	0.800	0.417	0.906
GNAL	GNG2	9606.ENSP00000334051	9606.ENSP00000334448	0	0	0	0	0.062	0.673	0.900	0.352	0.977
GNAT3	GNG13	9606.ENSP00000381339	9606.ENSP00000248150	0	0	0	0	0	0.394	0.800	0.736	0.965
GNAT3	GNG11	9606.ENSP00000381339	9606.ENSP00000248564	0	0	0	0	0.195	0.204	0.600	0.138	0.749
GNAT3	GNGT1	9606.ENSP00000381339	9606.ENSP00000248572	0	0	0	0	0.195	0.204	0.600	0.201	0.768
GNAT3	SNAP25	9606.ENSP00000381339	9606.ENSP00000254976	0	0	0	0	0.068	0.177	0	0.492	0.576
GNAT3	GNG3	9606.ENSP00000381339	9606.ENSP00000294117	0	0	0	0	0.062	0.204	0.600	0.101	0.695
GNAT3	GNG8	9606.ENSP00000381339	9606.ENSP00000300873	0	0	0	0	0	0.204	0.600	0.186	0.718
GNAT3	GNB2	9606.ENSP00000381339	9606.ENSP00000305260	0	0	0	0	0.122	0.640	0.600	0.257	0.893
GNAT3	GNG2	9606.ENSP00000381339	9606.ENSP00000334448	0	0	0	0	0	0.204	0.600	0.062	0.675
GNAT3	GNG5	9606.ENSP00000381339	9606.ENSP00000359675	0	0	0	0	0	0.204	0.600	0.062	0.675
GNAT3	GNG12	9606.ENSP00000381339	9606.ENSP00000360021	0	0	0	0	0	0.204	0.600	0.133	0.699
GNAT3	GNG7	9606.ENSP00000381339	9606.ENSP00000371594	0	0	0	0	0	0.204	0.600	0.082	0.682
GNAT3	GNG4	9606.ENSP00000381339	9606.ENSP00000375727	0	0	0	0	0.049	0.204	0.600	0.055	0.675
GNAT3	KCNJ6	9606.ENSP00000381339	9606.ENSP00000477437	0	0	0	0	0	0	0	0.429	0.429
GNB2	KCNJ2	9606.ENSP00000305260	9606.ENSP00000243457	0	0	0	0	0	0.178	0.600	0.088	0.673
GNB2	GNG13	9606.ENSP00000305260	9606.ENSP00000248150	0	0	0	0	0.062	0.382	0.600	0.232	0.798
GNB2	GNG11	9606.ENSP00000305260	9606.ENSP00000248564	0	0	0	0	0.062	0.395	0.600	0.417	0.849
GNB2	GNGT1	9606.ENSP00000305260	9606.ENSP00000248572	0	0	0	0	0.062	0.931	0.600	0.504	0.985
GNB2	GNG3	9606.ENSP00000305260	9606.ENSP00000294117	0	0	0	0	0.062	0.993	0.600	0.742	0.999
GNB2	KCNJ3	9606.ENSP00000305260	9606.ENSP00000295101	0	0	0	0	0	0.099	0.600	0.256	0.708
GNB2	GNG8	9606.ENSP00000305260	9606.ENSP00000300873	0	0	0	0	0.062	0.426	0.600	0.110	0.783
GNB2	KCNJ10	9606.ENSP00000305260	9606.ENSP00000357068	0	0	0	0	0	0.099	0.600	0	0.624
GNB2	KCNJ16	9606.ENSP00000305260	9606.ENSP00000465295	0	0	0	0	0	0.099	0.600	0	0.624
GNB2	KCNJ4	9606.ENSP00000305260	9606.ENSP00000306497	0	0	0	0	0	0.178	0.600	0.048	0.659
GNB2	KCNJ12	9606.ENSP00000305260	9606.ENSP00000463778	0	0	0	0	0	0.178	0.600	0.053	0.661
GNB2	KCNJ6	9606.ENSP00000305260	9606.ENSP00000477437	0	0	0	0	0	0.227	0.600	0.072	0.688
GNB2	KCNJ9	9606.ENSP00000305260	9606.ENSP00000357067	0	0	0	0	0	0.227	0.600	0.174	0.722
GNB2	GNG5	9606.ENSP00000305260	9606.ENSP00000359675	0	0	0	0	0.116	0.993	0.600	0.595	0.998
GNB2	GNG4	9606.ENSP00000305260	9606.ENSP00000375727	0	0	0	0	0.062	0.993	0.600	0.479	0.998
GNB2	GNG12	9606.ENSP00000305260	9606.ENSP00000360021	0	0	0	0	0.062	0.993	0.600	0.606	0.998
GNB2	GNG7	9606.ENSP00000305260	9606.ENSP00000371594	0	0	0	0	0.062	0.993	0.600	0.551	0.998
GNB2	GNG2	9606.ENSP00000305260	9606.ENSP00000334448	0	0	0	0	0.062	0.998	0.600	0.744	0.999
GNG11	KCNJ2	9606.ENSP00000248564	9606.ENSP00000243457	0	0	0	0	0	0.082	0.600	0	0.617
GNG11	GNG13	9606.ENSP00000248564	9606.ENSP00000248150	0	0	0	0	0	0	0.360	0.134	0.422
GNG11	GNGT1	9606.ENSP00000248564	9606.ENSP00000248572	0	0	0	0.968	0	0	0.540	0.503	0.547
GNG11	GNG7	9606.ENSP00000248564	9606.ENSP00000371594	0	0	0	0.879	0	0	0.540	0.542	0.569
GNG11	KCNJ9	9606.ENSP00000248564	9606.ENSP00000357067	0	0	0	0	0	0.082	0.600	0	0.617
GNG11	KCNJ16	9606.ENSP00000248564	9606.ENSP00000465295	0	0	0	0	0	0.082	0.600	0	0.617
GNG11	KCNJ6	9606.ENSP00000248564	9606.ENSP00000477437	0	0	0	0	0	0.082	0.600	0	0.617
GNG11	KCNJ12	9606.ENSP00000248564	9606.ENSP00000463778	0	0	0	0	0	0.082	0.600	0	0.617
GNG11	KCNJ10	9606.ENSP00000248564	9606.ENSP00000357068	0	0	0	0	0	0.082	0.600	0	0.617
GNG11	KCNJ4	9606.ENSP00000248564	9606.ENSP00000306497	0	0	0	0	0.053	0.082	0.600	0	0.621
GNG11	KCNJ3	9606.ENSP00000248564	9606.ENSP00000295101	0	0	0	0	0	0.082	0.600	0.140	0.656
GNG11	GNG8	9606.ENSP00000248564	9606.ENSP00000300873	0	0	0	0	0.062	0	0.540	0.321	0.681
GNG11	GNG12	9606.ENSP00000248564	9606.ENSP00000360021	0	0	0	0.888	0.090	0.398	0.540	0.594	0.743
GNG11	GNG3	9606.ENSP00000248564	9606.ENSP00000294117	0	0	0	0	0.062	0	0.540	0.524	0.777
GNG11	GNG5	9606.ENSP00000248564	9606.ENSP00000359675	0	0	0	0	0.062	0	0.540	0.637	0.829
GNG11	GNG2	9606.ENSP00000248564	9606.ENSP00000334448	0	0	0	0	0	0.400	0.540	0.534	0.860
GNG11	GNG4	9606.ENSP00000248564	9606.ENSP00000375727	0	0	0	0	0	0	0.540	0.918	0.960
GNG12	KCNJ2	9606.ENSP00000360021	9606.ENSP00000243457	0	0	0	0	0	0.082	0.600	0.066	0.627
GNG12	GNG13	9606.ENSP00000360021	9606.ENSP00000248150	0	0	0	0	0	0	0.360	0.722	0.814
GNG12	GNGT1	9606.ENSP00000360021	9606.ENSP00000248572	0	0	0	0.858	0	0.349	0.540	0.429	0.705
GNG12	GNG3	9606.ENSP00000360021	9606.ENSP00000294117	0	0	0	0.944	0	0.314	0.540	0.838	0.686
GNG12	KCNJ3	9606.ENSP00000360021	9606.ENSP00000295101	0	0	0	0	0	0.082	0.600	0.203	0.681
GNG12	GNG8	9606.ENSP00000360021	9606.ENSP00000300873	0	0	0	0.942	0	0	0.540	0.439	0.551
GNG12	KCNJ4	9606.ENSP00000360021	9606.ENSP00000306497	0	0	0	0	0	0.082	0.600	0	0.617
GNG12	GNG2	9606.ENSP00000360021	9606.ENSP00000334448	0	0	0	0.953	0	0.395	0.540	0.592	0.717
GNG12	KCNJ9	9606.ENSP00000360021	9606.ENSP00000357067	0	0	0	0	0	0.082	0.600	0	0.617
GNG12	KCNJ10	9606.ENSP00000360021	9606.ENSP00000357068	0	0	0	0	0	0.082	0.600	0.066	0.627
GNG12	GNG5	9606.ENSP00000360021	9606.ENSP00000359675	0	0	0	0.932	0.062	0	0.540	0.602	0.567
GNG12	GNG4	9606.ENSP00000360021	9606.ENSP00000375727	0	0	0	0.946	0	0	0.540	0.413	0.549
GNG12	GNG7	9606.ENSP00000360021	9606.ENSP00000371594	0	0	0	0.973	0.054	0	0.540	0.772	0.555
GNG12	KCNJ12	9606.ENSP00000360021	9606.ENSP00000463778	0	0	0	0	0	0.082	0.600	0	0.617
GNG12	KCNJ6	9606.ENSP00000360021	9606.ENSP00000477437	0	0	0	0	0	0.082	0.600	0	0.617
GNG12	KCNJ16	9606.ENSP00000360021	9606.ENSP00000465295	0	0	0	0	0	0.082	0.600	0.108	0.643
GNG13	KCNJ2	9606.ENSP00000248150	9606.ENSP00000243457	0	0	0	0	0	0.082	0.600	0.053	0.621
GNG13	GNG5	9606.ENSP00000248150	9606.ENSP00000359675	0	0	0	0	0	0	0.360	0.138	0.425
GNG13	GNG2	9606.ENSP00000248150	9606.ENSP00000334448	0	0	0	0	0.062	0	0.360	0.388	0.600
GNG13	KCNJ6	9606.ENSP00000248150	9606.ENSP00000477437	0	0	0	0	0.062	0.082	0.600	0.062	0.633
GNG13	KCNJ3	9606.ENSP00000248150	9606.ENSP00000295101	0	0	0	0	0.106	0.082	0.600	0.042	0.643
GNG13	KCNJ12	9606.ENSP00000248150	9606.ENSP00000463778	0	0	0	0	0.139	0.082	0.600	0.053	0.660
GNG13	KCNJ10	9606.ENSP00000248150	9606.ENSP00000357068	0	0	0	0	0.155	0.082	0.600	0	0.662
GNG13	GNG8	9606.ENSP00000248150	9606.ENSP00000300873	0	0	0	0	0.059	0	0.360	0.572	0.720
GNG13	GNG4	9606.ENSP00000248150	9606.ENSP00000375727	0	0	0	0	0.062	0	0.360	0.577	0.723
GNG13	GNGT1	9606.ENSP00000248150	9606.ENSP00000248572	0	0	0	0	0	0	0.360	0.603	0.735
GNG13	KCNJ4	9606.ENSP00000248150	9606.ENSP00000306497	0	0	0	0	0.342	0.082	0.600	0.053	0.740
GNG13	KCNJ9	9606.ENSP00000248150	9606.ENSP00000357067	0	0	0	0	0.348	0.082	0.600	0.124	0.762
GNG13	KCNJ16	9606.ENSP00000248150	9606.ENSP00000465295	0	0	0	0	0.063	0.082	0.600	0.535	0.818
GNG13	GNG3	9606.ENSP00000248150	9606.ENSP00000294117	0	0	0	0	0.273	0	0.360	0.650	0.822
GNG13	GNG7	9606.ENSP00000248150	9606.ENSP00000371594	0	0	0	0	0.090	0	0.800	0.492	0.899
GNG2	KCNJ2	9606.ENSP00000334448	9606.ENSP00000243457	0	0	0	0	0	0.249	0.600	0	0.686
GNG2	GNGT1	9606.ENSP00000334448	9606.ENSP00000248572	0	0	0	0.859	0	0.351	0.540	0.560	0.712
GNG2	GNG3	9606.ENSP00000334448	9606.ENSP00000294117	0	0	0	0.970	0.063	0.400	0.540	0.580	0.723
GNG2	KCNJ3	9606.ENSP00000334448	9606.ENSP00000295101	0	0	0	0	0.062	0.082	0.600	0.580	0.835
GNG2	GNG8	9606.ENSP00000334448	9606.ENSP00000300873	0	0	0	0.968	0	0	0.540	0.263	0.543
GNG2	KCNJ4	9606.ENSP00000334448	9606.ENSP00000306497	0	0	0	0	0.062	0.249	0.600	0	0.693
GNG2	GNG7	9606.ENSP00000334448	9606.ENSP00000371594	0	0	0	0.958	0	0	0.540	0.658	0.552
GNG2	GNG4	9606.ENSP00000334448	9606.ENSP00000375727	0	0	0	0.973	0.062	0	0.540	0.523	0.556
GNG2	GNG5	9606.ENSP00000334448	9606.ENSP00000359675	0	0	0	0.928	0	0	0.540	0.674	0.561
GNG2	KCNJ16	9606.ENSP00000334448	9606.ENSP00000465295	0	0	0	0	0	0.082	0.600	0	0.617
GNG2	KCNJ10	9606.ENSP00000334448	9606.ENSP00000357068	0	0	0	0	0	0.082	0.600	0	0.617
GNG2	KCNJ12	9606.ENSP00000334448	9606.ENSP00000463778	0	0	0	0	0	0.249	0.600	0	0.686
GNG2	KCNJ9	9606.ENSP00000334448	9606.ENSP00000357067	0	0	0	0	0.062	0.349	0.600	0	0.734
GNG2	KCNJ6	9606.ENSP00000334448	9606.ENSP00000477437	0	0	0	0	0.062	0.703	0.600	0.357	0.918
GNG3	SLC32A1	9606.ENSP00000294117	9606.ENSP00000217420	0	0	0	0	0.459	0	0	0.084	0.483
GNG3	KCNJ2	9606.ENSP00000294117	9606.ENSP00000243457	0	0	0	0	0	0.082	0.600	0.046	0.619
GNG3	GNGT1	9606.ENSP00000294117	9606.ENSP00000248572	0	0	0	0	0.062	0	0.540	0.613	0.818
GNG3	SNAP25	9606.ENSP00000294117	9606.ENSP00000254976	0	0	0	0	0.409	0	0	0.042	0.410
GNG3	SYT1	9606.ENSP00000294117	9606.ENSP00000261205	0	0	0	0	0.359	0	0	0.212	0.473
GNG3	GNG8	9606.ENSP00000294117	9606.ENSP00000300873	0	0	0	0.952	0.060	0	0.540	0.455	0.558
GNG3	GNG5	9606.ENSP00000294117	9606.ENSP00000359675	0	0	0	0.913	0	0	0.540	0.564	0.561
GNG3	GNG4	9606.ENSP00000294117	9606.ENSP00000375727	0	0	0	0.959	0.086	0	0.540	0.548	0.571
GNG3	GNG7	9606.ENSP00000294117	9606.ENSP00000371594	0	0	0	0.949	0.105	0	0.540	0.727	0.586
GNG3	KCNJ16	9606.ENSP00000294117	9606.ENSP00000465295	0	0	0	0	0.062	0.082	0.600	0	0.625
GNG3	KCNJ6	9606.ENSP00000294117	9606.ENSP00000477437	0	0	0	0	0.087	0.082	0.600	0.052	0.639
GNG3	KCNJ12	9606.ENSP00000294117	9606.ENSP00000463778	0	0	0	0	0.098	0.082	0.600	0.046	0.641
GNG3	KCNJ10	9606.ENSP00000294117	9606.ENSP00000357068	0	0	0	0	0.155	0.082	0.600	0	0.662
GNG3	KCNJ3	9606.ENSP00000294117	9606.ENSP00000295101	0	0	0	0	0.106	0.082	0.600	0.198	0.702
GNG3	KCNJ4	9606.ENSP00000294117	9606.ENSP00000306497	0	0	0	0	0.299	0.082	0.600	0.046	0.721
GNG3	KCNJ9	9606.ENSP00000294117	9606.ENSP00000357067	0	0	0	0	0.410	0.082	0.600	0.057	0.768
GNG4	KCNJ2	9606.ENSP00000375727	9606.ENSP00000243457	0	0	0	0	0.049	0.082	0.600	0	0.620
GNG4	GNGT1	9606.ENSP00000375727	9606.ENSP00000248572	0	0	0	0	0	0	0.540	0.720	0.865
GNG4	KCNJ3	9606.ENSP00000375727	9606.ENSP00000295101	0	0	0	0	0.083	0.082	0.600	0.121	0.664
GNG4	GNG8	9606.ENSP00000375727	9606.ENSP00000300873	0	0	0	0.960	0	0	0.540	0.375	0.546
GNG4	KCNJ4	9606.ENSP00000375727	9606.ENSP00000306497	0	0	0	0	0.086	0.082	0.600	0	0.635
GNG4	KCNJ9	9606.ENSP00000375727	9606.ENSP00000357067	0	0	0	0	0.086	0.082	0.600	0.044	0.636
GNG4	KCNJ10	9606.ENSP00000375727	9606.ENSP00000357068	0	0	0	0	0.067	0.082	0.600	0	0.627
GNG4	GNG5	9606.ENSP00000375727	9606.ENSP00000359675	0	0	0	0.914	0	0	0.540	0.520	0.559
GNG4	GNG7	9606.ENSP00000375727	9606.ENSP00000371594	0	0	0	0.950	0.062	0	0.540	0.567	0.562
GNG4	KCNJ16	9606.ENSP00000375727	9606.ENSP00000465295	0	0	0	0	0	0.082	0.600	0	0.617
GNG4	KCNJ12	9606.ENSP00000375727	9606.ENSP00000463778	0	0	0	0	0.062	0.082	0.600	0	0.625
GNG4	KCNJ6	9606.ENSP00000375727	9606.ENSP00000477437	0	0	0	0	0.091	0.082	0.600	0.085	0.654
GNG5	KCNJ2	9606.ENSP00000359675	9606.ENSP00000243457	0	0	0	0	0	0.082	0.600	0	0.617
GNG5	GNGT1	9606.ENSP00000359675	9606.ENSP00000248572	0	0	0	0	0	0	0.540	0.634	0.824
GNG5	KCNJ3	9606.ENSP00000359675	9606.ENSP00000295101	0	0	0	0	0	0.082	0.600	0.184	0.674
GNG5	GNG8	9606.ENSP00000359675	9606.ENSP00000300873	0	0	0	0.908	0	0	0.540	0.296	0.551
GNG5	KCNJ4	9606.ENSP00000359675	9606.ENSP00000306497	0	0	0	0	0	0.082	0.600	0	0.617
GNG5	KCNJ9	9606.ENSP00000359675	9606.ENSP00000357067	0	0	0	0	0	0.082	0.600	0.051	0.621
GNG5	KCNJ10	9606.ENSP00000359675	9606.ENSP00000357068	0	0	0	0	0	0.082	0.600	0	0.617
GNG5	GNG7	9606.ENSP00000359675	9606.ENSP00000371594	0	0	0	0.942	0	0	0.540	0.541	0.553
GNG5	KCNJ6	9606.ENSP00000359675	9606.ENSP00000477437	0	0	0	0	0	0.082	0.600	0	0.617
GNG5	KCNJ16	9606.ENSP00000359675	9606.ENSP00000465295	0	0	0	0	0	0.082	0.600	0	0.617
GNG5	KCNJ12	9606.ENSP00000359675	9606.ENSP00000463778	0	0	0	0	0	0.082	0.600	0	0.617
GNG7	KCNJ2	9606.ENSP00000371594	9606.ENSP00000243457	0	0	0	0	0	0.082	0.600	0	0.617
GNG7	GNGT1	9606.ENSP00000371594	9606.ENSP00000248572	0	0	0	0	0	0	0.540	0.640	0.827
GNG7	KCNJ3	9606.ENSP00000371594	9606.ENSP00000295101	0	0	0	0	0.084	0.082	0.600	0	0.634
GNG7	GNG8	9606.ENSP00000371594	9606.ENSP00000300873	0	0	0	0.943	0	0	0.540	0.643	0.556
GNG7	KCNJ4	9606.ENSP00000371594	9606.ENSP00000306497	0	0	0	0	0.117	0.082	0.600	0	0.647
GNG7	KCNJ9	9606.ENSP00000371594	9606.ENSP00000357067	0	0	0	0	0.147	0.082	0.600	0.150	0.698
GNG7	KCNJ10	9606.ENSP00000371594	9606.ENSP00000357068	0	0	0	0	0.118	0.082	0.600	0.081	0.662
GNG7	KCNJ16	9606.ENSP00000371594	9606.ENSP00000465295	0	0	0	0	0.083	0.082	0.600	0	0.634
GNG7	KCNJ6	9606.ENSP00000371594	9606.ENSP00000477437	0	0	0	0	0.063	0.082	0.600	0.089	0.644
GNG7	KCNJ12	9606.ENSP00000371594	9606.ENSP00000463778	0	0	0	0	0.065	0.082	0.600	0.108	0.652
GNG8	KCNJ2	9606.ENSP00000300873	9606.ENSP00000243457	0	0	0	0	0	0.082	0.600	0	0.617
GNG8	GNGT1	9606.ENSP00000300873	9606.ENSP00000248572	0	0	0	0	0.051	0	0.540	0.504	0.764
GNG8	KCNJ3	9606.ENSP00000300873	9606.ENSP00000295101	0	0	0	0	0	0.082	0.600	0	0.617
GNG8	KCNJ10	9606.ENSP00000300873	9606.ENSP00000357068	0	0	0	0	0	0.082	0.600	0	0.617
GNG8	KCNJ4	9606.ENSP00000300873	9606.ENSP00000306497	0	0	0	0	0	0.082	0.600	0	0.617
GNG8	KCNJ6	9606.ENSP00000300873	9606.ENSP00000477437	0	0	0	0	0	0.082	0.600	0	0.617
GNG8	KCNJ16	9606.ENSP00000300873	9606.ENSP00000465295	0	0	0	0	0.062	0.082	0.600	0	0.625
GNG8	KCNJ12	9606.ENSP00000300873	9606.ENSP00000463778	0	0	0	0	0	0.082	0.600	0.144	0.658
GNG8	KCNJ9	9606.ENSP00000300873	9606.ENSP00000357067	0	0	0	0	0	0.082	0.600	0.169	0.668
GNGT1	KCNJ2	9606.ENSP00000248572	9606.ENSP00000243457	0	0	0	0	0	0.082	0.600	0	0.617
GNGT1	KCNJ3	9606.ENSP00000248572	9606.ENSP00000295101	0	0	0	0	0	0.082	0.600	0	0.617
GNGT1	KCNJ6	9606.ENSP00000248572	9606.ENSP00000477437	0	0	0	0	0	0.082	0.600	0	0.617
GNGT1	KCNJ9	9606.ENSP00000248572	9606.ENSP00000357067	0	0	0	0	0	0.082	0.600	0	0.617
GNGT1	KCNJ10	9606.ENSP00000248572	9606.ENSP00000357068	0	0	0	0	0	0.082	0.600	0	0.617
GNGT1	KCNJ16	9606.ENSP00000248572	9606.ENSP00000465295	0	0	0	0	0	0.082	0.600	0	0.617
GNGT1	KCNJ12	9606.ENSP00000248572	9606.ENSP00000463778	0	0	0	0	0	0.082	0.600	0	0.617
GNGT1	KCNJ4	9606.ENSP00000248572	9606.ENSP00000306497	0	0	0	0	0.053	0.082	0.600	0	0.621
KCNJ10	KCNJ2	9606.ENSP00000357068	9606.ENSP00000243457	0	0	0.443	0.894	0	0	0.600	0.585	0.640
KCNJ10	SLC6A11	9606.ENSP00000357068	9606.ENSP00000254488	0	0	0	0	0.120	0	0	0.370	0.422
KCNJ10	SLC6A1	9606.ENSP00000357068	9606.ENSP00000287766	0	0	0	0	0.366	0	0	0.256	0.508
KCNJ10	KCNJ3	9606.ENSP00000357068	9606.ENSP00000295101	0	0	0.347	0.895	0.083	0	0.600	0.731	0.658
KCNJ10	KCNJ4	9606.ENSP00000357068	9606.ENSP00000306497	0	0	0.405	0.893	0.274	0	0.600	0.788	0.733
KCNJ10	KCNJ9	9606.ENSP00000357068	9606.ENSP00000357067	0	0	0.438	0.893	0.339	0	0.600	0.709	0.756
KCNJ10	KCNJ6	9606.ENSP00000357068	9606.ENSP00000477437	0	0	0.434	0.890	0.064	0	0.600	0.528	0.648
KCNJ10	KCNJ12	9606.ENSP00000357068	9606.ENSP00000463778	0	0	0.440	0.902	0.096	0	0.600	0.731	0.663
KCNJ10	KCNJ16	9606.ENSP00000357068	9606.ENSP00000465295	0	0	0.407	0.856	0.096	0.462	0.800	0.991	0.914
KCNJ12	KCNJ2	9606.ENSP00000463778	9606.ENSP00000243457	0	0	0.447	0.974	0.062	0	0.800	0.941	0.811
KCNJ12	KCNJ3	9606.ENSP00000463778	9606.ENSP00000295101	0	0	0.379	0.923	0.062	0.638	0.600	0.828	0.865
KCNJ12	KCNJ4	9606.ENSP00000463778	9606.ENSP00000306497	0	0	0.424	0.966	0.186	0	0.800	0.959	0.838
KCNJ12	KCNJ9	9606.ENSP00000463778	9606.ENSP00000357067	0	0	0.443	0.944	0.152	0	0.600	0.586	0.665
KCNJ12	KCNJ6	9606.ENSP00000463778	9606.ENSP00000477437	0	0	0.445	0.932	0.062	0	0.600	0.864	0.642
KCNJ12	KCNJ16	9606.ENSP00000463778	9606.ENSP00000465295	0	0	0.410	0.896	0	0	0.600	0.779	0.646
KCNJ16	KCNJ2	9606.ENSP00000465295	9606.ENSP00000243457	0	0	0.432	0.902	0	0.213	0.600	0.826	0.710
KCNJ16	KCNJ3	9606.ENSP00000465295	9606.ENSP00000295101	0	0	0.331	0.854	0.071	0	0.600	0.709	0.667
KCNJ16	KCNJ4	9606.ENSP00000465295	9606.ENSP00000306497	0	0	0.400	0.893	0	0	0.600	0.824	0.649
KCNJ16	KCNJ9	9606.ENSP00000465295	9606.ENSP00000357067	0	0	0.418	0.898	0.088	0	0.600	0.484	0.652
KCNJ16	KCNJ6	9606.ENSP00000465295	9606.ENSP00000477437	0	0	0.400	0.880	0.065	0	0.600	0.703	0.658
KCNJ2	KCNJ9	9606.ENSP00000243457	9606.ENSP00000357067	0	0	0.446	0.941	0	0	0.600	0.367	0.617
KCNJ2	KCNJ6	9606.ENSP00000243457	9606.ENSP00000477437	0	0	0.445	0.931	0.065	0	0.600	0.685	0.638
KCNJ2	KCNJ4	9606.ENSP00000243457	9606.ENSP00000306497	0	0	0.430	0.962	0	0.213	0.800	0.859	0.843
KCNJ2	KCNJ3	9606.ENSP00000243457	9606.ENSP00000295101	0	0	0.394	0.930	0.107	0.638	0.600	0.809	0.870
KCNJ3	KCNJ4	9606.ENSP00000295101	9606.ENSP00000306497	0	0	0.369	0.913	0.107	0.638	0.600	0.756	0.872
KCNJ3	KCNJ9	9606.ENSP00000295101	9606.ENSP00000357067	0	0	0.363	0.956	0.159	0.820	0.300	0.960	0.891
KCNJ3	KCNJ6	9606.ENSP00000295101	9606.ENSP00000477437	0	0	0.380	0.951	0.157	0.820	0.800	0.989	0.969
KCNJ4	SLC32A1	9606.ENSP00000306497	9606.ENSP00000217420	0	0	0	0	0.438	0	0	0	0.438
KCNJ4	SNAP25	9606.ENSP00000306497	9606.ENSP00000254976	0	0	0	0	0.358	0	0	0.201	0.465
KCNJ4	KCNJ6	9606.ENSP00000306497	9606.ENSP00000477437	0	0	0.432	0.931	0.065	0	0.600	0.670	0.638
KCNJ4	KCNJ9	9606.ENSP00000306497	9606.ENSP00000357067	0	0	0.436	0.941	0.430	0	0.600	0.560	0.775
KCNJ6	KCNJ9	9606.ENSP00000477437	9606.ENSP00000357067	0	0	0.437	0.973	0.109	0.486	0.300	0.983	0.664
KCNJ9	SLC32A1	9606.ENSP00000357067	9606.ENSP00000217420	0	0	0	0	0.534	0	0	0.055	0.541
KCNJ9	SNAP25	9606.ENSP00000357067	9606.ENSP00000254976	0	0	0	0	0.516	0	0	0.042	0.517
KCNJ9	SLC6A1	9606.ENSP00000357067	9606.ENSP00000287766	0	0	0	0	0.536	0	0	0.045	0.538
KCNJ9	RIMS1	9606.ENSP00000357067	9606.ENSP00000428417	0	0	0	0	0.348	0	0	0.132	0.410
NSF	RAB3A	9606.ENSP00000381293	9606.ENSP00000222256	0	0	0	0	0.143	0.056	0	0.334	0.415
NSF	STX1A	9606.ENSP00000381293	9606.ENSP00000222812	0	0	0	0	0.104	0.764	0	0.613	0.911
NSF	SNAP25	9606.ENSP00000381293	9606.ENSP00000254976	0	0	0	0	0.263	0.750	0	0.621	0.924
NSF	SYT1	9606.ENSP00000381293	9606.ENSP00000261205	0	0	0	0	0.246	0.059	0	0.548	0.652
NSF	VAMP2	9606.ENSP00000381293	9606.ENSP00000314214	0	0	0	0	0.071	0.377	0	0.595	0.745
NSF	STXBP1	9606.ENSP00000381293	9606.ENSP00000362399	0	0	0	0	0.298	0.183	0	0.727	0.830
RAB3A	SLC32A1	9606.ENSP00000222256	9606.ENSP00000217420	0	0	0	0	0.367	0	0.800	0.272	0.899
RAB3A	STX1A	9606.ENSP00000222256	9606.ENSP00000222812	0	0	0	0	0.161	0	0.600	0.761	0.913
RAB3A	SNAP25	9606.ENSP00000222256	9606.ENSP00000254976	0	0	0	0	0.413	0	0.600	0.776	0.943
RAB3A	STXBP1	9606.ENSP00000222256	9606.ENSP00000362399	0	0	0	0	0.233	0	0.600	0.892	0.964
RAB3A	VAMP2	9606.ENSP00000222256	9606.ENSP00000314214	0	0	0	0	0.157	0	0.800	0.818	0.966
RAB3A	SYT1	9606.ENSP00000222256	9606.ENSP00000261205	0	0	0	0	0.331	0.056	0.800	0.813	0.973
RAB3A	RIMS1	9606.ENSP00000222256	9606.ENSP00000428417	0	0	0	0	0.197	0.576	0.800	0.958	0.996
RIMS1	SLC32A1	9606.ENSP00000428417	9606.ENSP00000217420	0	0	0	0	0.233	0	0.600	0.393	0.797
RIMS1	STX1A	9606.ENSP00000428417	9606.ENSP00000222812	0	0	0	0	0.090	0.213	0.900	0.593	0.967
RIMS1	SNAP25	9606.ENSP00000428417	9606.ENSP00000254976	0	0	0	0	0.319	0.213	0.900	0.809	0.988
RIMS1	SYT1	9606.ENSP00000428417	9606.ENSP00000261205	0	0	0	0.571	0.253	0.213	0.600	0.733	0.823
RIMS1	VAMP2	9606.ENSP00000428417	9606.ENSP00000314214	0	0	0	0	0.091	0	0.900	0.523	0.952
RIMS1	STXBP1	9606.ENSP00000428417	9606.ENSP00000362399	0	0	0	0	0.119	0	0.800	0.686	0.940
SLC32A1	SLC6A12	9606.ENSP00000217420	9606.ENSP00000399136	0	0	0	0	0.220	0	0	0.630	0.699
SLC32A1	STX1A	9606.ENSP00000217420	9606.ENSP00000222812	0	0	0	0	0.130	0	0.600	0.309	0.738
SLC32A1	STXBP1	9606.ENSP00000217420	9606.ENSP00000362399	0	0	0	0	0.184	0	0.600	0.298	0.751
SLC32A1	SLC6A13	9606.ENSP00000217420	9606.ENSP00000339260	0	0	0	0	0.215	0	0	0.704	0.757
SLC32A1	SLC6A11	9606.ENSP00000217420	9606.ENSP00000254488	0	0	0	0	0.234	0	0	0.708	0.767
SLC32A1	SNAP25	9606.ENSP00000217420	9606.ENSP00000254976	0	0	0	0	0.499	0	0.600	0.490	0.888
SLC32A1	SLC6A1	9606.ENSP00000217420	9606.ENSP00000287766	0	0	0	0	0.555	0	0	0.784	0.899
SLC32A1	VAMP2	9606.ENSP00000217420	9606.ENSP00000314214	0	0	0	0	0.151	0.060	0.800	0.547	0.918
SLC32A1	SYT1	9606.ENSP00000217420	9606.ENSP00000261205	0	0	0	0	0.384	0	0.800	0.643	0.952
SLC6A1	STX1A	9606.ENSP00000287766	9606.ENSP00000222812	0	0	0	0	0.102	0.682	0	0.676	0.899
SLC6A1	SNAP25	9606.ENSP00000287766	9606.ENSP00000254976	0	0	0	0	0.513	0.388	0	0.392	0.803
SLC6A1	SYT1	9606.ENSP00000287766	9606.ENSP00000261205	0	0	0	0	0.332	0.274	0	0.313	0.638
SLC6A1	STXBP1	9606.ENSP00000287766	9606.ENSP00000362399	0	0	0	0	0.174	0	0	0.393	0.477
SLC6A11	SLC6A13	9606.ENSP00000254488	9606.ENSP00000339260	0	0	0.449	0.973	0	0	0.800	0.758	0.806
SNAP25	STX1A	9606.ENSP00000254976	9606.ENSP00000222812	0	0	0	0	0.192	0.998	0.900	0.993	0.999
SNAP25	VAMP2	9606.ENSP00000254976	9606.ENSP00000314214	0	0	0	0	0.176	0.998	0.900	0.991	0.999
SNAP25	STXBP1	9606.ENSP00000254976	9606.ENSP00000362399	0	0	0	0	0.318	0.955	0.900	0.940	0.999
SNAP25	SYT1	9606.ENSP00000254976	9606.ENSP00000261205	0	0	0	0	0.447	0.995	0.900	0.991	0.999
STX1A	STXBP1	9606.ENSP00000222812	9606.ENSP00000362399	0	0	0	0	0.157	0.992	0.900	0.993	0.999
STX1A	SYT1	9606.ENSP00000222812	9606.ENSP00000261205	0	0	0	0	0.140	0.955	0.900	0.982	0.999
STX1A	VAMP2	9606.ENSP00000222812	9606.ENSP00000314214	0	0	0	0	0.097	0.998	0.900	0.992	0.999
STXBP1	SYT1	9606.ENSP00000362399	9606.ENSP00000261205	0	0	0	0	0.200	0	0.600	0.791	0.927
STXBP1	VAMP2	9606.ENSP00000362399	9606.ENSP00000314214	0	0	0	0	0.101	0.313	0.900	0.958	0.997
SYT1	VAMP2	9606.ENSP00000261205	9606.ENSP00000314214	0	0	0	0	0.122	0.775	0.900	0.973	0.999
