# Supplementary material for: A novel risk score model based on gamma-aminobutyric acid signature predicts the survival prognosis of patients with breast cancer
Source: Front Oncol. 2023 Mar 8;13:1108823. doi: 10.3389/fonc.2023.1108823 (PMC10031029; doi:10.3389/fonc.2023.1108823)
Supplement: Supplementary file 1 [file DataSheet_1.zip › raw data/Fig 2/Fig 2a.xlsx]

## Sheet: Sheet3
gene_name	HR	CI	p
ADCY4	0.710	0.513-0.983	0.039
ADHFE1	0.679	0.490-0.940	0.0198
SLC6A1	1.618	1.173-2.233	0.0034
GNG3	0.712	0.515-0.984	0.0398
ADCY1	0.722	0.522-0.998	0.0484
GNG7	0.686	0.498-0.945	0.0212
ABAT	0.713	0.518-0.982	0.0382
