# Supplementary material for: A novel risk score model based on gamma-aminobutyric acid signature predicts the survival prognosis of patients with breast cancer
Source: Front Oncol. 2023 Mar 8;13:1108823. doi: 10.3389/fonc.2023.1108823 (PMC10031029; doi:10.3389/fonc.2023.1108823)
Supplement: Supplementary file 1 [file DataSheet_1.zip › raw data/Fig 2/Fig 2d.xlsx]

## Sheet: lambda.min
event	time	lasso.risk.score
0	4047	-0.175253
0	4005	-0.00321089
0	1474	-0.217351
0	1448	-0.328238
0	348	-0.256678
0	1477	-0.331507
0	1471	-0.414601
0	303	-0.36158
0	259	-0.31852
0	437	-0.0070005
0	1321	-0.367907
0	1463	-0.388287
0	434	-0.523757
0	1437	-0.0773121
0	635	-0.221657
0	416	-0.247454
1	967	-0.0383914
0	1196	-0.0466927
0	852	-0.121667
0	584	-0.024546
0	554	-0.175164
0	4354	-0.476331
1	548	0.0343584
0	2385	-0.309057
0	3709	0.051735
0	2246	-0.129441
0	2654	0.156641
1	1920	-0.272091
0	3102	0.168155
0	1686	0.0537922
0	1099	-0.360537
0	4159	-0.344663
0	3015	-0.270565
1	754	-0.0441841
1	3492	-0.281026
0	2813	-0.366016
0	2695	-0.537496
0	3283	-0.34475
1	2348	-0.418042
0	2289	-0.232198
1	158	-0.249599
0	3011	-0.231804
0	3283	-0.159604
0	1728	0.200726
0	1673	-0.206271
0	1616	-0.249962
0	2048	-0.101194
0	1051	0.0810111
0	1027	0.0201992
0	1873	-0.324729
0	767	-0.389315
0	3094	-0.276085
0	4088	-0.206343
0	2442	-0.179142
0	3603	-0.243137
0	2426	-0.23084
0	2263	-0.3826
0	2190	-0.407701
0	1066	-0.258804
0	1043	-0.306053
0	968	-0.142285
1	1884	-0.308475
0	752	-0.176627
0	1925	-0.12787
0	3017	-0.132373
0	1662	-0.15257
1	825	0.111836
1	1365	-0.0357736
0	1534	-0.251718
0	1347	-0.257185
0	533	-0.106663
0	521	0.121972
1	255	0.145712
0	1516	-0.068485
0	624	-0.112933
0	531	-0.127601
0	575	-0.253939
0	631	-0.0971917
0	990	-0.205659
0	769	-0.256602
0	554	-0.079877
0	1535	-0.194222
0	666	0.000929486
0	659	-0.230517
0	1505	-0.362131
0	566	0.00113725
0	588	-0.291771
0	1474	-0.252464
0	965	-0.237234
0	714	-0.234637
0	528	-0.142967
0	1847	-0.0882479
0	683	-0.316765
0	616	-0.293818
0	584	0.210092
0	595	-0.239025
0	501	-0.618722
0	1596	-0.503823
0	3276	-0.320584
0	1291	-0.0728282
0	523	-0.327533
0	552	-0.212538
0	3204	-0.234668
0	322	-0.0634907
0	1102	-0.301506
0	1206	-0.272355
1	1032	-0.0357789
0	2770	-0.192837
1	912	-0.254332
0	996	-0.360484
0	1712	-0.0871829
1	1439	-0.228441
1	1093	-0.324731
0	1532	-0.207174
0	1546	-0.0309064
0	222	-0.0961123
0	742	0.176376
0	648	-0.557661
0	706	-0.302085
0	820	0.122388
0	643	-0.200659
0	666	-0.112995
0	1165	0.0166738
0	1074	-0.0391755
0	1043	-0.379508
0	1079	-0.369934
0	931	-0.117513
0	1139	-0.53694
0	1085	0.346805
0	1007	-0.401093
0	1007	-0.404294
0	1007	-0.402713
0	906	-0.210079
0	906	0.126731
0	965	0.256287
0	965	0.18195
0	965	0.193406
1	614	0.214405
1	614	0.201003
1	614	-0.0320948
0	765	-0.0882888
0	718	-0.231396
0	899	-0.362158
0	954	-0.344368
0	954	-0.273406
0	954	-0.372613
0	738	0.793282
0	722	0.314633
0	724	-0.355507
0	661	0.546259
0	627	-0.19992
0	627	-0.32938
0	627	-0.354667
0	679	-0.142373
0	345	0.0804951
0	322	-0.0443283
0	313	-0.149732
0	343	-0.410684
0	408	-0.155181
0	447	-0.291101
0	364	-0.738921
0	454	-0.452087
0	418	-0.141432
0	446	-0.129569
0	441	0.195732
0	644	0.0157074
0	545	-0.504188
0	448	-0.182699
0	368	0.00681726
0	326	-0.231404
0	336	-0.47153
0	313	0.105163
0	285	-0.116275
0	317	-0.206006
0	266	-0.0307599
0	396	-0.128381
0	396	-0.151387
0	31	-0.339895
0	547	0.290492
0	1614	-0.16628
1	883	-0.129144
1	943	-0.0605335
0	791	-0.131702
0	31	0.00330698
0	518	-0.277283
0	1642	0.0946152
0	274	-0.0845257
0	1308	-0.399755
0	1034	-0.0524763
0	608	0.168213
0	577	-0.184426
0	577	0.0972233
0	426	0.254071
0	365	-0.402623
0	975	0.153539
0	304	-0.0182995
0	334	-0.227814
0	273	-0.124774
0	243	-0.200505
0	760	-0.165667
0	304	0.171117
0	1371	-0.273677
0	549	-0.16214
0	396	0.0420065
0	30	-0.350566
0	1156	-0.233913
0	881	-0.149104
0	607	-0.142054
0	365	-0.492022
1	1127	0.0892634
1	304	-0.0488924
0	943	-0.305018
0	943	0.12823
0	30	-0.264996
1	3409	-0.436251
0	1308	0.114747
0	1217	0.079647
0	1004	-0.433123
0	942	-0.00409459
0	546	-0.213603
0	1277	-0.2835
0	365	0.296071
0	304	-0.0978346
0	304	0.0781555
0	365	-0.199887
0	1522	-0.0677897
0	1371	-0.00837279
0	1006	-0.108777
0	31	-0.275132
0	761	0.0158724
0	273	-0.134381
0	579	-0.248356
0	457	-0.460239
0	30	-0.056244
1	426	0.0553969
0	365	-0.163928
0	579	-0.17972
0	396	-0.368856
0	640	-0.222029
0	30	-0.0729606
0	822	-0.137145
0	518	-0.395096
0	1157	-0.388155
0	585	-0.101902
0	698	-0.0436292
0	2248	0.133713
1	174	0.187797
0	677	-0.264262
0	2222	0.00248925
0	3022	-0.29545
0	1234	-0.286813
1	2636	-0.262513
0	2759	-0.309495
0	1853	-0.534779
0	2650	-0.415782
1	792	-0.351716
0	2255	-0.376471
0	1005	-0.0878392
0	588	0.190004
1	446	-0.0397448
0	987	-0.375408
1	197	-0.307836
0	496	-0.0331229
0	451	-0.229636
0	675	-0.43539
0	734	-0.135685
0	762	-0.500254
0	456	-0.214865
0	504	-0.0716588
0	602	-0.0439737
0	471	-0.520534
0	707	-0.0290329
0	754	-0.203775
0	890	-0.229428
0	511	-0.096934
0	588	-0.581711
0	455	-0.00159985
0	417	-0.197549
0	530	-0.366784
0	568	-0.172534
0	413	-0.227192
0	373	-0.265816
0	373	-0.417657
0	51	-0.431966
0	250	-0.394994
0	1	0.615256
0	614	-0.00856551
0	34	0.031907
0	40	-0.324422
0	70	-0.39181
0	10	-0.110207
0	10	-0.300651
0	7	0.0941542
0	10	-0.0779871
0	19	-0.279577
0	90	0.133152
0	54	0.117906
0	52	0.0215898
0	303	-0.0981902
0	224	0.0195772
0	227	0.131312
0	5	-0.220518
0	10	-0.234897
0	10	0.0433524
0	10	0.0392309
0	196	-0.0305798
0	172	-0.346339
0	242	-0.127703
0	213	0.0485161
0	231	-0.154568
0	218	0.0755295
0	210	-0.434166
0	214	-0.0705879
0	10	0.162993
0	11	-0.0862765
0	10	0.184167
0	10	-0.0766751
0	10	-0.296908
0	16	-0.170564
0	163	-0.00104565
0	10	0.72381
0	375	0.00528553
0	9	0.367133
0	10	-0.180293
0	10	-0.31776
0	10	-0.0881088
0	10	-0.064745
0	162	-0.43436
0	170	-0.147723
0	2442	-0.256859
0	1866	-0.280337
0	2031	0.168537
1	2483	-0.455825
1	2911	-0.125683
0	2091	-0.273352
0	2124	-0.138635
1	1793	-0.0470218
0	1351	-0.277338
0	997	-0.093778
0	651	-0.00040114
0	1587	-0.102845
0	1140	-0.58084
0	618	-0.347442
0	680	-0.455772
0	1613	-0.175935
0	655	-0.0202537
0	1542	-0.148695
0	1547	-0.495075
0	2190	-0.150769
0	2335	-0.220305
0	1980	0.0252431
0	798	0.00602109
0	1528	-0.187476
0	1887	-0.273012
0	1683	0.203215
0	2184	0.247596
0	3506	-0.106347
0	3456	-0.37234
0	3307	-0.161918
0	3248	-0.104009
0	3286	-0.21724
0	3112	-0.368329
0	2989	-0.357159
0	2372	-0.0324941
0	2515	0.291643
0	2142	-0.55683
0	1842	0.139948
0	1639	0.00843936
0	1234	-0.378743
0	622	-0.439997
0	2953	-0.430427
0	2513	-0.00445716
0	350	-0.126877
0	541	-0.00700145
0	754	0.174741
0	819	0.0848446
0	3957	-0.301422
0	475	-0.551752
0	989	-0.342328
0	78	-0.665788
1	584	-0.20736
0	4275	-0.187226
0	2991	-0.397696
1	160	-0.492867
0	2558	-0.262398
0	3316	0.0120152
0	709	-0.435437
0	2288	-0.100441
0	3009	-0.0152134
0	1972	-0.173336
1	1699	-0.0506755
1	3262	-0.360621
0	1988	0.0251998
1	2551	0.0223517
0	4080	-0.351182
0	3261	-0.119726
0	3807	-0.0176561
0	3296	-0.0910901
0	3072	-0.29138
0	3159	-0.317168
0	2971	-0.409428
0	2991	-0.473107
0	2920	-0.0952627
0	2618	-0.201515
0	2856	-0.204311
0	3021	0.0699221
1	524	-0.08248
0	1150	-0.174809
1	1272	-0.0125166
0	2868	-0.337644
0	2632	-0.501182
0	2629	-0.199708
0	1026	-0.049533
0	4894	-0.0477988
0	1548	-0.188494
1	2866	0.0907134
0	3660	-0.190352
0	3035	-0.00591043
0	3607	-0.18686
0	84	-0.160486
0	3172	0.0704153
0	3430	-0.481746
0	2976	0.171873
0	3202	-0.170417
0	3128	-0.093977
0	3203	0.223439
0	1550	-0.341045
0	3004	-0.0745659
0	3001	-0.217536
0	2707	0.276897
0	3030	-0.198256
0	2838	-0.427271
0	2605	-0.191436
0	2161	-0.0711849
1	2854	0.00536172
0	5062	0.0448258
1	616	-0.131079
0	2632	-0.332906
1	1649	-0.213336
0	2012	-0.397177
0	1935	-0.335118
0	1161	-0.339764
0	1198	-0.309883
0	1233	-0.171168
0	1742	-0.135036
0	2231	-0.485768
0	1013	-0.272297
0	1185	-0.526438
1	322	-0.0153712
1	2361	-0.0856693
0	4361	-0.307804
0	8556	-0.244301
1	991	0.209049
1	749	0.0147928
1	362	-0.149309
0	8391	-0.298859
1	3941	-0.396453
1	1542	-0.406295
1	1993	-0.326875
1	4456	-0.0976556
1	3418	-0.148006
0	7106	-0.0347635
1	571	-0.00940366
1	3873	-0.193784
1	2573	0.0219354
0	5042	-0.381862
1	3926	-0.29919
0	4285	-0.277465
0	7777	-0.118374
0	2082	-0.306116
1	6456	-0.0268474
0	7126	-0.249831
1	2469	-0.41965
1	2373	-0.503362
0	8008	-0.317841
0	4929	-0.416619
1	3126	-0.310127
1	4267	-0.516398
1	3063	-0.353473
0	2721	-0.325419
0	8605	-0.139924
0	5156	-0.443665
1	2965	-0.320435
0	5739	-0.259602
1	2417	-0.346063
1	558	0.0476846
1	639	-0.0828994
1	3461	-0.203475
0	6292	-0.560226
1	3945	-0.334327
1	7455	-0.448179
1	860	-0.217018
1	2097	-0.107947
1	1781	-0.306294
0	1326	-0.124561
0	3088	-0.050364
0	2236	0.288981
0	4233	0.203711
0	5176	-0.62873
1	1152	-0.315065
0	215	0.379671
0	2596	-0.409265
0	2281	-0.414994
0	2072	-0.345185
1	573	-0.0617508
0	3152	-0.225218
0	2164	0.00599015
0	1914	-0.33821
0	1820	0.119166
0	622	-0.00890033
0	777	0.0237543
0	1919	0.159809
0	2477	-0.271188
0	1148	-0.134047
0	1203	-0.0847132
0	2136	-0.354956
0	2559	0.0379066
0	1569	-0.159141
0	1572	-0.241049
0	1132	-0.343499
0	974	-0.0444803
0	554	-0.097476
1	1324	-0.117808
0	1871	0.00538535
0	660	-0.0998335
0	2278	-0.115139
0	1876	-0.0708976
0	2197	-0.292435
1	2296	-0.236481
0	2255	-0.284727
0	2330	0.161618
0	2365	-0.729369
0	1519	-0.0620943
0	2371	-0.258792
0	2255	0.31107
0	1270	-0.431612
1	1411	-0.104271
0	2709	-0.395458
0	2767	-0.0591596
0	2372	-0.0128709
0	2041	0.117834
0	1156	-0.448348
0	912	0.0772138
0	423	0.0325595
0	2381	-0.0866094
0	1644	-0.406368
0	476	-0.292611
0	98	0.0321194
0	78	-0.135917
0	2403	-0.464942
0	2064	0.0796888
0	2156	-0.167697
0	495	-0.0012465
0	134	-0.026116
0	477	-0.0743204
0	435	-0.0866338
0	293	-0.0888552
0	1363	-0.400553
0	2489	-0.425198
1	991	-0.215969
0	745	-0.0985867
0	943	-0.00766554
0	1926	-0.293444
0	923	-0.107946
0	328	-0.236062
0	461	-0.264588
0	1928	-0.0730855
0	1620	-0.475001
0	747	-0.665917
0	702	-0.269892
0	1247	-0.265702
0	1611	-0.0252984
0	806	-0.345666
0	727	0.0114792
0	620	-0.135972
0	178	0.030301
0	72	-0.192919
0	516	-0.525718
0	76	-0.287003
0	414	-0.494547
0	1121	-0.403914
0	392	-0.145863
0	1561	-0.174107
0	829	0.0371361
0	1545	0.0295004
0	170	0.0184248
0	728	-0.386342
0	759	-0.327046
0	1288	-0.486012
0	1363	-0.302544
0	701	-0.0581717
0	1001	-0.210142
0	149	-0.115586
0	652	-0.323807
0	1093	-0.390889
1	612	0.355819
1	2763	-0.0830635
1	811	-0.0771507
1	2207	-0.263168
1	1148	-0.418354
1	921	-0.0454874
1	1692	-0.340114
1	1142	-0.194037
1	2009	-0.0928368
1	224	0.0721939
1	1563	-0.0884008
1	1556	-0.0762063
1	1556	-0.264375
1	2127	-0.00119613
1	2798	-0.143508
1	3462	-0.10927
1	3462	-0.182534
1	2520	-0.283534
1	1286	-0.330686
1	365	0.0173742
1	1694	-0.193179
1	1508	-0.108661
1	538	-0.212584
1	785	-0.0580023
1	959	-0.115789
1	2712	-0.58275
1	2965	-0.155462
1	763	-0.0996818
1	3669	-0.447909
1	3472	-0.118054
1	1009	-0.0982703
1	2273	-0.144215
1	2273	-0.230402
1	3736	-0.629852
1	1034	-0.286145
1	1927	-0.211599
1	1673	-0.446534
1	1388	0.0837676
1	2192	0.218415
1	1642	0.0522068
1	1688	0.135703
0	856	0.00546488
0	795	0.0020044
1	1174	-0.024492
1	2534	0.210091
1	1759	0.393981
1	3959	-0.180465
0	1120	-0.47663
0	1119	-0.159005
0	612	-0.242296
1	320	-0.30459
0	3364	-0.423033
0	635	-0.553043
0	567	-0.0502777
0	715	-0.283582
0	293	-0.567652
0	160	0.287893
1	295	-0.34671
0	574	-0.465993
0	662	-0.457751
0	287	-0.412804
0	363	0.0696437
0	358	-0.04437
0	358	-0.427559
0	385	0.136223
0	358	0.207605
1	385	0.375099
0	385	-0.213193
0	385	-0.708676
0	385	-0.0347464
0	385	-0.232645
0	1476	-0.389037
0	382	-0.0906337
0	370	0.0466566
0	411	0.01197
0	383	-0.049002
0	383	-0.743245
0	393	0.227574
0	379	0.0322725
0	380	-0.150238
0	375	-0.325507
0	332	-0.0542398
0	345	-0.186742
0	5	-0.0578693
0	366	0.0149489
0	317	0.0951951
0	375	-0.22011
0	394	0.203621
0	375	-0.172875
0	616	-0.337271
0	381	-0.178897
0	376	0.152153
0	394	0.0536291
0	470	-0.124616
0	513	-0.0961663
0	508	-0.291609
0	1	-0.310285
0	297	0.0280562
0	747	0.660427
0	439	0.00999168
1	1034	-0.2087
0	394	0.604279
0	396	-0.156316
0	380	-0.0756784
0	408	0.122713
0	1728	-0.0995621
0	635	0.160952
0	403	0.0373768
0	626	-0.0197879
0	425	0.483532
0	431	0.0540058
0	410	-0.292916
0	584	-0.304868
0	431	-0.0220142
0	532	0.09833
0	502	-0.199042
0	1688	-0.137876
0	480	-0.183521
0	552	-0.120188
0	575	0.0266499
0	366	-0.525865
0	1612	-0.22264
0	426	-0.13699
0	577	-0.291081
0	611	0.315128
0	612	-0.0921753
0	611	-0.216629
0	590	0.0415756
0	620	-0.592375
0	639	-0.0623061
0	371	-0.161491
0	405	-0.300531
0	447	-0.212794
0	565	-0.145111
0	541	-0.481128
0	509	-0.0456523
0	783	-0.209368
0	727	0.326367
0	839	-0.260277
0	552	-0.150731
1	377	-0.0499519
0	522	-0.294923
0	463	0.00865164
0	448	0.359253
0	664	0.104235
0	441	-0.113848
0	606	-0.107976
0	538	-0.362703
0	1682	-0.391502
0	499	-0.136499
0	482	-0.0309942
0	506	0.21085
0	395	-0.22856
0	461	-0.0754897
0	1309	0.300976
0	503	-0.36079
0	466	0.21695
0	472	-0.284652
1	302	-0.0845377
0	433	-0.0228075
0	430	-0.0122247
0	530	-0.173543
0	488	-0.090974
0	409	-0.133353
0	397	-0.0351895
0	439	-0.25757
0	1461	-0.158812
0	499	-0.221552
0	410	-0.155053
0	519	0.060531
0	49	-0.248868
0	307	-0.372099
0	398	-0.0546424
0	381	-0.416221
0	373	0.0333891
0	1015	-0.539242
0	563	-0.219495
0	659	-0.270046
0	492	-0.260492
1	385	0.367047
0	767	-0.496252
0	1308	-0.0542982
0	2541	-0.388373
0	1047	-0.44125
0	837	-0.176176
0	1417	0.00587116
0	1229	-0.0773223
0	1141	-0.197156
0	1220	-0.187683
0	865	-0.28626
0	878	-0.0306903
0	1434	-0.224565
0	1359	-0.541266
0	1246	-0.119543
0	1163	-0.440857
0	1174	-0.184714
0	2311	0.119012
0	1318	-0.754071
0	1042	-0.200419
0	972	-0.145724
0	2109	0.119561
1	563	-0.166533
0	1935	0.0576086
0	2128	0.0280417
0	707	0.247236
0	591	-0.378604
0	640	-0.197109
0	726	-0.329006
0	450	-0.382236
0	762	0.120394
0	710	-0.0411697
0	710	-0.145511
0	694	-0.464588
0	526	-0.351967
0	630	-0.449767
0	630	-0.816166
0	658	-0.468289
0	554	-0.36052
0	393	-0.0964291
0	1692	-0.588073
0	1640	-0.0985164
0	275	-0.508726
0	275	-0.750409
0	626	0.374051
1	336	-0.175213
0	1545	-0.324057
0	595	-0.15659
0	1732	-0.188494
0	428	-0.00733113
0	1563	-0.159339
0	2329	-0.00710413
0	1631	0.151375
0	2653	-0.230743
1	1004	-0.336995
0	984	-0.198802
0	867	-0.386111
0	501	-0.374541
0	1133	-0.408434
0	2362	0.134962
0	1138	-0.238774
0	2140	0.340307
0	1026	-0.026857
0	1025	-0.0993867
0	865	-0.138562
0	1800	-0.200843
0	118	-0.357872
0	675	0.0403855
0	1855	-0.100398
0	337	-0.31351
0	1648	-0.413259
0	1836	-0.160808
0	2240	-0.303856
0	598	0.0233779
0	748	-0.0451985
0	2306	-0.402806
1	879	0.325489
0	1523	-0.00882694
0	3247	-0.377446
0	3121	-0.334158
1	266	-0.564135
0	1309	-0.0730533
0	1604	-0.154473
1	821	0.09517
0	1051	-0.201262
0	1325	-0.3639
0	252	-0.0336817
0	931	-0.349532
0	1208	-0.242236
0	1062	-0.0974502
0	1179	-0.0536345
0	1043	-0.242374
0	538	-0.0975054
0	1059	-0.256031
0	1000	-0.159212
0	1120	-0.516445
1	678	0.179902
0	1039	0.00844486
0	1101	-0.000263586
0	1112	0.0239554
0	1203	0.0944442
0	1266	-0.0466891
0	1088	-0.217041
1	1072	0.230118
1	786	0.454446
0	576	0.221173
0	300	-0.363218
0	755	-0.373172
0	860	-0.620146
0	1063	-0.292276
0	78	-0.28298
0	186	-0.135307
0	92	-0.310702
0	339	-0.0517885
0	1467	-0.325309
0	1369	-0.315345
1	976	-0.276049
0	1224	-0.436522
0	34	-0.192408
0	1419	-0.122801
0	200	-0.0020236
0	647	-0.256174
0	1417	-0.396587
0	1449	-0.217225
1	1048	0.0394546
0	975	-0.202607
0	1285	0.0936427
0	1148	-0.13342
0	1189	0.203483
0	1167	0.251926
0	1248	-0.32031
0	1269	0.111483
0	1239	-0.440609
0	1232	-0.375833
0	612	-0.180644
0	21	0.0546614
0	26	-0.219039
0	1186	-0.301936
0	59	-0.123204
0	217	-0.496281
0	747	-0.0827516
0	375	-0.00327245
1	904	0.144512
0	288	-0.438401
0	1158	0.0290363
0	1001	-0.432688
0	918	-0.432354
0	926	-0.33825
0	727	-0.438462
0	725	-0.0319669
0	812	-0.475202
0	24	-0.409198
0	785	-0.204847
0	803	-0.528496
0	847	-0.176995
0	371	-0.206826
0	1208	-0.325237
0	258	-0.0977392
0	554	-0.334387
0	575	-0.330427
0	403	-0.220234
0	504	-0.342629
0	477	-0.520047
0	875	-0.0910632
0	789	-0.256016
0	694	-0.0383793
0	911	-0.350115
0	908	-0.025918
0	1229	-0.0513227
0	1251	-0.25156
0	1210	-0.0399834
0	1611	-0.61226
0	907	-0.0483068
0	703	-0.228788
0	562	-0.541994
0	915	-0.269693
1	239	-0.208733
0	575	-0.110846
0	608	-0.101571
0	187	-0.209264
0	320	-0.298952
0	439	0.000748897
0	1051	0.0418991
0	607	-0.258288
0	1673	0.368731
0	1604	-0.398421
0	788	-0.23114
0	672	-0.100427
0	1035	-0.392544
0	532	-0.125532
0	533	-0.10942
0	715	-0.295839
0	463	-0.144742
0	760	-0.290846
0	952	-0.441536
0	1010	-0.29193
0	3342	-0.400844
1	1812	-0.154161
1	6593	-0.290463
0	2406	-0.289142
0	2535	0.129188
0	2282	-0.197404
0	2155	-0.153008
0	2193	-0.158865
0	2590	-0.432294
0	2645	0.0354675
0	3519	0.0239696
0	3226	-0.310981
0	3091	-0.264373
0	2596	-0.627142
0	3361	-0.177175
0	1162	-0.342778
0	1330	-0.509251
0	2108	-0.306376
0	2019	-0.29341
0	2191	-0.0138401
0	412	-0.509453
0	551	-0.478689
0	79	-0.203458
1	1900	-0.359086
0	360	0.294087
0	352	-0.332793
0	646	-0.516111
0	402	-0.116963
0	404	-0.52142
0	323	-0.044851
0	759	-0.156424
0	996	-0.241881
0	889	-0.290706
0	762	-0.367001
0	519	-0.27812
0	466	-0.128593
0	447	-0.410492
0	440	-0.250471
0	450	-0.0687053
0	80	-0.330783
0	489	-0.299909
0	477	-0.0199609
1	227	-0.339025
0	441	-0.0633546
0	594	-0.413598
0	376	-0.176882
0	596	-0.044654
0	532	-0.212104
0	849	-0.472558
0	681	-0.429159
0	64	-0.260926
1	1104	0.0109041
0	1780	-0.219516
0	973	-0.206142
0	1783	-0.204655
0	1219	-0.64041
0	1062	-0.519201
0	1106	-0.0824758
0	878	-0.639221
0	752	-0.0895829
0	679	-0.207096
0	620	-0.215901
0	714	-0.466158
0	1996	-0.177517
1	1275	-0.154416
0	1301	-0.438091
0	792	-0.20633
0	528	-0.383144
0	428	-0.329417
0	858	-0.22588
0	600	-0.559221
0	1220	-0.558515
0	271	0.0398312
1	1430	-0.1398
0	1953	0.139068
0	2645	-0.30028
0	5	-0.119138
0	8	-0.520164
0	302	0.139588
0	572	-0.0525227
0	562	-0.413588
0	641	-0.352029
0	629	-0.237289
0	586	-0.135065
0	421	-0.422971
0	574	-0.553602
0	529	-0.67624
0	525	-0.0683373
0	424	-0.134971
0	518	-0.266993
1	116	0.0484165
0	2033	-0.514616
0	347	-0.591076
0	1611	-0.303113
0	883	-0.645151
0	467	-0.286643
0	488	-0.15093
0	3287	-0.358963
0	3256	-0.221183

## Sheet: lambda.1se
sample_id	event	time	lasso.risk.score
TCGA-3C-AAAU-01A-11R-A41B-07	0	4047	0
TCGA-3C-AALI-01A-11R-A41B-07	0	4005	0
TCGA-3C-AALJ-01A-31R-A41B-07	0	1474	0
TCGA-3C-AALK-01A-11R-A41B-07	0	1448	0
TCGA-4H-AAAK-01A-12R-A41B-07	0	348	0
TCGA-5L-AAT0-01A-12R-A41B-07	0	1477	0
TCGA-5L-AAT1-01A-12R-A41B-07	0	1471	0
TCGA-5T-A9QA-01A-11R-A41B-07	0	303	0
TCGA-A1-A0SB-01A-11R-A144-07	0	259	0
TCGA-A1-A0SD-01A-11R-A115-07	0	437	0
TCGA-A1-A0SE-01A-11R-A084-07	0	1321	0
TCGA-A1-A0SF-01A-11R-A144-07	0	1463	0
TCGA-A1-A0SG-01A-11R-A144-07	0	434	0
TCGA-A1-A0SH-01A-11R-A084-07	0	1437	0
TCGA-A1-A0SI-01A-11R-A144-07	0	635	0
TCGA-A1-A0SJ-01A-11R-A084-07	0	416	0
TCGA-A1-A0SK-01A-12R-A084-07	1	967	0
TCGA-A1-A0SN-01A-11R-A144-07	0	1196	0
TCGA-A1-A0SO-01A-22R-A084-07	0	852	0
TCGA-A1-A0SP-01A-11R-A084-07	0	584	0
TCGA-A1-A0SQ-01A-21R-A144-07	0	554	0
TCGA-A2-A04N-01A-11R-A115-07	0	4354	0
TCGA-A2-A04P-01A-31R-A034-07	1	548	0
TCGA-A2-A04Q-01A-21R-A034-07	0	2385	0
TCGA-A2-A04R-01A-41R-A109-07	0	3709	0
TCGA-A2-A04T-01A-21R-A034-07	0	2246	0
TCGA-A2-A04U-01A-11R-A115-07	0	2654	0
TCGA-A2-A04V-01A-21R-A034-07	1	1920	0
TCGA-A2-A04W-01A-31R-A115-07	0	3102	0
TCGA-A2-A04X-01A-21R-A034-07	0	1686	0
TCGA-A2-A04Y-01A-21R-A034-07	0	1099	0
TCGA-A2-A0CK-01A-11R-A22K-07	0	4159	0
TCGA-A2-A0CL-01A-11R-A115-07	0	3015	0
TCGA-A2-A0CM-01A-31R-A034-07	1	754	0
TCGA-A2-A0CO-01A-13R-A22K-07	1	3492	0
TCGA-A2-A0CP-01A-11R-A034-07	0	2813	0
TCGA-A2-A0CQ-01A-21R-A034-07	0	2695	0
TCGA-A2-A0CR-01A-11R-A22K-07	0	3283	0
TCGA-A2-A0CS-01A-11R-A115-07	1	2348	0
TCGA-A2-A0CT-01A-31R-A056-07	0	2289	0
TCGA-A2-A0CU-01A-12R-A034-07	1	158	0
TCGA-A2-A0CV-01A-31R-A115-07	0	3011	0
TCGA-A2-A0CW-01A-21R-A115-07	0	3283	0
TCGA-A2-A0CX-01A-21R-A00Z-07	0	1728	0
TCGA-A2-A0CY-01A-12R-A034-07	0	1673	0
TCGA-A2-A0CZ-01A-11R-A034-07	0	1616	0
TCGA-A2-A0D0-01A-11R-A00Z-07	0	2048	0
TCGA-A2-A0D1-01A-11R-A034-07	0	1051	0
TCGA-A2-A0D2-01A-21R-A034-07	0	1027	0
TCGA-A2-A0D3-01A-11R-A115-07	0	1873	0
TCGA-A2-A0D4-01A-11R-A00Z-07	0	767	0
TCGA-A2-A0EM-01A-11R-A034-07	0	3094	0
TCGA-A2-A0EN-01A-13R-A084-07	0	4088	0
TCGA-A2-A0EO-01A-11R-A034-07	0	2442	0
TCGA-A2-A0EP-01A-52R-A22U-07	0	3603	0
TCGA-A2-A0EQ-01A-11R-A034-07	0	2426	0
TCGA-A2-A0ER-01A-21R-A034-07	0	2263	0
TCGA-A2-A0ES-01A-11R-A115-07	0	2190	0
TCGA-A2-A0ET-01A-31R-A034-07	0	1066	0
TCGA-A2-A0EU-01A-22R-A056-07	0	1043	0
TCGA-A2-A0EV-01A-11R-A034-07	0	968	0
TCGA-A2-A0EW-01A-21R-A115-07	1	1884	0
TCGA-A2-A0EX-01A-21R-A034-07	0	752	0
TCGA-A2-A0EY-01A-11R-A034-07	0	1925	0
TCGA-A2-A0ST-01A-12R-A084-07	0	3017	0
TCGA-A2-A0SU-01A-11R-A084-07	0	1662	0
TCGA-A2-A0SV-01A-11R-A084-07	1	825	0
TCGA-A2-A0SW-01A-11R-A084-07	1	1365	0
TCGA-A2-A0SX-01A-12R-A084-07	0	1534	0
TCGA-A2-A0SY-01A-31R-A084-07	0	1347	0
TCGA-A2-A0T0-01A-22R-A084-07	0	533	0
TCGA-A2-A0T1-01A-21R-A084-07	0	521	0
TCGA-A2-A0T2-01A-11R-A084-07	1	255	0
TCGA-A2-A0T3-01A-21R-A115-07	0	1516	0
TCGA-A2-A0T4-01A-31R-A084-07	0	624	0
TCGA-A2-A0T5-01A-21R-A084-07	0	531	0
TCGA-A2-A0T6-01A-11R-A084-07	0	575	0
TCGA-A2-A0T7-01A-21R-A084-07	0	631	0
TCGA-A2-A0YC-01A-11R-A109-07	0	990	0
TCGA-A2-A0YD-01A-11R-A109-07	0	769	0
TCGA-A2-A0YE-01A-11R-A109-07	0	554	0
TCGA-A2-A0YF-01A-21R-A109-07	0	1535	0
TCGA-A2-A0YG-01A-21R-A109-07	0	666	0
TCGA-A2-A0YH-01A-11R-A109-07	0	659	0
TCGA-A2-A0YI-01A-31R-A10J-07	0	1505	0
TCGA-A2-A0YJ-01A-11R-A109-07	0	566	0
TCGA-A2-A0YK-01A-22R-A109-07	0	588	0
TCGA-A2-A0YL-01A-21R-A109-07	0	1474	0
TCGA-A2-A0YM-01A-11R-A109-07	0	965	0
TCGA-A2-A1FV-01A-11R-A13Q-07	0	714	0
TCGA-A2-A1FW-01A-11R-A13Q-07	0	528	0
TCGA-A2-A1FX-01A-11R-A13Q-07	0	1847	0
TCGA-A2-A1FZ-01A-51R-A14D-07	0	683	0
TCGA-A2-A1G0-01A-11R-A13Q-07	0	616	0
TCGA-A2-A1G1-01A-21R-A13Q-07	0	584	0
TCGA-A2-A1G4-01A-11R-A13Q-07	0	595	0
TCGA-A2-A1G6-01A-11R-A13Q-07	0	501	0
TCGA-A2-A259-01A-11R-A16F-07	0	1596	0
TCGA-A2-A25A-01A-12R-A16F-07	0	3276	0
TCGA-A2-A25B-01A-11R-A169-07	0	1291	0
TCGA-A2-A25C-01A-11R-A169-07	0	523	0
TCGA-A2-A25D-01A-12R-A16F-07	0	552	0
TCGA-A2-A25E-01A-11R-A169-07	0	3204	0
TCGA-A2-A25F-01A-11R-A169-07	0	322	0
TCGA-A2-A3KC-01A-11R-A213-07	0	1102	0
TCGA-A2-A3KD-01A-12R-A213-07	0	1206	0
TCGA-A2-A3XS-01A-11R-A22U-07	1	1032	0
TCGA-A2-A3XT-01A-11R-A22U-07	0	2770	0
TCGA-A2-A3XU-01A-12R-A22U-07	1	912	0
TCGA-A2-A3XV-01A-21R-A239-07	0	996	0
TCGA-A2-A3XW-01A-11R-A239-07	0	1712	0
TCGA-A2-A3XX-01A-21R-A239-07	1	1439	0
TCGA-A2-A3XY-01A-11R-A239-07	1	1093	0
TCGA-A2-A3XZ-01A-42R-A239-07	0	1532	0
TCGA-A2-A3Y0-01A-11R-A239-07	0	1546	0
TCGA-A2-A4RW-01A-21R-A266-07	0	222	0
TCGA-A2-A4RX-01A-11R-A266-07	0	742	0
TCGA-A2-A4RY-01A-31R-A266-07	0	648	0
TCGA-A2-A4S0-01A-21R-A266-07	0	706	0
TCGA-A2-A4S1-01A-21R-A266-07	0	820	0
TCGA-A2-A4S2-01A-12R-A266-07	0	643	0
TCGA-A2-A4S3-01A-21R-A266-07	0	666	0
TCGA-A7-A0CD-01A-11R-A00Z-07	0	1165	0
TCGA-A7-A0CE-01A-11R-A00Z-07	0	1074	0
TCGA-A7-A0CG-01A-12R-A056-07	0	1043	0
TCGA-A7-A0CH-01A-21R-A00Z-07	0	1079	0
TCGA-A7-A0CJ-01A-21R-A00Z-07	0	931	0
TCGA-A7-A0D9-01A-31R-A056-07	0	1139	0
TCGA-A7-A0DA-01A-31R-A115-07	0	1085	0
TCGA-A7-A0DB-01A-11R-A00Z-07	0	1007	0
TCGA-A7-A0DB-01A-11R-A277-07	0	1007	0
TCGA-A7-A0DB-01C-02R-A277-07	0	1007	0
TCGA-A7-A0DC-01A-11R-A00Z-07	0	906	0
TCGA-A7-A0DC-01B-04R-A22O-07	0	906	0
TCGA-A7-A13D-01A-13R-A12P-07	0	965	0
TCGA-A7-A13D-01A-13R-A277-07	0	965	0
TCGA-A7-A13D-01B-04R-A277-07	0	965	0
TCGA-A7-A13E-01A-11R-A12P-07	1	614	0
TCGA-A7-A13E-01A-11R-A277-07	1	614	0
TCGA-A7-A13E-01B-06R-A277-07	1	614	0
TCGA-A7-A13F-01A-11R-A12P-07	0	765	0
TCGA-A7-A13G-01B-04R-A22O-07	0	718	0
TCGA-A7-A13H-01A-11R-A22K-07	0	899	0
TCGA-A7-A26E-01A-11R-A169-07	0	954	0
TCGA-A7-A26E-01A-11R-A277-07	0	954	0
TCGA-A7-A26E-01B-06R-A277-07	0	954	0
TCGA-A7-A26F-01B-04R-A22O-07	0	738	0
TCGA-A7-A26G-01A-21R-A169-07	0	722	0
TCGA-A7-A26H-01A-11R-A169-07	0	724	0
TCGA-A7-A26I-01B-06R-A22O-07	0	661	0
TCGA-A7-A26J-01A-11R-A169-07	0	627	0
TCGA-A7-A26J-01A-11R-A277-07	0	627	0
TCGA-A7-A26J-01B-02R-A277-07	0	627	0
TCGA-A7-A2KD-01A-31R-A21T-07	0	679	0
TCGA-A7-A3IY-01A-21R-A21T-07	0	345	0
TCGA-A7-A3IZ-01A-11R-A213-07	0	322	0
TCGA-A7-A3J0-01A-11R-A213-07	0	313	0
TCGA-A7-A3J1-01A-11R-A213-07	0	343	0
TCGA-A7-A3RF-01A-11R-A22K-07	0	408	0
TCGA-A7-A425-01A-11R-A24H-07	0	447	0
TCGA-A7-A426-01A-22R-A24H-07	0	364	0
TCGA-A7-A4SA-01A-11R-A266-07	0	454	0
TCGA-A7-A4SB-01A-21R-A266-07	0	418	0
TCGA-A7-A4SC-01A-12R-A266-07	0	446	0
TCGA-A7-A4SD-01A-11R-A266-07	0	441	0
TCGA-A7-A4SE-01A-11R-A266-07	0	644	0
TCGA-A7-A4SF-01A-11R-A266-07	0	545	0
TCGA-A7-A56D-01A-11R-A27Q-07	0	448	0
TCGA-A7-A5ZV-01A-11R-A28M-07	0	368	0
TCGA-A7-A5ZW-01A-12R-A29R-07	0	326	0
TCGA-A7-A5ZX-01A-12R-A29R-07	0	336	0
TCGA-A7-A6VV-01A-22R-A33J-07	0	313	0
TCGA-A7-A6VW-01A-21R-A33J-07	0	285	0
TCGA-A7-A6VX-01A-12R-A33J-07	0	317	0
TCGA-A7-A6VY-01A-12R-A33J-07	0	266	0
TCGA-A8-A06O-01A-11R-A00Z-07	0	396	0
TCGA-A8-A06P-01A-11R-A00Z-07	0	396	0
TCGA-A8-A06Q-01A-11R-A034-07	0	31	0
TCGA-A8-A06R-01A-11R-A00Z-07	0	547	0
TCGA-A8-A06T-01A-11R-A00Z-07	0	1614	0
TCGA-A8-A06U-01A-11R-A00Z-07	1	883	0
TCGA-A8-A06X-01A-21R-A00Z-07	1	943	0
TCGA-A8-A06Y-01A-21R-A00Z-07	0	791	0
TCGA-A8-A06Z-01A-11R-A00Z-07	0	31	0
TCGA-A8-A075-01A-11R-A084-07	0	518	0
TCGA-A8-A076-01A-21R-A00Z-07	0	1642	0
TCGA-A8-A079-01A-21R-A00Z-07	0	274	0
TCGA-A8-A07B-01A-11R-A00Z-07	0	1308	0
TCGA-A8-A07C-01A-11R-A034-07	0	1034	0
TCGA-A8-A07E-01A-11R-A034-07	0	608	0
TCGA-A8-A07F-01A-11R-A00Z-07	0	577	0
TCGA-A8-A07G-01A-11R-A034-07	0	577	0
TCGA-A8-A07I-01A-11R-A00Z-07	0	426	0
TCGA-A8-A07J-01A-11R-A00Z-07	0	365	0
TCGA-A8-A07L-01A-11R-A00Z-07	0	975	0
TCGA-A8-A07O-01A-11R-A00Z-07	0	304	0
TCGA-A8-A07P-01A-11R-A00Z-07	0	334	0
TCGA-A8-A07R-01A-21R-A034-07	0	273	0
TCGA-A8-A07S-01A-11R-A034-07	0	243	0
TCGA-A8-A07U-01A-11R-A034-07	0	760	0
TCGA-A8-A07W-01A-11R-A00Z-07	0	304	0
TCGA-A8-A07Z-01A-11R-A00Z-07	0	1371	0
TCGA-A8-A082-01A-11R-A00Z-07	0	549	0
TCGA-A8-A086-01A-11R-A00Z-07	0	396	0
TCGA-A8-A08A-01A-11R-A32Y-07	0	30	0
TCGA-A8-A08B-01A-11R-A00Z-07	0	1156	0
TCGA-A8-A08C-01A-11R-A00Z-07	0	881	0
TCGA-A8-A08G-01A-11R-A00Z-07	0	607	0
TCGA-A8-A08I-01A-11R-A00Z-07	0	365	0
TCGA-A8-A08J-01A-11R-A00Z-07	1	1127	0
TCGA-A8-A08L-01A-11R-A00Z-07	1	304	0
TCGA-A8-A08O-01A-21R-A056-07	0	943	0
TCGA-A8-A08P-01A-11R-A00Z-07	0	943	0
TCGA-A8-A08R-01A-11R-A034-07	0	30	0
TCGA-A8-A08T-01A-21R-A00Z-07	1	3409	0
TCGA-A8-A08X-01A-21R-A00Z-07	0	1308	0
TCGA-A8-A08Z-01A-21R-A00Z-07	0	1217	0
TCGA-A8-A091-01A-11R-A00Z-07	0	1004	0
TCGA-A8-A092-01A-11R-A00Z-07	0	942	0
TCGA-A8-A093-01A-11R-A00Z-07	0	546	0
TCGA-A8-A095-01A-11R-A00Z-07	0	1277	0
TCGA-A8-A097-01A-11R-A034-07	0	365	0
TCGA-A8-A099-01A-11R-A00Z-07	0	304	0
TCGA-A8-A09A-01A-11R-A00Z-07	0	304	0
TCGA-A8-A09B-01A-11R-A00Z-07	0	365	0
TCGA-A8-A09D-01A-11R-A00Z-07	0	1522	0
TCGA-A8-A09I-01A-22R-A034-07	0	1371	0
TCGA-A8-A09M-01A-11R-A00Z-07	0	1006	0
TCGA-A8-A09N-01A-11R-A00Z-07	0	31	0
TCGA-A8-A09Q-01A-11R-A00Z-07	0	761	0
TCGA-A8-A09R-01A-11R-A00Z-07	0	273	0
TCGA-A8-A09T-01A-11R-A00Z-07	0	579	0
TCGA-A8-A09V-01A-11R-A034-07	0	457	0
TCGA-A8-A09W-01A-11R-A00Z-07	0	30	0
TCGA-A8-A09X-01A-11R-A00Z-07	1	426	0
TCGA-A8-A0A1-01A-11R-A00Z-07	0	365	0
TCGA-A8-A0A2-01A-11R-A034-07	0	579	0
TCGA-A8-A0A4-01A-11R-A00Z-07	0	396	0
TCGA-A8-A0A6-01A-12R-A056-07	0	640	0
TCGA-A8-A0A7-01A-11R-A00Z-07	0	30	0
TCGA-A8-A0A9-01A-11R-A00Z-07	0	822	0
TCGA-A8-A0AB-01A-11R-A034-07	0	518	0
TCGA-A8-A0AD-01A-11R-A056-07	0	1157	0
TCGA-AC-A23C-01A-12R-A169-07	0	585	0
TCGA-AC-A23E-01A-11R-A157-07	0	698	0
TCGA-AC-A23G-01A-11R-A213-07	0	2248	0
TCGA-AC-A23H-01A-11R-A157-07	1	174	0
TCGA-AC-A2B8-01A-11R-A17B-07	0	677	0
TCGA-AC-A2BK-01A-11R-A21T-07	0	2222	0
TCGA-AC-A2BM-01A-11R-A21T-07	0	3022	0
TCGA-AC-A2FB-01A-11R-A17B-07	0	1234	0
TCGA-AC-A2FE-01A-11R-A19W-07	1	2636	0
TCGA-AC-A2FF-01A-11R-A17B-07	0	2759	0
TCGA-AC-A2FG-01A-11R-A17B-07	0	1853	0
TCGA-AC-A2FK-01A-12R-A180-07	0	2650	0
TCGA-AC-A2FM-01A-11R-A19W-07	1	792	0
TCGA-AC-A2FO-01A-11R-A180-07	0	2255	0
TCGA-AC-A2QH-01B-04R-A22O-07	0	1005	0
TCGA-AC-A2QI-01A-12R-A19W-07	0	588	0
TCGA-AC-A2QJ-01A-12R-A19W-07	1	446	0
TCGA-AC-A3BB-01A-21R-A19W-07	0	987	0
TCGA-AC-A3EH-01A-22R-A22K-07	1	197	0
TCGA-AC-A3HN-01A-11R-A213-07	0	496	0
TCGA-AC-A3OD-01B-06R-A22O-07	0	451	0
TCGA-AC-A3QP-01A-11R-A22U-07	0	675	0
TCGA-AC-A3QQ-01B-06R-A22O-07	0	734	0
TCGA-AC-A3TM-01A-11R-A22K-07	0	762	0
TCGA-AC-A3TN-01A-11R-A22K-07	0	456	0
TCGA-AC-A3W5-01A-11R-A22K-07	0	504	0
TCGA-AC-A3W6-01A-12R-A22K-07	0	602	0
TCGA-AC-A3W7-01A-11R-A22K-07	0	471	0
TCGA-AC-A3YI-01A-21R-A239-07	0	707	0
TCGA-AC-A3YJ-01A-11R-A22U-07	0	754	0
TCGA-AC-A4ZE-01A-11R-A41B-07	0	890	0
TCGA-AC-A5EH-01A-11R-A28M-07	0	511	0
TCGA-AC-A5XS-01A-11R-A29R-07	0	588	0
TCGA-AC-A5XU-01A-11R-A28M-07	0	455	0
TCGA-AC-A62X-01A-11R-A29R-07	0	417	0
TCGA-AC-A62Y-01A-11R-A29R-07	0	530	0
TCGA-AC-A6IV-01A-12R-A33J-07	0	568	0
TCGA-AC-A6IW-01A-12R-A33J-07	0	413	0
TCGA-AC-A6IX-01A-12R-A32P-07	0	373	0
TCGA-AC-A6IX-06A-11R-A32P-07	0	373	0
TCGA-AC-A6NO-01A-12R-A33J-07	0	51	0
TCGA-AC-A7VB-01A-11R-A352-07	0	250	0
TCGA-AC-A7VC-01A-11R-A352-07	0	1	0
TCGA-AC-A8OP-01A-11R-A36F-07	0	614	0
TCGA-AC-A8OQ-01A-11R-A41B-07	0	34	0
TCGA-AC-A8OR-01A-21R-A41B-07	0	40	0
TCGA-AC-A8OS-01A-12R-A41B-07	0	70	0
TCGA-AN-A03X-01A-21R-A00Z-07	0	10	0
TCGA-AN-A03Y-01A-21R-A00Z-07	0	10	0
TCGA-AN-A041-01A-11R-A034-07	0	7	0
TCGA-AN-A046-01A-21R-A034-07	0	10	0
TCGA-AN-A049-01A-21R-A00Z-07	0	19	0
TCGA-AN-A04A-01A-21R-A034-07	0	90	0
TCGA-AN-A04C-01A-21R-A034-07	0	54	0
TCGA-AN-A04D-01A-21R-A034-07	0	52	0
TCGA-AN-A0AJ-01A-11R-A00Z-07	0	303	0
TCGA-AN-A0AK-01A-21R-A00Z-07	0	224	0
TCGA-AN-A0AL-01A-11R-A00Z-07	0	227	0
TCGA-AN-A0AM-01A-11R-A034-07	0	5	0
TCGA-AN-A0AR-01A-11R-A00Z-07	0	10	0
TCGA-AN-A0AS-01A-11R-A00Z-07	0	10	0
TCGA-AN-A0AT-01A-11R-A034-07	0	10	0
TCGA-AN-A0FD-01A-11R-A034-07	0	196	0
TCGA-AN-A0FF-01A-11R-A034-07	0	172	0
TCGA-AN-A0FJ-01A-11R-A00Z-07	0	242	0
TCGA-AN-A0FK-01A-11R-A034-07	0	213	0
TCGA-AN-A0FL-01A-11R-A034-07	0	231	0
TCGA-AN-A0FN-01A-11R-A034-07	0	218	0
TCGA-AN-A0FS-01A-11R-A034-07	0	210	0
TCGA-AN-A0FT-01A-11R-A034-07	0	214	0
TCGA-AN-A0FV-01A-11R-A00Z-07	0	10	0
TCGA-AN-A0FW-01A-11R-A034-07	0	11	0
TCGA-AN-A0FX-01A-11R-A034-07	0	10	0
TCGA-AN-A0FY-01A-11R-A034-07	0	10	0
TCGA-AN-A0FZ-01A-11R-A034-07	0	10	0
TCGA-AN-A0G0-01A-11R-A034-07	0	16	0
TCGA-AN-A0XL-01A-11R-A10J-07	0	163	0
TCGA-AN-A0XN-01A-21R-A109-07	0	10	0
TCGA-AN-A0XO-01A-11R-A109-07	0	375	0
TCGA-AN-A0XP-01A-11R-A109-07	0	9	0
TCGA-AN-A0XR-01A-11R-A109-07	0	10	0
TCGA-AN-A0XS-01A-22R-A109-07	0	10	0
TCGA-AN-A0XT-01A-11R-A109-07	0	10	0
TCGA-AN-A0XU-01A-11R-A109-07	0	10	0
TCGA-AN-A0XV-01A-11R-A109-07	0	162	0
TCGA-AN-A0XW-01A-11R-A109-07	0	170	0
TCGA-AO-A03L-01A-41R-A056-07	0	2442	0
TCGA-AO-A03M-01B-11R-A10J-07	0	1866	0
TCGA-AO-A03N-01B-11R-A10J-07	0	2031	0
TCGA-AO-A03O-01A-11R-A00Z-07	1	2483	0
TCGA-AO-A03P-01A-11R-A00Z-07	1	2911	0
TCGA-AO-A03R-01A-21R-A034-07	0	2091	0
TCGA-AO-A03T-01A-21R-A034-07	0	2124	0
TCGA-AO-A03U-01B-21R-A10J-07	1	1793	0
TCGA-AO-A03V-01A-11R-A115-07	0	1351	0
TCGA-AO-A0J2-01A-11R-A034-07	0	997	0
TCGA-AO-A0J3-01A-11R-A034-07	0	651	0
TCGA-AO-A0J4-01A-11R-A034-07	0	1587	0
TCGA-AO-A0J6-01A-11R-A034-07	0	1140	0
TCGA-AO-A0J7-01A-11R-A034-07	0	618	0
TCGA-AO-A0J8-01A-21R-A034-07	0	680	0
TCGA-AO-A0J9-01A-11R-A034-07	0	1613	0
TCGA-AO-A0JA-01A-11R-A056-07	0	655	0
TCGA-AO-A0JB-01A-11R-A32Y-07	0	1542	0
TCGA-AO-A0JC-01A-11R-A056-07	0	1547	0
TCGA-AO-A0JD-01A-11R-A056-07	0	2190	0
TCGA-AO-A0JE-01A-11R-A056-07	0	2335	0
TCGA-AO-A0JF-01A-11R-A056-07	0	1980	0
TCGA-AO-A0JG-01A-31R-A084-07	0	798	0
TCGA-AO-A0JI-01A-21R-A056-07	0	1528	0
TCGA-AO-A0JJ-01A-11R-A056-07	0	1887	0
TCGA-AO-A0JL-01A-11R-A056-07	0	1683	0
TCGA-AO-A0JM-01A-21R-A056-07	0	2184	0
TCGA-AO-A124-01A-11R-A10J-07	0	3506	0
TCGA-AO-A125-01A-11R-A10J-07	0	3456	0
TCGA-AO-A126-01A-11R-A10J-07	0	3307	0
TCGA-AO-A128-01A-11R-A10J-07	0	3248	0
TCGA-AO-A129-01A-21R-A10J-07	0	3286	0
TCGA-AO-A12A-01A-21R-A115-07	0	3112	0
TCGA-AO-A12B-01A-11R-A10J-07	0	2989	0
TCGA-AO-A12C-01A-11R-A10J-07	0	2372	0
TCGA-AO-A12D-01A-11R-A115-07	0	2515	0
TCGA-AO-A12E-01A-11R-A10J-07	0	2142	0
TCGA-AO-A12F-01A-11R-A115-07	0	1842	0
TCGA-AO-A12G-01A-11R-A10J-07	0	1639	0
TCGA-AO-A12H-01A-11R-A115-07	0	1234	0
TCGA-AO-A1KO-01A-31R-A13Q-07	0	622	0
TCGA-AO-A1KP-01A-11R-A13Q-07	0	2953	0
TCGA-AO-A1KR-01A-12R-A144-07	0	2513	0
TCGA-AO-A1KS-01A-11R-A13Q-07	0	350	0
TCGA-AO-A1KT-01A-11R-A13Q-07	0	541	0
TCGA-AQ-A04H-01B-11R-A10J-07	0	754	0
TCGA-AQ-A04J-01A-02R-A034-07	0	819	0
TCGA-AQ-A04L-01B-21R-A10J-07	0	3957	0
TCGA-AQ-A1H2-01A-11R-A13Q-07	0	475	0
TCGA-AQ-A1H3-01A-31R-A13Q-07	0	989	0
TCGA-AQ-A54N-01A-11R-A266-07	0	78	0
TCGA-AQ-A7U7-01A-22R-A352-07	1	584	0
TCGA-AR-A0TP-01A-11R-A084-07	0	4275	0
TCGA-AR-A0TQ-01A-11R-A084-07	0	2991	0
TCGA-AR-A0TR-01A-11R-A084-07	1	160	0
TCGA-AR-A0TS-01A-11R-A115-07	0	2558	0
TCGA-AR-A0TT-01A-31R-A084-07	0	3316	0
TCGA-AR-A0TU-01A-31R-A109-07	0	709	0
TCGA-AR-A0TV-01A-21R-A084-07	0	2288	0
TCGA-AR-A0TW-01A-11R-A084-07	0	3009	0
TCGA-AR-A0TX-01A-11R-A084-07	0	1972	0
TCGA-AR-A0TY-01A-12R-A115-07	1	1699	0
TCGA-AR-A0TZ-01A-12R-A084-07	1	3262	0
TCGA-AR-A0U0-01A-11R-A109-07	0	1988	0
TCGA-AR-A0U2-01A-11R-A109-07	1	2551	0
TCGA-AR-A0U3-01A-11R-A109-07	0	4080	0
TCGA-AR-A0U4-01A-11R-A109-07	0	3261	0
TCGA-AR-A1AH-01A-11R-A12D-07	0	3807	0
TCGA-AR-A1AI-01A-11R-A12P-07	0	3296	0
TCGA-AR-A1AJ-01A-21R-A12P-07	0	3072	0
TCGA-AR-A1AK-01A-21R-A12P-07	0	3159	0
TCGA-AR-A1AL-01A-21R-A12P-07	0	2971	0
TCGA-AR-A1AM-01A-41R-A22K-07	0	2991	0
TCGA-AR-A1AN-01A-11R-A12P-07	0	2920	0
TCGA-AR-A1AO-01A-11R-A12P-07	0	2618	0
TCGA-AR-A1AP-01A-11R-A12P-07	0	2856	0
TCGA-AR-A1AQ-01A-11R-A12P-07	0	3021	0
TCGA-AR-A1AR-01A-31R-A137-07	1	524	0
TCGA-AR-A1AS-01A-11R-A12P-07	0	1150	0
TCGA-AR-A1AT-01A-11R-A12P-07	1	1272	0
TCGA-AR-A1AU-01A-11R-A12P-07	0	2868	0
TCGA-AR-A1AW-01A-21R-A12P-07	0	2632	0
TCGA-AR-A1AX-01A-11R-A12P-07	0	2629	0
TCGA-AR-A1AY-01A-21R-A12P-07	0	1026	0
TCGA-AR-A24H-01A-11R-A169-07	0	4894	0
TCGA-AR-A24K-01A-11R-A169-07	0	1548	0
TCGA-AR-A24L-01A-11R-A169-07	1	2866	0
TCGA-AR-A24M-01A-11R-A169-07	0	3660	0
TCGA-AR-A24N-01A-11R-A169-07	0	3035	0
TCGA-AR-A24O-01A-11R-A169-07	0	3607	0
TCGA-AR-A24P-01A-11R-A169-07	0	84	0
TCGA-AR-A24Q-01A-12R-A169-07	0	3172	0
TCGA-AR-A24R-01A-11R-A169-07	0	3430	0
TCGA-AR-A24S-01A-11R-A169-07	0	2976	0
TCGA-AR-A24T-01A-11R-A169-07	0	3202	0
TCGA-AR-A24U-01A-11R-A169-07	0	3128	0
TCGA-AR-A24V-01A-21R-A169-07	0	3203	0
TCGA-AR-A24W-01A-11R-A169-07	0	1550	0
TCGA-AR-A24X-01A-11R-A169-07	0	3004	0
TCGA-AR-A24Z-01A-11R-A169-07	0	3001	0
TCGA-AR-A250-01A-31R-A169-07	0	2707	0
TCGA-AR-A251-01A-12R-A169-07	0	3030	0
TCGA-AR-A252-01A-11R-A169-07	0	2838	0
TCGA-AR-A254-01A-21R-A169-07	0	2605	0
TCGA-AR-A255-01A-11R-A169-07	0	2161	0
TCGA-AR-A256-01A-11R-A169-07	1	2854	0
TCGA-AR-A2LE-01A-11R-A180-07	0	5062	0
TCGA-AR-A2LH-01A-31R-A18M-07	1	616	0
TCGA-AR-A2LJ-01A-12R-A19W-07	0	2632	0
TCGA-AR-A2LK-01A-11R-A180-07	1	1649	0
TCGA-AR-A2LL-01A-11R-A180-07	0	2012	0
TCGA-AR-A2LM-01A-11R-A180-07	0	1935	0
TCGA-AR-A2LN-01A-21R-A18M-07	0	1161	0
TCGA-AR-A2LO-01A-31R-A18M-07	0	1198	0
TCGA-AR-A2LQ-01A-22R-A18M-07	0	1233	0
TCGA-AR-A2LR-01A-12R-A18M-07	0	1742	0
TCGA-AR-A5QM-01A-11R-A27Q-07	0	2231	0
TCGA-AR-A5QN-01A-12R-A28M-07	0	1013	0
TCGA-AR-A5QP-01A-11R-A28M-07	0	1185	0
TCGA-AR-A5QQ-01A-11R-A28M-07	1	322	0
TCGA-B6-A0I1-01A-11R-A21T-07	1	2361	0
TCGA-B6-A0I2-01A-11R-A034-07	0	4361	0
TCGA-B6-A0I5-01A-11R-A034-07	0	8556	0
TCGA-B6-A0I6-01A-11R-A034-07	1	991	0
TCGA-B6-A0I8-01A-11R-A034-07	1	749	0
TCGA-B6-A0I9-01A-11R-A034-07	1	362	0
TCGA-B6-A0IA-01A-11R-A034-07	0	8391	0
TCGA-B6-A0IB-01A-11R-A034-07	1	3941	0
TCGA-B6-A0IC-01A-11R-A034-07	1	1542	0
TCGA-B6-A0IE-01A-11R-A034-07	1	1993	0
TCGA-B6-A0IG-01A-11R-A034-07	1	4456	0
TCGA-B6-A0IH-01A-11R-A115-07	1	3418	0
TCGA-B6-A0IJ-01A-11R-A034-07	0	7106	0
TCGA-B6-A0IK-01A-12R-A056-07	1	571	0
TCGA-B6-A0IM-01A-11R-A034-07	1	3873	0
TCGA-B6-A0IN-01A-11R-A034-07	1	2573	0
TCGA-B6-A0IO-01A-11R-A034-07	0	5042	0
TCGA-B6-A0IP-01A-11R-A034-07	1	3926	0
TCGA-B6-A0IQ-01A-11R-A034-07	0	4285	0
TCGA-B6-A0RE-01A-11R-A056-07	0	7777	0
TCGA-B6-A0RG-01A-11R-A056-07	0	2082	0
TCGA-B6-A0RH-01A-21R-A115-07	1	6456	0
TCGA-B6-A0RI-01A-11R-A056-07	0	7126	0
TCGA-B6-A0RL-01A-11R-A084-07	1	2469	0
TCGA-B6-A0RM-01A-11R-A084-07	1	2373	0
TCGA-B6-A0RN-01A-12R-A084-07	0	8008	0
TCGA-B6-A0RO-01A-22R-A084-07	0	4929	0
TCGA-B6-A0RP-01A-21R-A084-07	1	3126	0
TCGA-B6-A0RQ-01A-11R-A115-07	1	4267	0
TCGA-B6-A0RS-01A-11R-A084-07	1	3063	0
TCGA-B6-A0RT-01A-21R-A084-07	0	2721	0
TCGA-B6-A0RU-01A-11R-A084-07	0	8605	0
TCGA-B6-A0RV-01A-11R-A084-07	0	5156	0
TCGA-B6-A0WS-01A-11R-A115-07	1	2965	0
TCGA-B6-A0WT-01A-11R-A109-07	0	5739	0
TCGA-B6-A0WV-01A-11R-A109-07	1	2417	0
TCGA-B6-A0WW-01A-11R-A109-07	1	558	0
TCGA-B6-A0WX-01A-11R-A109-07	1	639	0
TCGA-B6-A0WY-01A-11R-A109-07	1	3461	0
TCGA-B6-A0WZ-01A-11R-A109-07	0	6292	0
TCGA-B6-A0X0-01A-21R-A115-07	1	3945	0
TCGA-B6-A0X1-01A-11R-A109-07	1	7455	0
TCGA-B6-A0X4-01A-11R-A109-07	1	860	0
TCGA-B6-A0X5-01A-21R-A109-07	1	2097	0
TCGA-B6-A0X7-01A-11R-A10J-07	1	1781	0
TCGA-B6-A1KC-01B-11R-A157-07	0	1326	0
TCGA-B6-A1KF-01A-11R-A13Q-07	0	3088	0
TCGA-B6-A1KI-01A-11R-A14M-07	0	2236	0
TCGA-B6-A1KN-01A-11R-A13Q-07	0	4233	0
TCGA-B6-A2IU-01A-32R-A18M-07	0	5176	0
TCGA-B6-A3ZX-01A-11R-A239-07	1	1152	0
TCGA-B6-A400-01A-11R-A239-07	0	215	0
TCGA-B6-A401-01A-11R-A239-07	0	2596	0
TCGA-B6-A402-01A-11R-A239-07	0	2281	0
TCGA-B6-A408-01A-12R-A24H-07	0	2072	0
TCGA-B6-A409-01A-11R-A24H-07	1	573	0
TCGA-B6-A40B-01A-11R-A239-07	0	3152	0
TCGA-B6-A40C-01A-11R-A239-07	0	2164	0
TCGA-BH-A0AU-01A-11R-A12P-07	0	1914	0
TCGA-BH-A0AV-01A-31R-A115-07	0	1820	0
TCGA-BH-A0AW-01A-11R-A056-07	0	622	0
TCGA-BH-A0AY-01A-21R-A00Z-07	0	777	0
TCGA-BH-A0AZ-01A-21R-A12P-07	0	1919	0
TCGA-BH-A0B0-01A-21R-A115-07	0	2477	0
TCGA-BH-A0B1-01A-12R-A056-07	0	1148	0
TCGA-BH-A0B3-01A-11R-A056-07	0	1203	0
TCGA-BH-A0B5-01A-11R-A12P-07	0	2136	0
TCGA-BH-A0B7-01A-12R-A115-07	0	2559	0
TCGA-BH-A0B8-01A-21R-A056-07	0	1569	0
TCGA-BH-A0B9-01A-11R-A056-07	0	1572	0
TCGA-BH-A0BA-01A-11R-A056-07	0	1132	0
TCGA-BH-A0BC-01A-22R-A084-07	0	974	0
TCGA-BH-A0BD-01A-11R-A034-07	0	554	0
TCGA-BH-A0BF-01A-21R-A12P-07	1	1324	0
TCGA-BH-A0BG-01A-11R-A115-07	0	1871	0
TCGA-BH-A0BJ-01A-11R-A056-07	0	660	0
TCGA-BH-A0BL-01A-11R-A115-07	0	2278	0
TCGA-BH-A0BM-01A-11R-A056-07	0	1876	0
TCGA-BH-A0BO-01A-23R-A12D-07	0	2197	0
TCGA-BH-A0BP-01A-11R-A115-07	1	2296	0
TCGA-BH-A0BQ-01A-21R-A115-07	0	2255	0
TCGA-BH-A0BR-01A-21R-A115-07	0	2330	0
TCGA-BH-A0BT-01A-11R-A12P-07	0	2365	0
TCGA-BH-A0BV-01A-11R-A00Z-07	0	1519	0
TCGA-BH-A0BW-01A-11R-A115-07	0	2371	0
TCGA-BH-A0BZ-01A-31R-A12P-07	0	2255	0
TCGA-BH-A0C0-01A-21R-A056-07	0	1270	0
TCGA-BH-A0C1-01B-11R-A12D-07	1	1411	0
TCGA-BH-A0C3-01A-21R-A12P-07	0	2709	0
TCGA-BH-A0C7-01B-11R-A115-07	0	2767	0
TCGA-BH-A0DE-01A-11R-A115-07	0	2372	0
TCGA-BH-A0DG-01A-21R-A12P-07	0	2041	0
TCGA-BH-A0DH-01A-11R-A084-07	0	1156	0
TCGA-BH-A0DI-01A-21R-A12P-07	0	912	0
TCGA-BH-A0DK-01A-21R-A056-07	0	423	0
TCGA-BH-A0DL-01A-11R-A115-07	0	2381	0
TCGA-BH-A0DO-01B-11R-A12D-07	0	1644	0
TCGA-BH-A0DP-01A-21R-A056-07	0	476	0
TCGA-BH-A0DQ-01A-11R-A084-07	0	98	0
TCGA-BH-A0DS-01A-11R-A056-07	0	78	0
TCGA-BH-A0DT-01A-21R-A12D-07	0	2403	0
TCGA-BH-A0DV-01A-21R-A12P-07	0	2064	0
TCGA-BH-A0DX-01A-11R-A115-07	0	2156	0
TCGA-BH-A0DZ-01A-11R-A00Z-07	0	495	0
TCGA-BH-A0E0-01A-11R-A056-07	0	134	0
TCGA-BH-A0E1-01A-11R-A056-07	0	477	0
TCGA-BH-A0E2-01A-11R-A056-07	0	435	0
TCGA-BH-A0E6-01A-11R-A034-07	0	293	0
TCGA-BH-A0E7-01A-11R-A034-07	0	1363	0
TCGA-BH-A0E9-01B-11R-A115-07	0	2489	0
TCGA-BH-A0EA-01A-11R-A115-07	1	991	0
TCGA-BH-A0EB-01A-11R-A034-07	0	745	0
TCGA-BH-A0EE-01A-11R-A034-07	0	943	0
TCGA-BH-A0EI-01A-11R-A115-07	0	1926	0
TCGA-BH-A0GY-01A-11R-A056-07	0	923	0
TCGA-BH-A0GZ-01A-11R-A056-07	0	328	0
TCGA-BH-A0H0-01A-11R-A056-07	0	461	0
TCGA-BH-A0H3-01A-11R-A12P-07	0	1928	0
TCGA-BH-A0H5-01A-21R-A115-07	0	1620	0
TCGA-BH-A0H6-01A-21R-A056-07	0	747	0
TCGA-BH-A0H7-01A-13R-A056-07	0	702	0
TCGA-BH-A0H9-01A-11R-A056-07	0	1247	0
TCGA-BH-A0HA-01A-11R-A12P-07	0	1611	0
TCGA-BH-A0HB-01A-11R-A056-07	0	806	0
TCGA-BH-A0HF-01A-11R-A056-07	0	727	0
TCGA-BH-A0HI-01A-11R-A084-07	0	620	0
TCGA-BH-A0HK-01A-11R-A056-07	0	178	0
TCGA-BH-A0HL-01A-11R-A10U-07	0	72	0
TCGA-BH-A0HN-01A-11R-A10U-07	0	516	0
TCGA-BH-A0HO-01A-11R-A034-07	0	76	0
TCGA-BH-A0HP-01A-12R-A084-07	0	414	0
TCGA-BH-A0HQ-01A-11R-A034-07	0	1121	0
TCGA-BH-A0HU-01A-11R-A034-07	0	392	0
TCGA-BH-A0HW-01A-11R-A034-07	0	1561	0
TCGA-BH-A0HX-01A-21R-A056-07	0	829	0
TCGA-BH-A0HY-01A-11R-A056-07	0	1545	0
TCGA-BH-A0RX-01A-21R-A084-07	0	170	0
TCGA-BH-A0W3-01A-11R-A109-07	0	728	0
TCGA-BH-A0W4-01A-11R-A109-07	0	759	0
TCGA-BH-A0W5-01A-11R-A109-07	0	1288	0
TCGA-BH-A0W7-01A-11R-A115-07	0	1363	0
TCGA-BH-A0WA-01A-11R-A109-07	0	701	0
TCGA-BH-A18F-01A-11R-A12D-07	0	1001	0
TCGA-BH-A18G-01A-11R-A12D-07	0	149	0
TCGA-BH-A18H-01A-11R-A12D-07	0	652	0
TCGA-BH-A18I-01A-11R-A12D-07	0	1093	0
TCGA-BH-A18J-01A-11R-A12D-07	1	612	0
TCGA-BH-A18K-01A-11R-A12D-07	1	2763	0
TCGA-BH-A18L-01A-32R-A12D-07	1	811	0
TCGA-BH-A18M-01A-11R-A12D-07	1	2207	0
TCGA-BH-A18N-01A-11R-A12D-07	1	1148	0
TCGA-BH-A18P-01A-11R-A12D-07	1	921	0
TCGA-BH-A18Q-01A-12R-A12D-07	1	1692	0
TCGA-BH-A18R-01A-11R-A12D-07	1	1142	0
TCGA-BH-A18S-01A-11R-A12D-07	1	2009	0
TCGA-BH-A18T-01A-11R-A12D-07	1	224	0
TCGA-BH-A18U-01A-21R-A12D-07	1	1563	0
TCGA-BH-A18V-01A-11R-A12D-07	1	1556	0
TCGA-BH-A18V-06A-11R-A213-07	1	1556	0
TCGA-BH-A1EN-01A-11R-A13Q-07	1	2127	0
TCGA-BH-A1EO-01A-11R-A137-07	1	2798	0
TCGA-BH-A1ES-01A-11R-A137-07	1	3462	0
TCGA-BH-A1ES-06A-12R-A24H-07	1	3462	0
TCGA-BH-A1ET-01A-11R-A137-07	1	2520	0
TCGA-BH-A1EU-01A-11R-A137-07	1	1286	0
TCGA-BH-A1EV-01A-11R-A137-07	1	365	0
TCGA-BH-A1EW-01A-11R-A137-07	1	1694	0
TCGA-BH-A1EX-01A-11R-A13Q-07	1	1508	0
TCGA-BH-A1EY-01A-11R-A13Q-07	1	538	0
TCGA-BH-A1F0-01A-11R-A137-07	1	785	0
TCGA-BH-A1F2-01A-31R-A13Q-07	1	959	0
TCGA-BH-A1F5-01A-12R-A13Q-07	1	2712	0
TCGA-BH-A1F6-01A-11R-A13Q-07	1	2965	0
TCGA-BH-A1F8-01A-11R-A13Q-07	1	763	0
TCGA-BH-A1FB-01A-11R-A13Q-07	1	3669	0
TCGA-BH-A1FC-01A-11R-A13Q-07	1	3472	0
TCGA-BH-A1FD-01A-11R-A13Q-07	1	1009	0
TCGA-BH-A1FE-01A-11R-A13Q-07	1	2273	0
TCGA-BH-A1FE-06A-11R-A213-07	1	2273	0
TCGA-BH-A1FG-01A-11R-A13Q-07	1	3736	0
TCGA-BH-A1FH-01A-12R-A13Q-07	1	1034	0
TCGA-BH-A1FJ-01A-11R-A13Q-07	1	1927	0
TCGA-BH-A1FL-01A-11R-A13Q-07	1	1673	0
TCGA-BH-A1FM-01A-11R-A13Q-07	1	1388	0
TCGA-BH-A1FN-01A-11R-A13Q-07	1	2192	0
TCGA-BH-A1FR-01A-11R-A13Q-07	1	1642	0
TCGA-BH-A1FU-01A-11R-A14D-07	1	1688	0
TCGA-BH-A201-01A-11R-A14M-07	0	856	0
TCGA-BH-A202-01A-11R-A14M-07	0	795	0
TCGA-BH-A203-01A-12R-A169-07	1	1174	0
TCGA-BH-A204-01A-11R-A157-07	1	2534	0
TCGA-BH-A208-01A-11R-A157-07	1	1759	0
TCGA-BH-A209-01A-11R-A157-07	1	3959	0
TCGA-BH-A28O-01A-11R-A22K-07	0	1120	0
TCGA-BH-A28Q-01A-11R-A16F-07	0	1119	0
TCGA-BH-A2L8-01A-11R-A18M-07	0	612	0
TCGA-BH-A42T-01A-11R-A24H-07	1	320	0
TCGA-BH-A42U-01A-12R-A24H-07	0	3364	0
TCGA-BH-A42V-01A-11R-A24H-07	0	635	0
TCGA-BH-A5IZ-01A-11R-A27Q-07	0	567	0
TCGA-BH-A5J0-01A-11R-A27Q-07	0	715	0
TCGA-BH-A6R8-01A-21R-A33J-07	0	293	0
TCGA-BH-A6R9-01A-21R-A32P-07	0	160	0
TCGA-BH-A8FY-01A-11R-A36F-07	1	295	0
TCGA-BH-A8FZ-01A-11R-A352-07	0	574	0
TCGA-BH-A8G0-01A-11R-A352-07	0	662	0
TCGA-BH-AB28-01A-31R-A41B-07	0	287	0
TCGA-C8-A12L-01A-11R-A115-07	0	363	0
TCGA-C8-A12M-01A-11R-A115-07	0	358	0
TCGA-C8-A12N-01A-11R-A115-07	0	358	0
TCGA-C8-A12O-01A-11R-A115-07	0	385	0
TCGA-C8-A12P-01A-11R-A115-07	0	358	0
TCGA-C8-A12Q-01A-11R-A115-07	1	385	0
TCGA-C8-A12U-01A-11R-A115-07	0	385	0
TCGA-C8-A12V-01A-11R-A115-07	0	385	0
TCGA-C8-A12W-01A-11R-A115-07	0	385	0
TCGA-C8-A12X-01A-11R-A115-07	0	385	0
TCGA-C8-A12Y-01A-11R-A12D-07	0	1476	0
TCGA-C8-A12Z-01A-11R-A115-07	0	382	0
TCGA-C8-A130-01A-31R-A115-07	0	370	0
TCGA-C8-A131-01A-11R-A115-07	0	411	0
TCGA-C8-A132-01A-31R-A115-07	0	383	0
TCGA-C8-A134-01A-11R-A115-07	0	383	0
TCGA-C8-A135-01A-11R-A115-07	0	393	0
TCGA-C8-A137-01A-11R-A115-07	0	379	0
TCGA-C8-A138-01A-11R-A115-07	0	380	0
TCGA-C8-A1HE-01A-11R-A13Q-07	0	375	0
TCGA-C8-A1HF-01A-11R-A137-07	0	332	0
TCGA-C8-A1HG-01A-11R-A137-07	0	345	0
TCGA-C8-A1HJ-01A-11R-A13Q-07	0	5	0
TCGA-C8-A1HK-01A-21R-A13Q-07	0	366	0
TCGA-C8-A1HL-01A-11R-A137-07	0	317	0
TCGA-C8-A1HM-01A-12R-A137-07	0	375	0
TCGA-C8-A1HN-01A-11R-A137-07	0	394	0
TCGA-C8-A1HO-01A-11R-A13Q-07	0	375	0
TCGA-C8-A26V-01A-11R-A16F-07	0	616	0
TCGA-C8-A26W-01A-11R-A16F-07	0	381	0
TCGA-C8-A26X-01A-31R-A16F-07	0	376	0
TCGA-C8-A26Y-01A-11R-A16F-07	0	394	0
TCGA-C8-A26Z-01A-11R-A16F-07	0	470	0
TCGA-C8-A273-01A-11R-A16F-07	0	513	0
TCGA-C8-A274-01A-11R-A16F-07	0	508	0
TCGA-C8-A275-01A-21R-A16F-07	0	1	0
TCGA-C8-A278-01A-11R-A169-07	0	297	0
TCGA-C8-A27A-01A-11R-A169-07	0	747	0
TCGA-C8-A27B-01A-11R-A169-07	0	439	0
TCGA-C8-A3M7-01A-12R-A21T-07	1	1034	0
TCGA-C8-A3M8-01A-11R-A213-07	0	394	0
TCGA-C8-A8HP-01A-11R-A36F-07	0	396	0
TCGA-C8-A8HQ-01A-11R-A36F-07	0	380	0
TCGA-C8-A8HR-01A-11R-A36F-07	0	408	0
TCGA-D8-A13Y-01A-11R-A115-07	0	1728	0
TCGA-D8-A13Z-01A-11R-A115-07	0	635	0
TCGA-D8-A140-01A-11R-A115-07	0	403	0
TCGA-D8-A141-01A-11R-A115-07	0	626	0
TCGA-D8-A142-01A-11R-A115-07	0	425	0
TCGA-D8-A143-01A-11R-A115-07	0	431	0
TCGA-D8-A145-01A-11R-A115-07	0	410	0
TCGA-D8-A147-01A-11R-A115-07	0	584	0
TCGA-D8-A1J8-01A-11R-A13Q-07	0	431	0
TCGA-D8-A1J9-01A-11R-A13Q-07	0	532	0
TCGA-D8-A1JA-01A-11R-A13Q-07	0	502	0
TCGA-D8-A1JB-01A-11R-A13Q-07	0	1688	0
TCGA-D8-A1JC-01A-11R-A13Q-07	0	480	0
TCGA-D8-A1JD-01A-11R-A13Q-07	0	552	0
TCGA-D8-A1JE-01A-11R-A13Q-07	0	575	0
TCGA-D8-A1JF-01A-11R-A13Q-07	0	366	0
TCGA-D8-A1JG-01B-11R-A13Q-07	0	1612	0
TCGA-D8-A1JH-01A-11R-A13Q-07	0	426	0
TCGA-D8-A1JI-01A-11R-A13Q-07	0	577	0
TCGA-D8-A1JJ-01A-31R-A14M-07	0	611	0
TCGA-D8-A1JK-01A-11R-A13Q-07	0	612	0
TCGA-D8-A1JL-01A-11R-A13Q-07	0	611	0
TCGA-D8-A1JM-01A-11R-A13Q-07	0	590	0
TCGA-D8-A1JN-01A-11R-A13Q-07	0	620	0
TCGA-D8-A1JP-01A-11R-A13Q-07	0	639	0
TCGA-D8-A1JS-01A-11R-A13Q-07	0	371	0
TCGA-D8-A1JT-01A-31R-A13Q-07	0	405	0
TCGA-D8-A1JU-01A-11R-A13Q-07	0	447	0
TCGA-D8-A1X5-01A-11R-A14D-07	0	565	0
TCGA-D8-A1X6-01A-11R-A14M-07	0	541	0
TCGA-D8-A1X7-01A-11R-A14M-07	0	509	0
TCGA-D8-A1X8-01A-11R-A14M-07	0	783	0
TCGA-D8-A1X9-01A-12R-A157-07	0	727	0
TCGA-D8-A1XA-01A-11R-A14D-07	0	839	0
TCGA-D8-A1XB-01A-11R-A14D-07	0	552	0
TCGA-D8-A1XC-01A-11R-A14D-07	1	377	0
TCGA-D8-A1XD-01A-11R-A14D-07	0	522	0
TCGA-D8-A1XF-01A-11R-A14D-07	0	463	0
TCGA-D8-A1XG-01A-11R-A14D-07	0	448	0
TCGA-D8-A1XJ-01A-11R-A14M-07	0	664	0
TCGA-D8-A1XK-01A-21R-A14M-07	0	441	0
TCGA-D8-A1XL-01A-11R-A14M-07	0	606	0
TCGA-D8-A1XM-01A-21R-A14M-07	0	538	0
TCGA-D8-A1XO-01A-11R-A14M-07	0	1682	0
TCGA-D8-A1XQ-01A-11R-A14M-07	0	499	0
TCGA-D8-A1XR-01A-11R-A14M-07	0	482	0
TCGA-D8-A1XT-01A-11R-A14M-07	0	506	0
TCGA-D8-A1XU-01A-11R-A14M-07	0	395	0
TCGA-D8-A1XV-01A-11R-A14M-07	0	461	0
TCGA-D8-A1XW-01A-11R-A14M-07	0	1309	0
TCGA-D8-A1XY-01A-11R-A14M-07	0	503	0
TCGA-D8-A1XZ-01A-11R-A14M-07	0	466	0
TCGA-D8-A1Y0-01A-11R-A14M-07	0	472	0
TCGA-D8-A1Y1-01A-21R-A14M-07	1	302	0
TCGA-D8-A1Y2-01A-11R-A157-07	0	433	0
TCGA-D8-A1Y3-01A-11R-A157-07	0	430	0
TCGA-D8-A27E-01A-11R-A16F-07	0	530	0
TCGA-D8-A27F-01A-11R-A16F-07	0	488	0
TCGA-D8-A27G-01A-11R-A16F-07	0	409	0
TCGA-D8-A27H-01A-11R-A16F-07	0	397	0
TCGA-D8-A27I-01A-11R-A16F-07	0	439	0
TCGA-D8-A27K-01A-11R-A16F-07	0	1461	0
TCGA-D8-A27L-01A-11R-A16F-07	0	499	0
TCGA-D8-A27M-01A-11R-A16F-07	0	410	0
TCGA-D8-A27N-01A-11R-A16F-07	0	519	0
TCGA-D8-A27P-01A-11R-A16F-07	0	49	0
TCGA-D8-A27R-01A-11R-A16F-07	0	307	0
TCGA-D8-A27T-01A-11R-A16F-07	0	398	0
TCGA-D8-A27V-01A-12R-A17B-07	0	381	0
TCGA-D8-A27W-01A-11R-A16F-07	0	373	0
TCGA-D8-A3Z5-01A-41R-A24H-07	0	1015	0
TCGA-D8-A3Z6-01A-11R-A239-07	0	563	0
TCGA-D8-A4Z1-01A-21R-A266-07	0	659	0
TCGA-D8-A73U-01A-11R-A33J-07	0	492	0
TCGA-D8-A73W-01A-22R-A352-07	1	385	0
TCGA-D8-A73X-01A-11R-A32P-07	0	767	0
TCGA-E2-A105-01A-11R-A10J-07	0	1308	0
TCGA-E2-A106-01A-11R-A10J-07	0	2541	0
TCGA-E2-A107-01A-11R-A10J-07	0	1047	0
TCGA-E2-A108-01A-13R-A10J-07	0	837	0
TCGA-E2-A109-01A-11R-A10J-07	0	1417	0
TCGA-E2-A10A-01A-21R-A115-07	0	1229	0
TCGA-E2-A10B-01A-11R-A10J-07	0	1141	0
TCGA-E2-A10C-01A-21R-A10J-07	0	1220	0
TCGA-E2-A10E-01A-21R-A10J-07	0	865	0
TCGA-E2-A10F-01A-11R-A10J-07	0	878	0
TCGA-E2-A14N-01A-31R-A137-07	0	1434	0
TCGA-E2-A14O-01A-31R-A115-07	0	1359	0
TCGA-E2-A14P-01A-31R-A12D-07	0	1246	0
TCGA-E2-A14Q-01A-11R-A12D-07	0	1163	0
TCGA-E2-A14R-01A-11R-A115-07	0	1174	0
TCGA-E2-A14T-01A-11R-A115-07	0	2311	0
TCGA-E2-A14U-01A-11R-A22K-07	0	1318	0
TCGA-E2-A14V-01A-11R-A12D-07	0	1042	0
TCGA-E2-A14X-01A-11R-A115-07	0	972	0
TCGA-E2-A14Y-01A-21R-A12D-07	0	2109	0
TCGA-E2-A14Z-01A-11R-A115-07	1	563	0
TCGA-E2-A150-01A-11R-A12D-07	0	1935	0
TCGA-E2-A152-01A-11R-A12D-07	0	2128	0
TCGA-E2-A153-01A-12R-A12D-07	0	707	0
TCGA-E2-A154-01A-11R-A115-07	0	591	0
TCGA-E2-A155-01A-11R-A12D-07	0	640	0
TCGA-E2-A156-01A-11R-A12D-07	0	726	0
TCGA-E2-A158-01A-11R-A12D-07	0	450	0
TCGA-E2-A159-01A-11R-A115-07	0	762	0
TCGA-E2-A15A-01A-11R-A12D-07	0	710	0
TCGA-E2-A15A-06A-11R-A12D-07	0	710	0
TCGA-E2-A15C-01A-31R-A12D-07	0	694	0
TCGA-E2-A15D-01A-11R-A115-07	0	526	0
TCGA-E2-A15E-01A-11R-A12D-07	0	630	0
TCGA-E2-A15E-06A-11R-A12D-07	0	630	0
TCGA-E2-A15F-01A-11R-A115-07	0	658	0
TCGA-E2-A15G-01A-11R-A12D-07	0	554	0
TCGA-E2-A15H-01A-11R-A12D-07	0	393	0
TCGA-E2-A15I-01A-21R-A137-07	0	1692	0
TCGA-E2-A15J-01A-11R-A12P-07	0	1640	0
TCGA-E2-A15K-01A-11R-A12P-07	0	275	0
TCGA-E2-A15K-06A-11R-A12P-07	0	275	0
TCGA-E2-A15L-01A-11R-A12D-07	0	626	0
TCGA-E2-A15M-01A-11R-A12D-07	1	336	0
TCGA-E2-A15O-01A-11R-A115-07	0	1545	0
TCGA-E2-A15P-01A-11R-A115-07	0	595	0
TCGA-E2-A15R-01A-11R-A115-07	0	1732	0
TCGA-E2-A15S-01A-11R-A115-07	0	428	0
TCGA-E2-A15T-01A-11R-A115-07	0	1563	0
TCGA-E2-A1AZ-01A-11R-A12P-07	0	2329	0
TCGA-E2-A1B0-01A-11R-A12P-07	0	1631	0
TCGA-E2-A1B1-01A-21R-A12P-07	0	2653	0
TCGA-E2-A1B4-01A-11R-A12P-07	1	1004	0
TCGA-E2-A1B5-01A-21R-A12P-07	0	984	0
TCGA-E2-A1B6-01A-31R-A12P-07	0	867	0
TCGA-E2-A1BC-01A-11R-A12P-07	0	501	0
TCGA-E2-A1BD-01A-11R-A12P-07	0	1133	0
TCGA-E2-A1IE-01A-11R-A13Q-07	0	2362	0
TCGA-E2-A1IF-01A-11R-A144-07	0	1138	0
TCGA-E2-A1IG-01A-11R-A144-07	0	2140	0
TCGA-E2-A1IH-01A-11R-A13Q-07	0	1026	0
TCGA-E2-A1II-01A-11R-A144-07	0	1025	0
TCGA-E2-A1IJ-01A-11R-A144-07	0	865	0
TCGA-E2-A1IK-01A-11R-A144-07	0	1800	0
TCGA-E2-A1IL-01A-11R-A14D-07	0	118	0
TCGA-E2-A1IN-01A-11R-A13Q-07	0	675	0
TCGA-E2-A1IO-01A-11R-A144-07	0	1855	0
TCGA-E2-A1IU-01A-11R-A14D-07	0	337	0
TCGA-E2-A1L6-01A-11R-A13Q-07	0	1648	0
TCGA-E2-A1L7-01A-11R-A144-07	0	1836	0
TCGA-E2-A1L8-01A-11R-A13Q-07	0	2240	0
TCGA-E2-A1L9-01A-11R-A13Q-07	0	598	0
TCGA-E2-A1LA-01A-11R-A144-07	0	748	0
TCGA-E2-A1LB-01A-11R-A144-07	0	2306	0
TCGA-E2-A1LE-01A-12R-A19W-07	1	879	0
TCGA-E2-A1LG-01A-21R-A14M-07	0	1523	0
TCGA-E2-A1LH-01A-11R-A14D-07	0	3247	0
TCGA-E2-A1LI-01A-12R-A157-07	0	3121	0
TCGA-E2-A1LK-01A-21R-A14D-07	1	266	0
TCGA-E2-A1LL-01A-11R-A144-07	0	1309	0
TCGA-E2-A1LS-01A-12R-A157-07	0	1604	0
TCGA-E2-A2P5-01A-11R-A19W-07	1	821	0
TCGA-E2-A2P6-01A-11R-A19W-07	0	1051	0
TCGA-E2-A3DX-01A-21R-A213-07	0	1325	0
TCGA-E2-A56Z-01A-12R-A29R-07	0	252	0
TCGA-E2-A570-01A-11R-A29R-07	0	931	0
TCGA-E2-A572-01A-13R-A31O-07	0	1208	0
TCGA-E2-A573-01A-11R-A29R-07	0	1062	0
TCGA-E2-A574-01A-11R-A29R-07	0	1179	0
TCGA-E2-A576-01A-11R-A31O-07	0	1043	0
TCGA-E2-A9RU-01A-11R-A41B-07	0	538	0
TCGA-E9-A1N3-01A-12R-A157-07	0	1059	0
TCGA-E9-A1N4-01A-11R-A14M-07	0	1000	0
TCGA-E9-A1N5-01A-11R-A14D-07	0	1120	0
TCGA-E9-A1N6-01A-11R-A144-07	1	678	0
TCGA-E9-A1N8-01A-11R-A144-07	0	1039	0
TCGA-E9-A1N9-01A-11R-A14D-07	0	1101	0
TCGA-E9-A1NA-01A-11R-A144-07	0	1112	0
TCGA-E9-A1NC-01A-21R-A26B-07	0	1203	0
TCGA-E9-A1ND-01A-11R-A144-07	0	1266	0
TCGA-E9-A1NE-01A-21R-A14M-07	0	1088	0
TCGA-E9-A1NF-01A-11R-A14D-07	1	1072	0
TCGA-E9-A1NG-01A-21R-A14M-07	1	786	0
TCGA-E9-A1NH-01A-11R-A14D-07	0	576	0
TCGA-E9-A1NI-01A-11R-A14D-07	0	300	0
TCGA-E9-A1QZ-01A-21R-A169-07	0	755	0
TCGA-E9-A1R0-01A-22R-A16F-07	0	860	0
TCGA-E9-A1R2-01A-11R-A14D-07	0	1063	0
TCGA-E9-A1R3-01A-31R-A14M-07	0	78	0
TCGA-E9-A1R4-01A-21R-A14D-07	0	186	0
TCGA-E9-A1R5-01A-11R-A14M-07	0	92	0
TCGA-E9-A1R6-01A-11R-A14D-07	0	339	0
TCGA-E9-A1R7-01A-11R-A14M-07	0	1467	0
TCGA-E9-A1RA-01A-11R-A14D-07	0	1369	0
TCGA-E9-A1RB-01A-11R-A157-07	1	976	0
TCGA-E9-A1RC-01A-11R-A157-07	0	1224	0
TCGA-E9-A1RD-01A-11R-A157-07	0	34	0
TCGA-E9-A1RE-01A-11R-A157-07	0	1419	0
TCGA-E9-A1RF-01A-11R-A157-07	0	200	0
TCGA-E9-A1RG-01A-11R-A14D-07	0	647	0
TCGA-E9-A1RH-01A-21R-A169-07	0	1417	0
TCGA-E9-A1RI-01A-11R-A169-07	0	1449	0
TCGA-E9-A226-01A-21R-A157-07	1	1048	0
TCGA-E9-A227-01A-11R-A157-07	0	975	0
TCGA-E9-A228-01A-31R-A157-07	0	1285	0
TCGA-E9-A229-01A-31R-A157-07	0	1148	0
TCGA-E9-A22A-01A-11R-A157-07	0	1189	0
TCGA-E9-A22B-01A-11R-A157-07	0	1167	0
TCGA-E9-A22D-01A-11R-A157-07	0	1248	0
TCGA-E9-A22E-01A-11R-A157-07	0	1269	0
TCGA-E9-A22G-01A-11R-A157-07	0	1239	0
TCGA-E9-A22H-01A-11R-A157-07	0	1232	0
TCGA-E9-A243-01A-21R-A169-07	0	612	0
TCGA-E9-A244-01A-11R-A169-07	0	21	0
TCGA-E9-A245-01A-22R-A16F-07	0	26	0
TCGA-E9-A247-01A-11R-A169-07	0	1186	0
TCGA-E9-A248-01A-11R-A169-07	0	59	0
TCGA-E9-A249-01A-11R-A169-07	0	217	0
TCGA-E9-A24A-01A-11R-A169-07	0	747	0
TCGA-E9-A295-01A-11R-A16F-07	0	375	0
TCGA-E9-A2JS-01A-11R-A180-07	1	904	0
TCGA-E9-A2JT-01A-22R-A18M-07	0	288	0
TCGA-E9-A3HO-01A-11R-A213-07	0	1158	0
TCGA-E9-A3Q9-01A-11R-A21T-07	0	1001	0
TCGA-E9-A3QA-01A-61R-A22K-07	0	918	0
TCGA-E9-A3X8-01A-31R-A22U-07	0	926	0
TCGA-E9-A54X-01A-11R-A266-07	0	727	0
TCGA-E9-A54Y-01A-11R-A466-07	0	725	0
TCGA-E9-A5FK-01A-11R-A27Q-07	0	812	0
TCGA-E9-A5FL-01A-11R-A27Q-07	0	24	0
TCGA-E9-A5UO-01A-11R-A28M-07	0	785	0
TCGA-E9-A5UP-01A-11R-A28M-07	0	803	0
TCGA-E9-A6HE-01A-11R-A31O-07	0	847	0
TCGA-EW-A1IW-01A-11R-A13Q-07	0	371	0
TCGA-EW-A1IX-01A-12R-A144-07	0	1208	0
TCGA-EW-A1IY-01A-11R-A13Q-07	0	258	0
TCGA-EW-A1IZ-01A-11R-A13Q-07	0	554	0
TCGA-EW-A1J1-01A-11R-A13Q-07	0	575	0
TCGA-EW-A1J2-01A-21R-A13Q-07	0	403	0
TCGA-EW-A1J3-01A-11R-A13Q-07	0	504	0
TCGA-EW-A1J5-01A-11R-A13Q-07	0	477	0
TCGA-EW-A1J6-01A-11R-A13Q-07	0	875	0
TCGA-EW-A1OV-01A-11R-A144-07	0	789	0
TCGA-EW-A1OW-01A-21R-A144-07	0	694	0
TCGA-EW-A1OX-01A-11R-A144-07	0	911	0
TCGA-EW-A1OY-01A-11R-A144-07	0	908	0
TCGA-EW-A1OZ-01A-11R-A144-07	0	1229	0
TCGA-EW-A1P0-01A-11R-A144-07	0	1251	0
TCGA-EW-A1P1-01A-31R-A14D-07	0	1210	0
TCGA-EW-A1P3-01A-11R-A144-07	0	1611	0
TCGA-EW-A1P4-01A-21R-A144-07	0	907	0
TCGA-EW-A1P5-01A-11R-A144-07	0	703	0
TCGA-EW-A1P6-01A-11R-A144-07	0	562	0
TCGA-EW-A1P7-01A-21R-A144-07	0	915	0
TCGA-EW-A1P8-01A-11R-A144-07	1	239	0
TCGA-EW-A1PA-01A-11R-A144-07	0	575	0
TCGA-EW-A1PB-01A-11R-A144-07	0	608	0
TCGA-EW-A1PC-01B-11R-A21T-07	0	187	0
TCGA-EW-A1PE-01A-11R-A144-07	0	320	0
TCGA-EW-A1PF-01A-11R-A144-07	0	439	0
TCGA-EW-A1PG-01A-11R-A144-07	0	1051	0
TCGA-EW-A1PH-01A-11R-A14M-07	0	607	0
TCGA-EW-A2FR-01A-11R-A21T-07	0	1673	0
TCGA-EW-A2FS-01A-11R-A17B-07	0	1604	0
TCGA-EW-A2FV-01A-11R-A17B-07	0	788	0
TCGA-EW-A2FW-01A-11R-A17B-07	0	672	0
TCGA-EW-A3E8-01B-11R-A24H-07	0	1035	0
TCGA-EW-A3U0-01A-11R-A22K-07	0	532	0
TCGA-EW-A423-01A-11R-A24H-07	0	533	0
TCGA-EW-A424-01A-11R-A24H-07	0	715	0
TCGA-EW-A6S9-01A-22R-A33J-07	0	463	0
TCGA-EW-A6SB-01A-12R-A32P-07	0	760	0
TCGA-EW-A6SC-01A-12R-A32P-07	0	952	0
TCGA-EW-A6SD-01A-12R-A33J-07	0	1010	0
TCGA-GI-A2C9-01A-11R-A21T-07	0	3342	0
TCGA-GM-A2D9-01A-11R-A18M-07	1	1812	0
TCGA-GM-A2DA-01A-11R-A18M-07	1	6593	0
TCGA-GM-A2DB-01A-31R-A18M-07	0	2406	0
TCGA-GM-A2DC-01A-11R-A18M-07	0	2535	0
TCGA-GM-A2DD-01A-11R-A180-07	0	2282	0
TCGA-GM-A2DF-01A-11R-A180-07	0	2155	0
TCGA-GM-A2DH-01A-11R-A180-07	0	2193	0
TCGA-GM-A2DI-01A-31R-A18M-07	0	2590	0
TCGA-GM-A2DK-01A-21R-A180-07	0	2645	0
TCGA-GM-A2DL-01A-11R-A18M-07	0	3519	0
TCGA-GM-A2DM-01A-11R-A180-07	0	3226	0
TCGA-GM-A2DN-01A-11R-A180-07	0	3091	0
TCGA-GM-A2DO-01A-11R-A18M-07	0	2596	0
TCGA-GM-A3NW-01A-21R-A22K-07	0	3361	0
TCGA-GM-A3NY-01A-11R-A21T-07	0	1162	0
TCGA-GM-A3XG-01A-31R-A24H-07	0	1330	0
TCGA-GM-A3XL-01A-11R-A22U-07	0	2108	0
TCGA-GM-A3XN-01A-12R-A22U-07	0	2019	0
TCGA-GM-A4E0-01A-12R-A266-07	0	2191	0
TCGA-GM-A5PV-01A-11R-A28M-07	0	412	0
TCGA-GM-A5PX-01A-12R-A28M-07	0	551	0
TCGA-HN-A2NL-01A-11R-A18M-07	0	79	0
TCGA-HN-A2OB-01A-21R-A27Q-07	1	1900	0
TCGA-JL-A3YW-01A-12R-A239-07	0	360	0
TCGA-JL-A3YX-01A-11R-A22U-07	0	352	0
TCGA-LD-A66U-01A-11R-A31O-07	0	646	0
TCGA-LD-A74U-01A-13R-A33J-07	0	402	0
TCGA-LD-A7W6-01A-81R-A352-07	0	404	0
TCGA-LD-A9QF-01A-32R-A41B-07	0	323	0
TCGA-LL-A440-01A-11R-A24H-07	0	759	0
TCGA-LL-A441-01A-11R-A24H-07	0	996	0
TCGA-LL-A442-01A-11R-A24H-07	0	889	0
TCGA-LL-A50Y-01A-11R-A266-07	0	762	0
TCGA-LL-A5YL-01A-12R-A29R-07	0	519	0
TCGA-LL-A5YM-01A-11R-A28M-07	0	466	0
TCGA-LL-A5YN-01A-11R-A28M-07	0	447	0
TCGA-LL-A5YO-01A-21R-A28M-07	0	440	0
TCGA-LL-A5YP-01A-21R-A28M-07	0	450	0
TCGA-LL-A6FQ-01A-11R-A31O-07	0	80	0
TCGA-LL-A6FR-01A-12R-A31O-07	0	489	0
TCGA-LL-A73Y-01A-11R-A33J-07	0	477	0
TCGA-LL-A73Z-01A-11R-A32P-07	1	227	0
TCGA-LL-A740-01A-21R-A32P-07	0	441	0
TCGA-LL-A7SZ-01A-32R-A352-07	0	594	0
TCGA-LL-A7T0-01A-31R-A352-07	0	376	0
TCGA-LL-A8F5-01A-11R-A36F-07	0	596	0
TCGA-LL-A9Q3-01A-11R-A41B-07	0	532	0
TCGA-LQ-A4E4-01A-11R-A266-07	0	849	0
TCGA-MS-A51U-01A-31R-A266-07	0	681	0
TCGA-OK-A5Q2-01A-11R-A27Q-07	0	64	0
TCGA-OL-A5D6-01A-21R-A27Q-07	1	1104	0
TCGA-OL-A5D7-01A-11R-A27Q-07	0	1780	0
TCGA-OL-A5D8-01A-11R-A27Q-07	0	973	0
TCGA-OL-A5DA-01A-11R-A27Q-07	0	1783	0
TCGA-OL-A5RU-01A-11R-A28M-07	0	1219	0
TCGA-OL-A5RV-01A-12R-A28M-07	0	1062	0
TCGA-OL-A5RW-01A-11R-A28M-07	0	1106	0
TCGA-OL-A5RX-01A-11R-A28M-07	0	878	0
TCGA-OL-A5RY-01A-21R-A28M-07	0	752	0
TCGA-OL-A5RZ-01A-11R-A28M-07	0	679	0
TCGA-OL-A5S0-01A-11R-A28M-07	0	620	0
TCGA-OL-A66I-01A-21R-A29R-07	0	714	0
TCGA-OL-A66J-01A-11R-A29R-07	0	1996	0
TCGA-OL-A66K-01A-11R-A29R-07	1	1275	0
TCGA-OL-A66L-01A-12R-A31O-07	0	1301	0
TCGA-OL-A66N-01A-12R-A31O-07	0	792	0
TCGA-OL-A66O-01A-11R-A31O-07	0	528	0
TCGA-OL-A66P-01A-11R-A31O-07	0	428	0
TCGA-OL-A6VO-01A-12R-A33J-07	0	858	0
TCGA-OL-A6VQ-01A-12R-A41B-07	0	600	0
TCGA-OL-A6VR-01A-32R-A33J-07	0	1220	0
TCGA-OL-A97C-01A-32R-A41B-07	0	271	0
TCGA-PE-A5DC-01A-12R-A27Q-07	1	1430	0
TCGA-PE-A5DD-01A-12R-A27Q-07	0	1953	0
TCGA-PE-A5DE-01A-11R-A27Q-07	0	2645	0
TCGA-PL-A8LX-01A-11R-A41B-07	0	5	0
TCGA-PL-A8LY-01A-11R-A41B-07	0	8	0
TCGA-PL-A8LZ-01A-31R-A36F-07	0	302	0
TCGA-S3-A6ZF-01A-32R-A32P-07	0	572	0
TCGA-S3-A6ZG-01A-22R-A32P-07	0	562	0
TCGA-S3-A6ZH-01A-22R-A32P-07	0	641	0
TCGA-S3-AA0Z-01A-11R-A41B-07	0	629	0
TCGA-S3-AA10-01A-21R-A41B-07	0	586	0
TCGA-S3-AA11-01A-31R-A41B-07	0	421	0
TCGA-S3-AA12-01A-11R-A41B-07	0	574	0
TCGA-S3-AA14-01A-11R-A41B-07	0	529	0
TCGA-S3-AA15-01A-11R-A41B-07	0	525	0
TCGA-S3-AA17-01A-11R-A41B-07	0	424	0
TCGA-UL-AAZ6-01A-11R-A41B-07	0	518	0
TCGA-UU-A93S-01A-21R-A41B-07	1	116	0
TCGA-V7-A7HQ-01A-11R-A33J-07	0	2033	0
TCGA-W8-A86G-01A-21R-A36F-07	0	347	0
TCGA-WT-AB41-01A-11R-A41B-07	0	1611	0
TCGA-WT-AB44-01A-11R-A41B-07	0	883	0
TCGA-XX-A899-01A-11R-A36F-07	0	467	0
TCGA-XX-A89A-01A-11R-A36F-07	0	488	0
TCGA-Z7-A8R5-01A-42R-A41B-07	0	3287	0
TCGA-Z7-A8R6-01A-11R-A41B-07	0	3256	0
