# Supplementary material for: A novel risk score model based on gamma-aminobutyric acid signature predicts the survival prognosis of patients with breast cancer
Source: Front Oncol. 2023 Mar 8;13:1108823. doi: 10.3389/fonc.2023.1108823 (PMC10031029; doi:10.3389/fonc.2023.1108823)
Supplement: Supplementary file 1 [file DataSheet_1.zip › raw data/Fig 2/Fig 2e.xlsx]

## Sheet: lambda.min
event	time	risk.score	ADHFE1	SLC6A1	ADCY1	GNG7	ABAT
Alive	4047	-0.175253	0.356844	0.16299	6.68771	2.63156	2.15687
Alive	4005	-0.00321089	0.614392	0.359653	0.508007	1.06041	1.22082
Alive	1474	-0.217351	1.25016	0.267552	1.95976	0.993243	1.62397
Alive	1448	-0.328238	1.25002	0.231943	1.56815	1.74515	3.24203
Alive	348	-0.256678	1.02364	0.20222	0.534478	1.86491	2.47521
Alive	1477	-0.331507	1.25215	0.18919	0.69603	2.80892	2.48356
Alive	1471	-0.414601	1.72309	0.18796	0.600487	2.13079	2.41516
Alive	303	-0.36158	1.62143	0.16045	0.466347	1.48665	1.70165
Alive	259	-0.31852	0.933273	0.0578524	0.479721	3.65895	1.72611
Alive	437	-0.0070005	0.939969	0.608925	1.37982	1.60056	2.54549
Alive	1321	-0.367907	1.07166	0.166336	3.45512	2.48245	3.52854
Alive	1463	-0.388287	1.08554	0.0687424	3.19841	2.69479	2.67192
Alive	434	-0.523757	2.30921	0.472285	3.79384	2.30099	5.05667
Alive	1437	-0.0773121	0.55199	0.335219	0.563841	1.98689	2.36021
Alive	635	-0.221657	0.830384	0.196678	1.05546	1.31892	2.67318
Alive	416	-0.247454	0.987384	0.278241	1.37253	1.41941	3.41986
Dead	967	-0.0383914	0.419712	0.161195	1.87002	0.586619	0.435386
Alive	1196	-0.0466927	0.318169	0.340907	2.79472	1.22428	2.83091
Alive	852	-0.121667	0.35601	0.142894	1.61248	3.68938	1.03423
Alive	584	-0.024546	0.163812	0.0765421	1.25916	0.488282	0.363143
Alive	554	-0.175164	0.763193	0.311528	1.69403	2.01683	3.02671
Alive	4354	-0.476331	2.14228	0.406503	1.5165	2.0584	4.39463
Dead	548	0.0343584	1.0005	0.515736	0.298111	1.69657	0.413592
Alive	2385	-0.309057	1.85404	0.268072	0.210335	1.77512	0.814235
Alive	3709	0.051735	0.606225	0.576041	0.816042	0.813046	2.76625
Alive	2246	-0.129441	0.599677	0.136586	0.883375	2.79819	0.499647
Alive	2654	0.156641	0.169002	0.464814	0.622064	2.91937	0.37467
Dead	1920	-0.272091	1.17592	0.27667	0.276937	1.25641	3.29081
Alive	3102	0.168155	0.221812	0.52869	0.255543	1.36916	1.32053
Alive	1686	0.0537922	0.864999	0.655299	0.126625	1.61961	2.31941
Alive	1099	-0.360537	2.09173	0.41612	1.72433	1.18901	2.65339
Alive	4159	-0.344663	1.73493	0.280848	0.887434	2.8267	1.7243
Alive	3015	-0.270565	1.15832	0.100933	0.540835	1.86107	0.967858
Dead	754	-0.0441841	1.14374	0.411066	0.795095	0.479069	0.573891
Dead	3492	-0.281026	1.68771	0.476544	4.29749	2.71077	2.57583
Alive	2813	-0.366016	1.59519	0.317784	1.83502	1.83883	3.47929
Alive	2695	-0.537496	1.30143	0.0790411	1.8275	1.96834	5.389
Alive	3283	-0.34475	1.03683	0.131908	2.95165	3.06036	2.62826
Dead	2348	-0.418042	1.15886	0.120734	0.338197	1.66143	4.34675
Alive	2289	-0.232198	1.09517	0.144644	0.292493	2.08506	0.916414
Dead	158	-0.249599	1.24862	0.376584	2.7224	1.84863	3.17043
Alive	3011	-0.231804	0.871829	0.253777	1.2986	2.30905	2.96892
Alive	3283	-0.159604	0.726984	0.309001	1.04337	0.667926	3.43901
Alive	1728	0.200726	0.108033	0.540714	0.353474	0.555898	1.59073
Alive	1673	-0.206271	0.795726	0.0875034	2.44178	1.44421	0.980742
Alive	1616	-0.249962	1.42788	0.344047	0.943466	2.68514	1.90671
Alive	2048	-0.101194	0.309906	0.0105357	0.447797	1.66679	0.163353
Alive	1051	0.0810111	0.0866788	0.356326	0.646104	1.7999	1.42868
Alive	1027	0.0201992	0.500443	0.325325	0.165276	2.12159	0.451612
Alive	1873	-0.324729	1.18167	0.276863	1.3072	1.42962	4.1583
Alive	767	-0.389315	1.86149	0.132744	1.42241	0.637215	1.11295
Alive	3094	-0.276085	1.03894	0.27725	1.74779	1.77307	3.59043
Alive	4088	-0.206343	1.15001	0.47347	0.826029	1.67792	4.16594
Alive	2442	-0.179142	0.874423	0.32827	0.50083	2.01154	2.97654
Alive	3603	-0.243137	1.58056	0.423992	0.556135	2.29243	2.25963
Alive	2426	-0.23084	0.828275	0.0639574	0.705913	2.36026	0.923971
Alive	2263	-0.3826	0.818714	0.121166	3.65739	1.03798	4.92703
Alive	2190	-0.407701	1.67543	0.308776	4.02498	2.53161	3.34113
Alive	1066	-0.258804	1.51205	0.318955	0.317726	0.489171	2.35718
Alive	1043	-0.306053	0.974983	0.272816	1.20503	0.533699	4.98327
Alive	968	-0.142285	1.22982	0.533218	4.42096	0.832539	3.0945
Dead	1884	-0.308475	1.54399	0.383987	1.52683	2.09465	3.24433
Alive	752	-0.176627	0.746103	0.202547	1.76299	2.3983	1.67188
Alive	1925	-0.12787	0.687083	0.421766	1.54511	1.32674	3.98586
Alive	3017	-0.132373	0.729934	0.213721	0.464561	2.31729	1.15581
Alive	1662	-0.15257	0.374238	0.308706	2.02219	2.08236	4.14846
Dead	825	0.111836	0.414712	0.556158	1.05812	1.15845	1.95552
Dead	1365	-0.0357736	1.24161	0.61571	0.280215	1.11294	2.23776
Alive	1534	-0.251718	1.51071	0.228505	0.308536	1.1416	0.883263
Alive	1347	-0.257185	0.983132	0.259282	2.59739	2.19277	2.95898
Alive	533	-0.106663	1.21054	0.325118	0.431681	1.34238	0.254738
Alive	521	0.121972	0.608186	0.509349	0.332581	0.888982	0.542864
Dead	255	0.145712	0.303872	0.453933	0.227219	1.37536	0.535326
Alive	1516	-0.068485	1.15609	0.509483	1.58843	1.51217	1.69626
Alive	624	-0.112933	0.90258	0.354954	1.07641	1.60145	1.89577
Alive	531	-0.127601	0.813076	0.477838	1.02277	1.73994	4.00752
Alive	575	-0.253939	1.25666	0.336544	0.660635	2.60667	2.70779
Alive	631	-0.0971917	0.740841	0.326258	1.11208	2.4563	1.5927
Alive	990	-0.205659	1.32036	0.532738	5.86171	1.0411	3.7426
Alive	769	-0.256602	1.24525	0.507037	1.53974	1.07482	5.33645
Alive	554	-0.079877	0.17831	0.0922327	0.370546	1.28685	1.42834
Alive	1535	-0.194222	1.42717	0.636678	1.14042	0.995742	4.88977
Alive	666	0.000929486	0.112061	0.355652	2.18775	1.32965	2.95365
Alive	659	-0.230517	1.13142	0.291822	3.69444	0.678756	2.60755
Alive	1505	-0.362131	1.38331	0.234555	1.73705	1.62382	3.4202
Alive	566	0.00113725	0.133052	0.138938	0.388067	1.67007	0.360363
Alive	588	-0.291771	1.52724	0.348007	1.01621	2.82189	2.32287
Alive	1474	-0.252464	1.23391	0.360361	1.45111	2.51868	2.99658
Alive	965	-0.237234	1.08905	0.102734	1.76831	1.8905	0.438411
Alive	714	-0.234637	1.99322	0.438932	0.554437	2.08793	0.552032
Alive	528	-0.142967	0.334476	0.0711895	0.28327	0.512002	2.11318
Alive	1847	-0.0882479	1.24058	0.627238	0.658239	1.44887	3.28438
Alive	683	-0.316765	1.45564	0.282008	1.17504	1.55669	2.83357
Alive	616	-0.293818	1.93808	0.578923	4.74868	2.07222	3.16898
Alive	584	0.210092	0.525951	0.668906	1.22665	0.46468	1.04258
Alive	595	-0.239025	1.02834	0.336209	3.23616	1.54317	3.4809
Alive	501	-0.618722	2.41462	0.170597	3.36443	3.10734	2.69294
Alive	1596	-0.503823	1.55044	0.144804	2.34061	2.21285	4.24063
Alive	3276	-0.320584	1.44418	0.354009	1.98019	2.1196	3.50292
Alive	1291	-0.0728282	0.628954	0.252309	2.47905	0.381839	1.33026
Alive	523	-0.327533	1.3019	0.341572	1.52124	1.52246	4.4047
Alive	552	-0.212538	1.75891	0.3875	0.260666	1.40952	0.799252
Alive	3204	-0.234668	0.886002	0.0970629	1.72698	0.658291	1.68391
Alive	322	-0.0634907	0.630888	0.266024	0.442653	1.13922	1.25134
Alive	1102	-0.301506	1.65905	0.432898	1.83921	2.44147	3.01171
Alive	1206	-0.272355	0.88739	0.25589	2.16137	1.74104	3.87696
Dead	1032	-0.0357789	0.858361	0.459983	1.17003	3.99206	0.808361
Alive	2770	-0.192837	0.925642	0.0896636	1.43228	1.20981	0.382552
Dead	912	-0.254332	1.21627	0.0725424	0.211269	1.67675	0.155162
Alive	996	-0.360484	1.58671	0.0922988	0.272066	1.50598	1.03212
Alive	1712	-0.0871829	1.04554	0.43488	0.210947	2.25381	1.55274
Dead	1439	-0.228441	0.970214	0.111123	0.627083	2.57752	0.747265
Dead	1093	-0.324731	1.78603	0.230434	0.487597	2.86392	0.524404
Alive	1532	-0.207174	0.88461	0.171343	0.821635	2.00543	1.59818
Alive	1546	-0.0309064	0.270822	0.0932966	0.393612	0.722227	0.24665
Alive	222	-0.0961123	1.26596	0.47807	1.17449	2.3408	1.14274
Alive	742	0.176376	0.641692	0.715905	0.689411	2.91835	0.908334
Alive	648	-0.557661	2.11521	0.161446	0.929786	3.27738	2.85993
Alive	706	-0.302085	1.42275	0.386043	3.70853	2.25424	3.32974
Alive	820	0.122388	0.354946	0.422368	0.0677188	1.43208	0.415385
Alive	643	-0.200659	1.37473	0.514464	0.774843	2.18659	3.37162
Alive	666	-0.112995	0.884523	0.458718	0.433829	1.30897	3.40889
Alive	1165	0.0166738	0.764902	0.588565	0.387419	1.26907	2.82615
Alive	1074	-0.0391755	0.502502	0.290464	1.16667	1.59186	1.33261
Alive	1043	-0.379508	1.82649	0.36451	2.59982	2.0048	3.15243
Alive	1079	-0.369934	1.1192	0.17702	0.933619	1.46426	4.20181
Alive	931	-0.117513	0.959869	0.35252	0.157885	0.271031	2.34495
Alive	1139	-0.53694	2.5385	0.382975	2.38582	2.41071	3.39895
Alive	1085	0.346805	1.8628	1.40626	0.618537	1.9373	0.733191
Alive	1007	-0.401093	1.23674	0.167391	1.01834	2.35974	3.8601
Alive	1007	-0.404294	1.21764	0.176275	1.49601	1.72798	4.30181
Alive	1007	-0.402713	2.12588	0.502032	1.12394	1.92354	4.19004
Alive	906	-0.210079	1.56551	0.561641	1.36159	1.45769	3.51259
Alive	906	0.126731	3.38493	1.83243	3.40562	2.03287	3.37493
Alive	965	0.256287	0.250912	0.651591	0.957223	1.60467	0.665894
Alive	965	0.18195	0.371961	0.572682	1.12949	1.31015	0.824372
Alive	965	0.193406	1.5856	1.0475	1.37287	1.05496	1.06366
Dead	614	0.214405	0.163378	0.506848	0.195372	1.14691	0.453302
Dead	614	0.201003	0.360755	0.557365	0.36091	0.722004	0.621691
Dead	614	-0.0320948	1.10451	0.444766	0.413847	0.639219	0.882389
Alive	765	-0.0882888	0.680174	0.4596	1.85543	1.92738	3.37896
Alive	718	-0.231396	2.81256	1.08402	3.75305	1.35251	4.52556
Alive	899	-0.362158	1.89934	0.467112	2.76398	2.75296	3.39243
Alive	954	-0.344368	1.22513	0.273966	3.01344	2.13747	3.85229
Alive	954	-0.273406	0.708552	0.125552	2.24504	1.59735	3.16307
Alive	954	-0.372613	2.33804	0.589416	3.56241	1.60313	3.51417
Alive	738	0.793282	0.795625	1.82725	0.489429	0.765442	1.65738
Alive	722	0.314633	0.513369	0.864335	0.508497	1.58192	0.929951
Alive	724	-0.355507	1.41241	0.313875	5.47188	1.00751	3.88057
Alive	661	0.546259	1.28248	1.59121	0.815716	1.16884	1.62203
Alive	627	-0.19992	1.33655	0.471007	3.4002	1.16693	3.07353
Alive	627	-0.32938	1.0016	0.0783764	3.26028	0.658507	2.72172
Alive	627	-0.354667	2.69092	0.687439	3.42046	1.12525	2.98767
Alive	679	-0.142373	0.557896	0.185745	1.51171	0.7762	2.24438
Alive	345	0.0804951	0.462243	0.642124	1.49957	1.52861	3.22365
Alive	322	-0.0443283	0.857919	0.555138	2.71897	2.26002	2.60546
Alive	313	-0.149732	0.79538	0.282758	5.47176	0.464641	2.15363
Alive	343	-0.410684	1.85288	0.380532	0.850853	2.73646	3.8048
Alive	408	-0.155181	0.931666	0.299026	0.372822	0.304242	2.56548
Alive	447	-0.291101	1.1929	0.356674	4.6123	1.96133	3.75142
Alive	364	-0.738921	3.16134	0.316816	2.31002	3.02258	3.84281
Alive	454	-0.452087	2.07861	0.324744	3.68261	2.09963	2.90867
Alive	418	-0.141432	1.6624	0.701677	1.89703	2.5468	2.85858
Alive	446	-0.129569	1.71129	0.786353	1.31096	2.58758	3.47034
Alive	441	0.195732	0.515845	0.590043	0.146246	0.674494	0.493014
Alive	644	0.0157074	0.431724	0.301823	0.596679	1.11068	0.901774
Alive	545	-0.504188	1.86854	0.143888	0.172119	1.3131	3.47696
Alive	448	-0.182699	0.518238	0.063597	0.63222	1.97613	1.43088
Alive	368	0.00681726	0.843995	0.437896	0.621644	1.70109	0.688785
Alive	326	-0.231404	1.37487	0.471287	2.3512	2.41468	3.20443
Alive	336	-0.47153	1.82806	0.176703	1.28451	3.3164	2.45248
Alive	313	0.105163	1.45724	0.79701	0.383424	1.21055	0.510395
Alive	285	-0.116275	0.319534	0.0169941	0.75582	1.85439	0.398406
Alive	317	-0.206006	1.23203	0.267781	0.273788	2.32253	1.16328
Alive	266	-0.0307599	0.55966	0.29014	0.0942147	1.96449	0.895362
Alive	396	-0.128381	0.545498	0.179061	3.2354	1.80976	1.31285
Alive	396	-0.151387	1.73463	0.784435	2.3458	1.34318	4.15218
Alive	31	-0.339895	0.730847	0.0524434	4.73566	2.01702	3.09107
Alive	547	0.290492	0.430825	0.984079	0.836254	1.45563	3.22507
Alive	1614	-0.16628	0.446036	0.247816	2.99028	0.945414	3.71468
Dead	883	-0.129144	0.580412	0.256997	0.880724	1.5133	2.51647
Dead	943	-0.0605335	0.327523	0.361579	4.09697	1.48814	3.05806
Alive	791	-0.131702	1.06916	0.468379	0.909216	1.80036	2.85845
Alive	31	0.00330698	0.297031	0.364766	4.42981	0.378278	2.30264
Alive	518	-0.277283	1.29304	0.264642	0.404804	0.88809	2.87355
Alive	1642	0.0946152	0.531903	0.590525	1.4462	0.745051	2.32552
Alive	274	-0.0845257	0.929299	0.3633	1.58056	1.23035	1.37548
Alive	1308	-0.399755	1.6673	0.121127	0.935594	1.9473	1.58237
Alive	1034	-0.0524763	0.410677	0.298439	0.25695	4.91607	0.919026
Alive	608	0.168213	0.253733	0.551516	2.72912	1.21438	1.20625
Alive	577	-0.184426	0.94285	0.435779	0.665633	1.68642	4.17917
Alive	577	0.0972233	0.313695	0.553096	1.52959	1.57296	2.43859
Alive	426	0.254071	0.62484	0.948962	1.36078	1.14381	2.77105
Alive	365	-0.402623	1.75187	0.370323	0.562974	2.26315	4.17505
Alive	975	0.153539	0.095596	0.450697	2.25847	1.05237	1.11224
Alive	304	-0.0182995	0.625912	0.246568	0.567125	0.529809	0.330315
Alive	334	-0.227814	0.827859	0.235706	3.15099	1.6648	2.88212
Alive	273	-0.124774	0.695989	0.113985	0.316542	1.45181	0.310323
Alive	243	-0.200505	0.690885	0.290663	1.5766	1.30159	3.90704
Alive	760	-0.165667	0.77302	0.132942	0.166656	1.67062	0.979379
Alive	304	0.171117	0.208181	0.620382	1.41501	1.50275	2.21787
Alive	1371	-0.273677	0.502408	0.151871	1.44434	1.39193	4.55717
Alive	549	-0.16214	0.98782	0.482231	3.22572	2.10128	3.59943
Alive	396	0.0420065	0.47604	0.552431	4.60126	1.58523	2.47831
Alive	30	-0.350566	0.936329	0.180671	2.39377	1.70203	4.36536
Alive	1156	-0.233913	0.253405	0.0912036	0.221039	0.825238	4.46557
Alive	881	-0.149104	0.763092	0.427957	1.05427	1.72084	4.07549
Alive	607	-0.142054	0.705638	0.449824	4.12644	1.89933	3.98912
Alive	365	-0.492022	1.7332	0.0642297	4.70137	0.911581	2.45485
Dead	1127	0.0892634	0.440644	0.49388	1.89611	1.29415	1.40746
Dead	304	-0.0488924	0.769886	0.422304	1.69638	2.9976	1.33448
Alive	943	-0.305018	1.26163	0.334197	2.07465	1.44558	3.98811
Alive	943	0.12823	0.228404	0.448713	2.1285	0.624904	1.2169
Alive	30	-0.264996	1.16447	0.129301	0.424356	2.69007	0.856843
Dead	3409	-0.436251	2.92789	0.622981	1.29135	2.27357	2.68945
Alive	1308	0.114747	0.200391	0.407404	0.250481	1.95156	0.839814
Alive	1217	0.079647	1.0329	0.792163	3.07879	1.97196	2.1884
Alive	1004	-0.433123	1.91359	0.338283	1.32579	2.63397	3.48027
Alive	942	-0.00409459	0.250823	0.255323	1.90893	1.08226	1.38754
Alive	546	-0.213603	1.02518	0.37845	4.91202	2.41831	2.92572
Alive	1277	-0.2835	0.959153	0.298526	3.15698	0.969236	4.48162
Alive	365	0.296071	0.33762	0.742343	0.576576	1.0059	0.833863
Alive	304	-0.0978346	0.561621	0.333852	1.12695	1.04443	3.02244
Alive	304	0.0781555	0.876121	0.659209	0.774071	1.87205	1.63653
Alive	365	-0.199887	0.785782	0.396567	5.33021	2.35041	3.87252
Alive	1522	-0.0677897	1.47214	0.640916	1.35413	1.34501	1.97497
Alive	1371	-0.00837279	0.547936	0.31902	0.100167	0.281328	1.48437
Alive	1006	-0.108777	0.871985	0.390046	4.55404	1.19069	2.08964
Alive	31	-0.275132	1.07205	0.17376	0.844036	1.12541	2.55532
Alive	761	0.0158724	0.467414	0.351114	1.53023	1.26602	1.1558
Alive	273	-0.134381	0.163129	0.187389	0.656381	1.38274	3.68231
Alive	579	-0.248356	1.39496	0.574095	2.12331	2.11083	4.84179
Alive	457	-0.460239	2.43348	0.518779	5.35323	2.0318	3.6738
Alive	30	-0.056244	1.05891	0.456903	0.77739	0.599966	1.69344
Dead	426	0.0553969	0.768031	0.493422	0.938375	1.25284	0.815041
Alive	365	-0.163928	1.16605	0.573703	3.06704	1.4247	4.23898
Alive	579	-0.17972	0.938199	0.191941	0.644668	2.12826	1.01965
Alive	396	-0.368856	1.61064	0.343293	3.23167	2.79616	3.22906
Alive	640	-0.222029	1.08487	0.292245	1.01905	2.13635	2.40446
Alive	30	-0.0729606	0.369301	0.157076	0.8098	1.5638	1.06912
Alive	822	-0.137145	0.79052	0.494289	3.69702	1.8992	4.10421
Alive	518	-0.395096	0.828202	0.173051	1.48861	2.69808	5.38652
Alive	1157	-0.388155	1.11769	0.207702	1.2289	1.88786	4.74904
Alive	585	-0.101902	1.05379	0.508436	1.75604	1.66982	2.73465
Alive	698	-0.0436292	0.55001	0.462964	2.37492	1.79569	3.04956
Alive	2248	0.133713	0.610811	0.741398	1.80635	2.05574	2.42395
Dead	174	0.187797	0.562625	0.685145	0.250085	1.431	1.28232
Alive	677	-0.264262	1.2973	0.429696	2.96356	0.967236	4.20944
Alive	2222	0.00248925	0.238862	0.155223	0.395782	1.52244	0.124442
Alive	3022	-0.29545	0.916175	0.127859	1.74354	1.81022	2.7238
Alive	1234	-0.286813	0.884708	0.129291	1.0932	2.26833	2.60175
Dead	2636	-0.262513	1.21952	0.320197	2.182	1.90025	2.93649
Alive	2759	-0.309495	1.65427	0.407793	0.914766	2.19327	3.1089
Alive	1853	-0.534779	2.01942	0.282555	3.23526	2.84731	4.13138
Alive	2650	-0.415782	1.76784	0.245208	0.960873	3.49659	2.35248
Dead	792	-0.351716	1.7853	0.43295	4.57974	2.52561	3.12655
Alive	2255	-0.376471	1.55681	0.289909	0.97573	2.50452	3.37601
Alive	1005	-0.0878392	1.3747	0.552678	2.18685	1.27503	1.68082
Alive	588	0.190004	0.880562	1.02802	3.12897	2.66517	3.11488
Dead	446	-0.0397448	0.410728	0.145157	0.590123	1.26131	0.207029
Alive	987	-0.375408	1.77648	0.39058	2.95401	2.19524	3.47809
Dead	197	-0.307836	1.61558	0.300598	0.395573	1.60859	2.25423
Alive	496	-0.0331229	1.14448	0.685663	1.23254	2.03427	2.96302
Alive	451	-0.229636	1.93942	0.672691	2.9522	1.87446	3.2601
Alive	675	-0.43539	1.61856	0.206816	0.497118	2.81359	3.26968
Alive	734	-0.135685	2.00108	0.830733	1.84248	1.22354	3.33442
Alive	762	-0.500254	1.3934	0.0227574	1.86482	2.75541	3.23817
Alive	456	-0.214865	1.19949	0.369403	0.590641	2.79862	2.47645
Alive	504	-0.0716588	0.538363	0.310687	0.580019	2.34235	1.8692
Alive	602	-0.0439737	1.1003	0.61524	1.77721	2.13675	2.42953
Alive	471	-0.520534	2.09	0.267696	2.20151	2.57054	3.59017
Alive	707	-0.0290329	1.54294	0.732504	0.450195	2.11349	1.77569
Alive	754	-0.203775	1.13485	0.366574	0.486261	2.17048	2.75208
Alive	890	-0.229428	2.27421	0.701359	0.914426	1.52806	2.53387
Alive	511	-0.096934	0.271993	0.173378	0.201724	2.41107	1.92619
Alive	588	-0.581711	2.06995	0.204515	3.04932	2.35015	4.16451
Alive	455	-0.00159985	0.127845	0.377588	3.87745	2.27213	2.6222
Alive	417	-0.197549	0.66233	0.105117	0.0570984	4.17142	0.824391
Alive	530	-0.366784	1.45687	0.280323	3.5479	2.0327	3.35933
Alive	568	-0.172534	1.66916	0.721203	2.18179	2.30112	3.76427
Alive	413	-0.227192	1.53454	0.231517	0.610528	0.801076	0.405059
Alive	373	-0.265816	1.60014	0.386288	1.69677	1.89857	2.20355
Alive	373	-0.417657	1.27879	0.07362	1.13107	2.75445	2.73121
Alive	51	-0.431966	1.58962	0.265435	1.26286	1.77353	4.33488
Alive	250	-0.394994	1.75084	0.350496	4.01331	1.88902	3.50201
Alive	1	0.615256	0.275494	1.23641	1.63664	0.852529	0.350858
Alive	614	-0.00856551	1.76526	0.816881	5.61426	1.45072	1.01291
Alive	34	0.031907	0.915351	0.51718	0.402558	2.17488	0.651591
Alive	40	-0.324422	1.29457	0.186785	0.525405	0.843615	2.91134
Alive	70	-0.39181	2.14947	0.521357	5.01789	2.20882	3.49837
Alive	10	-0.110207	0.540553	0.3342	1.87855	1.975	2.9173
Alive	10	-0.300651	1.87657	0.334921	2.66171	1.72917	1.05481
Alive	7	0.0941542	0.8852	0.905438	0.852508	1.21553	4.45484
Alive	10	-0.0779871	0.478703	0.291764	2.44605	1.5036	2.12719
Alive	19	-0.279577	1.55658	0.442615	1.51456	1.2052	3.64205
Alive	90	0.133152	0.184209	0.557333	1.98629	1.03657	2.4622
Alive	54	0.117906	0.339262	0.410406	0.159809	0.553389	0.763777
Alive	52	0.0215898	0.357481	0.351249	0.993612	3.96297	0.532801
Alive	303	-0.0981902	0.276677	0.0971777	0.73703	0.64191	1.64392
Alive	224	0.0195772	0.117185	0.371087	2.59471	0.415691	3.03659
Alive	227	0.131312	0.196255	0.367055	0.26213	1.21282	0.32034
Alive	5	-0.220518	0.575807	0.10514	1.98832	1.29681	2.55338
Alive	10	-0.234897	1.19199	0.144377	0.197636	2.10861	0.551407
Alive	10	0.0433524	0.898981	0.494657	0.883698	1.13484	0.562746
Alive	10	0.0392309	0.267728	0.258522	0.412838	2.1249	0.238728
Alive	196	-0.0305798	0.428471	0.37014	1.19048	1.45437	2.47905
Alive	172	-0.346339	1.54526	0.409747	1.3035	1.3942	4.62811
Alive	242	-0.127703	0.589346	0.16948	0.445142	1.6528	1.40222
Alive	213	0.0485161	0.371638	0.596055	0.179897	0.862068	4.1497
Alive	231	-0.154568	1.41726	0.389264	0.151674	2.9105	0.536154
Alive	218	0.0755295	0.971326	0.753273	0.519355	1.54309	2.56117
Alive	210	-0.434166	1.71769	0.197726	0.832575	2.26649	2.87708
Alive	214	-0.0705879	1.68884	0.719634	0.320429	1.12601	2.24665
Alive	10	0.162993	0.417606	0.660016	0.335964	1.66062	2.02285
Alive	11	-0.0862765	0.251775	0.230588	5.82737	0.781373	2.41286
Alive	10	0.184167	0.485936	0.66245	0.443551	3.1449	0.727207
Alive	10	-0.0766751	1.46021	0.63934	3.87348	0.415105	2.24012
Alive	10	-0.296908	2.50067	0.831988	2.18351	0.585712	4.71284
Alive	16	-0.170564	0.460179	0.0547444	0.142914	3.99461	0.601412
Alive	163	-0.00104565	1.48872	0.842359	3.047	1.295	2.74207
Alive	10	0.72381	0.744737	1.69364	0.747639	2.01743	1.19509
Alive	375	0.00528553	0.89504	0.600215	3.20561	1.78183	2.08537
Alive	9	0.367133	0.416685	1.17041	3.00621	1.17187	3.77248
Alive	10	-0.180293	1.51012	0.771207	3.35151	1.70736	5.29763
Alive	10	-0.31776	2.1263	0.655301	4.61747	2.13986	3.74855
Alive	10	-0.0881088	0.869949	0.334381	0.810016	1.31326	1.42495
Alive	10	-0.064745	0.372722	0.112031	0.509099	1.09973	0.564824
Alive	162	-0.43436	2.14146	0.324435	1.02393	0.974714	3.03538
Alive	170	-0.147723	0.727129	0.295679	1.36628	1.48733	2.67488
Alive	2442	-0.256859	0.593574	0.159322	1.20911	1.02307	4.07664
Alive	1866	-0.280337	0.575602	0.0768003	2.08973	1.24082	3.45867
Alive	2031	0.168537	0.689399	0.810727	0.427721	0.698162	2.89315
Dead	2483	-0.455825	1.59974	0.0867053	0.429096	0.465268	3.26098
Dead	2911	-0.125683	0.37422	0.193234	2.67468	2.12516	2.11665
Alive	2091	-0.273352	1.55856	0.179938	0.293167	1.24557	0.503012
Alive	2124	-0.138635	0.761747	0.261307	3.31991	1.92537	1.51306
Dead	1793	-0.0470218	0.635752	0.310961	0.198017	2.40221	0.965931
Alive	1351	-0.277338	0.786949	0.150798	3.30627	2.15444	2.85665
Alive	997	-0.093778	0.233926	0.0921861	0.162959	1.33405	1.48059
Alive	651	-0.00040114	0.314889	0.417631	2.83507	1.27652	2.78165
Alive	1587	-0.102845	1.11641	0.377725	0.391634	2.41732	0.799252
Alive	1140	-0.58084	2.41176	0.00711892	0.385808	2.39877	0.617311
Alive	618	-0.347442	1.17108	0.248569	0.146087	1.90528	4.29375
Alive	680	-0.455772	1.50856	0.270748	0.452945	1.75095	5.35059
Alive	1613	-0.175935	1.49921	0.507865	1.44662	1.23941	2.52807
Alive	655	-0.0202537	0.36868	0.42664	2.32111	1.57378	3.01345
Alive	1542	-0.148695	0.724809	0.165302	0.593087	1.85514	1.10025
Alive	1547	-0.495075	2.11951	0.263713	0.583502	3.46678	2.74151
Alive	2190	-0.150769	0.442077	0.178556	3.43637	0.692789	2.62742
Alive	2335	-0.220305	1.5288	0.403985	0.388369	1.10386	2.2581
Alive	1980	0.0252431	0.901619	0.715437	2.75907	1.74889	3.09013
Alive	798	0.00602109	0.85356	0.610056	0.710074	1.85134	2.651
Alive	1528	-0.187476	0.815412	0.189672	1.33866	1.90134	1.68742
Alive	1887	-0.273012	1.1489	0.289242	1.51589	2.14989	3.07521
Alive	1683	0.203215	0.683194	0.797789	0.624459	3.90193	0.777954
Alive	2184	0.247596	0.353777	0.825606	1.10667	0.492437	2.89237
Alive	3506	-0.106347	0.528885	0.176357	0.318954	1.79125	1.26803
Alive	3456	-0.37234	1.40726	0.317409	3.3905	0.409021	4.78422
Alive	3307	-0.161918	1.36238	0.441183	0.332636	2.37194	1.73342
Alive	3248	-0.104009	0.596496	0.115979	0.0876524	0.399854	0.775794
Alive	3286	-0.21724	1.20342	0.208161	0.231442	2.41973	0.774268
Alive	3112	-0.368329	1.6796	0.463637	1.37215	2.48192	4.71035
Alive	2989	-0.357159	1.88165	0.426764	4.90861	0.398188	3.53455
Alive	2372	-0.0324941	1.48696	0.79803	2.03529	1.89416	2.76113
Alive	2515	0.291643	0.367155	0.767032	0.884692	1.63449	0.808849
Alive	2142	-0.55683	1.8776	0.157384	3.10297	1.64877	4.18944
Alive	1842	0.139948	0.338383	0.618126	0.400658	3.21965	1.72618
Alive	1639	0.00843936	0.526201	0.37514	0.796357	1.29339	1.42165
Alive	1234	-0.378743	1.38514	0.1621	0.716649	1.81162	2.94295
Alive	622	-0.439997	1.68845	0.115475	1.84458	2.88875	1.77337
Alive	2953	-0.430427	2.12658	0.330504	0.359878	1.6771	2.90036
Alive	2513	-0.00445716	0.233312	0.168513	0.06079	1.08113	0.664114
Alive	350	-0.126877	0.703081	0.334999	1.16729	1.46025	2.85432
Alive	541	-0.00700145	1.23717	0.571872	0.38571	0.859937	1.22527
Alive	754	0.174741	0.737397	0.886991	0.59914	0.836249	3.39293
Alive	819	0.0848446	0.958255	0.671114	0.793469	1.90113	1.27066
Alive	3957	-0.301422	1.59095	0.212835	0.534736	0.638206	1.54096
Alive	475	-0.551752	2.20149	0.17264	1.37821	0.274055	3.61142
Alive	989	-0.342328	1.48619	0.43511	1.60474	1.68316	4.95467
Alive	78	-0.665788	2.87179	0.0272262	0.0963307	1.83206	0.870084
Dead	584	-0.20736	1.52019	0.539878	3.05675	2.29641	2.85573
Alive	4275	-0.187226	1.3067	0.362663	0.536892	4.83124	0.575654
Alive	2991	-0.397696	0.98867	0.0973949	4.08198	0.70112	4.29531
Dead	160	-0.492867	1.06738	0.0285915	7.41837	1.75423	4.26963
Alive	2558	-0.262398	1.0387	0.119378	1.17883	2.88892	1.05918
Alive	3316	0.0120152	0.611946	0.436124	2.26611	1.40634	1.47767
Alive	709	-0.435437	2.19411	0.113401	1.07299	1.05639	0.269967
Alive	2288	-0.100441	0.60272	0.189502	2.81801	0.927355	1.00864
Alive	3009	-0.0152134	0.0892061	0.233385	3.65463	0.945976	1.89208
Alive	1972	-0.173336	0.782286	0.302332	1.25675	1.37934	3.09896
Dead	1699	-0.0506755	0.635844	0.55606	0.378067	0.620134	4.64083
Dead	3262	-0.360621	1.24189	0.188202	2.24004	1.73956	3.34131
Alive	1988	0.0251998	0.480112	0.307456	0.216571	1.24092	0.559849
Dead	2551	0.0223517	0.352706	0.385451	2.02895	0.537954	2.15171
Alive	4080	-0.351182	1.28359	0.238791	0.66647	0.884978	4.09855
Alive	3261	-0.119726	1.1133	0.274442	0.371631	0.32749	0.743469
Alive	3807	-0.0176561	0.98079	0.424139	0.221045	1.06454	0.733343
Alive	3296	-0.0910901	0.303897	0.110103	0.0908364	1.68738	1.20693
Alive	3072	-0.29138	1.42901	0.16095	1.0262	1.77023	0.914602
Alive	3159	-0.317168	1.72816	0.4387	2.80017	1.74216	3.25709
Alive	2971	-0.409428	1.42049	0.309104	0.999275	2.42811	4.90345
Alive	2991	-0.473107	2.04717	0.303023	2.74154	3.08076	2.95403
Alive	2920	-0.0952627	1.0095	0.486981	5.94017	0.800738	2.3518
Alive	2618	-0.201515	0.795116	0.133741	0.651482	2.01486	1.43805
Alive	2856	-0.204311	0.967592	0.383456	1.33777	1.80044	3.72885
Alive	3021	0.0699221	0.425367	0.375755	0.618735	1.15403	0.674829
Dead	524	-0.08248	1.28033	0.392753	0.395526	0.457566	0.610283
Alive	1150	-0.174809	0.943709	0.576889	2.58007	1.45142	5.51644
Dead	1272	-0.0125166	0.412205	0.507405	0.601909	1.74482	3.77704
Alive	2868	-0.337644	1.21985	0.223619	2.5239	2.16516	3.1851
Alive	2632	-0.501182	1.78842	0.198308	2.55405	2.54816	3.63557
Alive	2629	-0.199708	0.98139	0.266092	0.561573	1.94361	2.21263
Alive	1026	-0.049533	0.69455	0.304075	1.40944	1.99723	0.687422
Alive	4894	-0.0477988	0.833529	0.48406	2.1172	0.286355	2.77725
Alive	1548	-0.188494	0.269147	0.168405	4.82076	1.817	3.4246
Dead	2866	0.0907134	0.558582	0.666509	2.86754	1.44465	2.74879
Alive	3660	-0.190352	1.00094	0.40259	2.15768	1.25041	3.6371
Alive	3035	-0.00591043	0.348036	0.410785	0.626902	0.804659	3.128
Alive	3607	-0.18686	1.06997	0.476604	2.55353	1.8178	3.87957
Alive	84	-0.160486	0.74321	0.45998	1.05516	1.68671	4.79228
Alive	3172	0.0704153	0.460728	0.489964	0.952012	2.90276	1.15311
Alive	3430	-0.481746	1.3563	0.0967573	5.2043	0.866635	4.22195
Alive	2976	0.171873	0.923379	0.842341	0.491768	0.910144	2.0962
Alive	3202	-0.170417	1.15797	0.432982	1.01715	2.2429	2.66292
Alive	3128	-0.093977	0.718903	0.198952	0.506674	1.09072	0.707828
Alive	3203	0.223439	0.74308	0.892152	2.53871	1.63295	1.87406
Alive	1550	-0.341045	1.34733	0.202499	2.89207	2.60745	2.23166
Alive	3004	-0.0745659	0.610341	0.456801	0.581362	1.79185	3.57671
Alive	3001	-0.217536	1.18067	0.345213	4.69418	1.46517	2.33336
Alive	2707	0.276897	0.729975	0.921389	0.665355	1.46319	1.47672
Alive	3030	-0.198256	1.21309	0.313678	0.583171	2.28497	1.61011
Alive	2838	-0.427271	1.35158	0.146779	4.58538	1.51655	3.54029
Alive	2605	-0.191436	1.68211	0.457155	0.766732	0.752302	1.72255
Alive	2161	-0.0711849	1.1716	0.621616	0.83617	1.51554	3.11654
Dead	2854	0.00536172	0.689089	0.30173	0.165647	0.343819	0.349549
Alive	5062	0.0448258	0.956535	0.694954	2.83956	1.2341	2.39372
Dead	616	-0.131079	0.828517	0.253889	0.494433	2.12876	1.25095
Alive	2632	-0.332906	1.09657	0.083622	1.31461	2.13151	2.11325
Dead	1649	-0.213336	1.13469	0.445255	2.12633	0.622691	4.28887
Alive	2012	-0.397177	1.70972	0.296893	1.22361	1.88406	3.43386
Alive	1935	-0.335118	1.44242	0.254593	2.24008	2.3964	2.48245
Alive	1161	-0.339764	1.58309	0.343386	1.22065	2.23395	3.21873
Alive	1198	-0.309883	1.38919	0.310551	2.72975	2.37713	2.80811
Alive	1233	-0.171168	1.26662	0.41163	1.34883	2.35173	1.86819
Alive	1742	-0.135036	0.632615	0.126301	1.76168	1.86834	0.602189
Alive	2231	-0.485768	1.48517	0.249068	3.87648	2.08627	5.25545
Alive	1013	-0.272297	1.19351	0.248614	0.499307	2.40699	2.40778
Alive	1185	-0.526438	1.91246	0.21579	1.46954	2.93122	3.81274
Dead	322	-0.0153712	0.31336	0.18657	0.087528	1.09209	0.749988
Dead	2361	-0.0856693	0.535135	0.097401	0.197385	0.440113	0.412522
Alive	4361	-0.307804	1.6604	0.156388	0.0529008	0.766967	0.706577
Alive	8556	-0.244301	1.08143	0.306937	1.18282	1.71177	3.19931
Dead	991	0.209049	0.537168	0.730628	0.991032	3.66248	0.53657
Dead	749	0.0147928	0.664569	0.491804	3.81042	0.529151	2.00688
Dead	362	-0.149309	0.658196	0.142533	0.181956	0.70631	1.62853
Alive	8391	-0.298859	0.78976	0.124708	3.99474	1.20509	3.26079
Dead	3941	-0.396453	1.24637	0.0940975	3.65961	1.41506	2.8865
Dead	1542	-0.406295	1.33322	0.308831	0.266051	1.70449	5.58729
Dead	1993	-0.326875	1.20155	0.0675053	3.62069	1.65846	1.23826
Dead	4456	-0.0976556	0.968318	0.457	0.283014	0.939639	2.87099
Dead	3418	-0.148006	1.55264	0.555125	1.04834	2.91625	1.68121
Alive	7106	-0.0347635	0.306387	0.123207	0.261393	0.859804	0.492073
Dead	571	-0.00940366	0.293785	0.277036	1.13449	1.50231	1.5027
Dead	3873	-0.193784	0.645914	0.216922	3.94095	1.10167	2.86646
Dead	2573	0.0219354	0.47442	0.394269	1.06512	1.66437	1.41861
Alive	5042	-0.381862	1.11631	0.123413	1.31621	1.61717	3.7128
Dead	3926	-0.29919	1.21665	0.235767	1.32488	2.41995	2.60083
Alive	4285	-0.277465	0.967569	0.122973	0.171294	1.77795	2.27953
Alive	7777	-0.118374	1.58788	0.459582	0.164996	1.8221	0.311672
Alive	2082	-0.306116	0.810807	0.238338	3.40204	2.41563	4.27888
Dead	6456	-0.0268474	0.700831	0.379648	0.318191	1.39695	1.46465
Alive	7126	-0.249831	1.51472	0.588799	3.81246	1.72201	4.46963
Dead	2469	-0.41965	1.06663	0.00929425	2.71963	0.743355	3.51023
Dead	2373	-0.503362	1.81223	0.0915573	1.49817	1.85801	2.70196
Alive	8008	-0.317841	1.0413	0.190798	1.11308	2.14426	3.34288
Alive	4929	-0.416619	1.03622	0.0709501	2.99492	1.81503	3.86461
Dead	3126	-0.310127	1.59586	0.477548	2.45224	1.99965	4.09303
Dead	4267	-0.516398	1.63375	0.0817692	1.74298	3.4731	2.96884
Dead	3063	-0.353473	2.25761	0.286677	0.261442	1.32783	0.369244
Alive	2721	-0.325419	1.09067	0.0332971	1.13624	2.09931	1.4179
Alive	8605	-0.139924	0.723042	0.20071	1.4352	2.7567	0.89417
Alive	5156	-0.443665	1.37139	0.152953	2.94865	2.46716	3.6995
Dead	2965	-0.320435	0.680947	0.145243	4.38711	1.54479	4.24219
Alive	5739	-0.259602	1.08358	0.397256	4.47613	1.94464	4.08438
Dead	2417	-0.346063	0.660478	0.092376	4.93074	2.38689	3.83241
Dead	558	0.0476846	0.776909	0.486613	0.294926	0.987982	1.03741
Dead	639	-0.0828994	0.680308	0.274306	0.267441	2.63168	0.976633
Dead	3461	-0.203475	0.610492	0.167929	0.575136	2.83035	2.37992
Alive	6292	-0.560226	1.74733	0.181486	5.05325	2.01234	4.72861
Dead	3945	-0.334327	0.83573	0.142868	1.85999	2.01027	3.96162
Dead	7455	-0.448179	1.98206	0.152761	0.581045	1.22593	1.91831
Dead	860	-0.217018	1.08084	0.364866	5.22024	2.09939	2.67823
Dead	2097	-0.107947	0.138642	0.194873	0.805579	0.413303	3.6918
Dead	1781	-0.306294	1.67429	0.34743	0.78948	2.41664	2.16345
Alive	1326	-0.124561	1.28994	0.502285	3.42379	2.33808	1.63612
Alive	3088	-0.050364	1.19781	0.472144	0.312295	2.5794	0.438369
Alive	2236	0.288981	0.498611	1.04718	0.959223	1.7258	3.59543
Alive	4233	0.203711	0.362685	0.603196	0.349695	0.747215	1.09658
Alive	5176	-0.62873	2.38632	0.254897	3.39884	1.5878	4.61688
Dead	1152	-0.315065	1.13546	0.129898	0.789191	3.47968	1.66957
Alive	215	0.379671	1.00701	1.11813	0.251673	1.43564	0.567468
Alive	2596	-0.409265	1.67582	0.270451	2.98418	2.18713	3.17744
Alive	2281	-0.414994	3.29663	0.549662	0.381343	0.924108	0.413744
Alive	2072	-0.345185	1.40186	0.221095	0.761569	2.68509	2.53728
Dead	573	-0.0617508	0.532388	0.200089	0.908853	2.19887	0.384453
Alive	3152	-0.225218	1.30116	0.436625	1.12066	1.41346	3.52553
Alive	2164	0.00599015	1.51215	0.7974	1.19496	2.28434	1.80308
Alive	1914	-0.33821	0.957691	0.172364	1.8975	1.98951	3.86829
Alive	1820	0.119166	0.85008	0.653531	1.11785	1.90531	0.780151
Alive	622	-0.00890033	0.327776	0.303417	0.408144	1.50605	1.74886
Alive	777	0.0237543	0.846638	0.5476	0.565458	0.418334	2.14525
Alive	1919	0.159809	0.63621	0.777733	1.56508	1.86856	2.31249
Alive	2477	-0.271188	1.30518	0.349396	1.22219	2.10144	3.13353
Alive	1148	-0.134047	0.966432	0.203087	1.43212	0.538288	0.609676
Alive	1203	-0.0847132	0.691886	0.204319	0.270794	1.37729	0.615826
Alive	2136	-0.354956	1.44964	0.299837	1.89358	2.04832	3.57949
Alive	2559	0.0379066	0.540871	0.44501	0.654467	1.34039	1.58431
Alive	1569	-0.159141	0.81783	0.186824	0.322569	2.16031	1.08395
Alive	1572	-0.241049	0.808672	0.0701096	0.32329	2.07772	1.45072
Alive	1132	-0.343499	1.94924	0.456864	0.614435	1.86574	3.28145
Alive	974	-0.0444803	0.318212	0.287647	3.25533	1.30831	2.05878
Alive	554	-0.097476	0.660314	0.324131	1.59436	0.808426	2.50445
Dead	1324	-0.117808	1.16205	0.574652	0.41995	2.35198	3.28442
Alive	1871	0.00538535	0.390447	0.232253	0.103968	0.672829	0.69442
Alive	660	-0.0998335	0.377276	0.275839	3.15604	2.28177	2.43626
Alive	2278	-0.115139	0.676671	0.206026	0.602738	1.7778	1.1325
Alive	1876	-0.0708976	1.39381	0.624922	0.743042	2.33303	1.87905
Alive	2197	-0.292435	1.42744	0.34465	0.719549	2.08149	3.05479
Dead	2296	-0.236481	1.40565	0.424156	3.75711	1.90827	2.63491
Alive	2255	-0.284727	0.640191	0.201265	0.768759	2.20546	4.54444
Alive	2330	0.161618	0.241506	0.584309	1.02231	1.21627	1.9986
Alive	2365	-0.729369	2.80575	0.342127	2.24921	1.71653	6.00747
Alive	1519	-0.0620943	0.661711	0.488694	3.75295	1.03346	3.37864
Alive	2371	-0.258792	1.25059	0.0970537	0.0909161	0.310586	0.938174
Alive	2255	0.31107	0.322099	0.807885	0.426002	1.14345	1.34003
Alive	1270	-0.431612	1.67383	0.25052	0.514774	2.29657	3.67326
Dead	1411	-0.104271	0.466248	0.335979	0.449887	2.00355	3.30506
Alive	2709	-0.395458	1.65654	0.378119	1.32207	1.32889	4.80354
Alive	2767	-0.0591596	0.990707	0.607857	2.95818	1.42921	3.25884
Alive	2372	-0.0128709	1.06311	0.624505	0.745896	1.54794	2.41768
Alive	2041	0.117834	0.696915	0.761257	1.86643	1.72601	2.73602
Alive	1156	-0.448348	1.73309	0.242741	3.63839	1.62502	3.54154
Alive	912	0.0772138	0.625416	0.519039	0.679526	1.74463	1.1306
Alive	423	0.0325595	0.514778	0.508614	1.20437	1.54798	2.41847
Alive	2381	-0.0866094	0.64071	0.168332	0.230585	0.384543	0.838736
Alive	1644	-0.406368	1.45202	0.308521	0.662688	2.62335	4.66236
Alive	476	-0.292611	1.15847	0.340603	2.01683	2.14055	3.99289
Alive	98	0.0321194	1.01106	0.801045	4.17593	1.44715	3.43752
Alive	78	-0.135917	1.13305	0.371897	0.616267	1.08443	1.83075
Alive	2403	-0.464942	1.59009	0.211626	1.6924	2.03387	4.21527
Alive	2064	0.0796888	0.905553	0.791286	0.818909	2.04057	2.98392
Alive	2156	-0.167697	1.2103	0.50932	1.42064	1.39671	3.57115
Alive	495	-0.0012465	0.316271	0.336171	0.631254	1.24511	2.10612
Alive	134	-0.026116	0.345802	0.208317	1.16265	1.06817	0.96628
Alive	477	-0.0743204	0.632746	0.435845	2.10125	1.586	3.11526
Alive	435	-0.0866338	0.698132	0.396218	2.33431	1.7008	2.53838
Alive	293	-0.0888552	0.711688	0.29886	0.41697	1.26111	1.77189
Alive	1363	-0.400553	2.17957	0.574562	3.8473	1.15128	4.74117
Alive	2489	-0.425198	1.58449	0.271604	2.83224	2.55318	3.79241
Dead	991	-0.215969	1.4789	0.512798	1.0634	2.28004	3.14315
Alive	745	-0.0985867	0.595573	0.472728	1.2131	1.39207	4.40367
Alive	943	-0.00766554	0.236215	0.158046	0.043237	0.273225	0.909493
Alive	1926	-0.293444	1.14428	0.307425	0.643453	2.91416	3.54469
Alive	923	-0.107946	0.634144	0.372064	1.19367	1.23414	3.29062
Alive	328	-0.236062	1.47294	0.510324	2.04734	2.2374	3.44812
Alive	461	-0.264588	1.62549	0.209111	0.295265	0.8921	0.517779
Alive	1928	-0.0730855	0.761082	0.498977	1.02893	1.99388	3.26162
Alive	1620	-0.475001	1.35763	0.0648255	2.41065	2.76248	3.30452
Alive	747	-0.665917	2.67948	0.22745	2.68533	1.22697	4.0131
Alive	702	-0.269892	1.89125	0.421044	4.10301	1.21858	1.40531
Alive	1247	-0.265702	0.553627	0.175958	2.06986	0.777577	4.6197
Alive	1611	-0.0252984	1.01223	0.690803	2.55123	1.75698	3.38097
Alive	806	-0.345666	1.07685	0.0537871	1.62389	1.79251	2.19913
Alive	727	0.0114792	0.711112	0.576518	0.874904	1.37238	2.92192
Alive	620	-0.135972	0.876442	0.499135	3.74433	1.56781	3.88826
Alive	178	0.030301	0.709886	0.450695	0.222696	1.58222	1.03519
Alive	72	-0.192919	1.69679	0.710486	5.44721	3.23144	3.16838
Alive	516	-0.525718	1.45526	0.0997928	0.449063	3.23089	4.40613
Alive	76	-0.287003	0.86781	0.196302	1.88425	0.958298	3.89147
Alive	414	-0.494547	1.76089	0.130125	0.587017	2.29443	3.147
Alive	1121	-0.403914	1.35431	0.286301	1.98182	2.53994	4.63875
Alive	392	-0.145863	1.39763	0.440576	2.44176	0.420749	1.73983
Alive	1561	-0.174107	1.17505	0.480367	1.55506	1.92298	3.2887
Alive	829	0.0371361	0.562718	0.440789	1.30565	1.33163	1.37741
Alive	1545	0.0295004	0.630887	0.488704	0.593705	0.725743	2.13605
Alive	170	0.0184248	0.280246	0.260122	0.33231	2.30624	0.572031
Alive	728	-0.386342	1.06328	0.275917	3.08153	1.99572	5.49038
Alive	759	-0.327046	1.77117	0.475096	2.36491	2.18232	3.59166
Alive	1288	-0.486012	2.23352	0.432538	3.29737	2.69564	4.03976
Alive	1363	-0.302544	1.4949	0.425206	2.31568	1.88801	3.80986
Alive	701	-0.0581717	0.742339	0.320742	0.391364	1.88411	1.02799
Alive	1001	-0.210142	0.918008	0.351852	0.930141	1.61194	3.81079
Alive	149	-0.115586	0.597034	0.161727	0.0581457	3.66498	0.290701
Alive	652	-0.323807	1.36121	0.261005	2.92742	1.84212	2.80858
Alive	1093	-0.390889	1.35581	0.263126	3.37116	1.45775	4.33546
Dead	612	0.355819	0.385944	0.954684	2.02704	0.970613	1.76211
Dead	2763	-0.0830635	1.19635	0.632781	0.903625	1.28395	3.46934
Dead	811	-0.0771507	1.20861	0.37777	2.22922	0.244103	0.487711
Dead	2207	-0.263168	1.09608	0.417019	3.08432	1.76224	4.5839
Dead	1148	-0.418354	1.58555	0.371258	4.93645	1.4754	4.99541
Dead	921	-0.0454874	0.385408	0.360727	1.19524	1.37933	2.88956
Dead	1692	-0.340114	1.24186	0.179571	1.13129	4.33274	1.94319
Dead	1142	-0.194037	0.814334	0.179295	0.834084	1.2946	2.00249
Dead	2009	-0.0928368	0.590638	0.306596	0.613013	0.583451	2.71127
Dead	224	0.0721939	0.429342	0.308989	0.325813	0.158174	0.237368
Dead	1563	-0.0884008	0.822502	0.362453	0.169846	0.302131	2.44567
Dead	1556	-0.0762063	1.00042	0.281422	1.22291	0.336511	0.30971
Dead	1556	-0.264375	1.31833	0.138013	0.978654	0.740682	0.97082
Dead	2127	-0.00119613	0.240507	0.265795	0.455028	1.62527	1.46691
Dead	2798	-0.143508	0.795268	0.216877	0.556174	1.81688	1.32319
Dead	3462	-0.10927	1.37071	0.683816	3.3601	2.40534	3.12074
Dead	3462	-0.182534	1.14773	0.359268	3.26974	1.7938	1.97143
Dead	2520	-0.283534	1.01801	0.428432	2.95066	1.34887	5.65672
Dead	1286	-0.330686	1.79733	0.475966	3.53088	1.64399	3.62831
Dead	365	0.0173742	1.14228	0.776579	0.703125	1.6613	3.22835
Dead	1694	-0.193179	0.779518	0.29377	1.69045	1.15191	3.45262
Dead	1508	-0.108661	0.388557	0.311433	0.506749	1.45516	3.64601
Dead	538	-0.212584	1.01015	0.278751	2.61047	1.01718	2.61069
Dead	785	-0.0580023	0.950042	0.39093	0.423054	1.9766	0.9218
Dead	959	-0.115789	1.36832	0.59658	0.354378	0.753068	3.24064
Dead	2712	-0.58275	2.51687	0.347984	2.94049	1.51893	4.29799
Dead	2965	-0.155462	0.835625	0.136469	0.107093	1.56843	0.58659
Dead	763	-0.0996818	0.542162	0.323974	0.35983	0.701338	3.25598
Dead	3669	-0.447909	1.61135	0.241104	2.91582	2.24686	3.88883
Dead	3472	-0.118054	0.56998	0.094808	0.101298	1.22105	0.606057
Dead	1009	-0.0982703	0.258093	0.378064	0.736927	1.69864	4.67041
Dead	2273	-0.144215	0.71973	0.268548	0.74085	1.69049	2.30913
Dead	2273	-0.230402	2.10658	0.721024	0.874743	2.59908	3.10404
Dead	3736	-0.629852	1.90189	0.103999	4.00634	1.53376	4.88479
Dead	1034	-0.286145	1.13968	0.215842	1.44845	2.58021	2.34995
Dead	1927	-0.211599	1.03051	0.361517	0.393727	0.921497	3.80374
Dead	1673	-0.446534	1.97657	0.356816	1.55415	2.40663	3.76516
Dead	1388	0.0837676	0.893148	0.662361	2.3224	0.510136	1.82249
Dead	2192	0.218415	0.494044	0.752128	1.74216	2.22914	1.25227
Dead	1642	0.0522068	0.93114	0.619209	1.01786	1.1787	1.69484
Dead	1688	0.135703	0.481784	0.568944	0.912312	1.84228	1.07677
Alive	856	0.00546488	0.93708	0.653565	2.50434	1.25144	2.83041
Alive	795	0.0020044	0.28976	0.329151	0.684052	1.01906	2.15173
Dead	1174	-0.024492	0.494393	0.335751	0.503514	1.51267	1.7193
Dead	2534	0.210091	0.195347	0.663283	0.377134	0.94953	2.32677
Dead	1759	0.393981	0.528508	1.01524	0.4603	1.55586	1.04669
Dead	3959	-0.180465	0.837987	0.14354	0.9627	1.34383	1.1576
Alive	1120	-0.47663	2.25543	0.323802	1.23812	4.04291	2.18341
Alive	1119	-0.159005	1.05913	0.524039	0.924067	2.02371	4.04121
Alive	612	-0.242296	1.14056	0.22659	1.19492	1.81635	1.89918
Dead	320	-0.30459	0.96863	0.153609	0.954338	2.63474	2.76932
Alive	3364	-0.423033	1.62523	0.125557	0.665979	3.31879	1.79734
Alive	635	-0.553043	2.21748	0.177945	0.58202	2.87124	2.71947
Alive	567	-0.0502777	0.146972	0.0292787	0.167812	0.965162	0.352226
Alive	715	-0.283582	0.821262	0.125469	1.53588	2.06027	2.79075
Alive	293	-0.567652	1.64256	0.159176	4.44785	1.68738	5.27171
Alive	160	0.287893	0.544895	0.83233	0.909556	0.998515	1.13966
Dead	295	-0.34671	1.99847	0.434264	1.92984	2.54497	2.43595
Alive	574	-0.465993	2.21449	0.325947	1.0305	2.48733	2.79901
Alive	662	-0.457751	1.97375	0.310971	2.21568	3.06197	3.12355
Alive	287	-0.412804	1.92285	0.36136	1.1524	2.45249	3.38898
Alive	363	0.0696437	0.232648	0.266191	0.906424	0.757533	0.326523
Alive	358	-0.04437	0.0732236	0.0768913	3.20475	1.86738	0.390203
Alive	358	-0.427559	1.47441	0.206097	2.92291	1.32519	4.00323
Alive	385	0.136223	0.847726	0.93665	1.52516	1.46587	3.94152
Alive	358	0.207605	0.505473	0.64457	0.247761	0.608939	0.957517
Dead	385	0.375099	0.424811	0.963872	1.31646	0.911702	1.41688
Alive	385	-0.213193	0.187879	0.162366	3.65628	0.47385	4.88246
Alive	385	-0.708676	3.36278	0.163163	0.261881	2.27372	1.05554
Alive	385	-0.0347464	1.01467	0.552415	1.0169	1.42593	2.23161
Alive	385	-0.232645	0.966615	0.463786	4.43718	1.57004	4.98153
Alive	1476	-0.389037	0.898591	0.143749	2.72222	2.20315	4.64544
Alive	382	-0.0906337	0.292845	0.182968	0.69934	0.904822	2.34514
Alive	370	0.0466566	2.00284	1.005	2.29788	2.06469	1.26376
Alive	411	0.01197	0.521667	0.34644	0.224576	0.890162	1.25377
Alive	383	-0.049002	0.661513	0.422194	2.09842	1.67499	2.27084
Alive	383	-0.743245	3.40682	0.148737	0.218776	2.68735	1.24934
Alive	393	0.227574	0.467431	0.657454	0.418779	1.36823	0.547634
Alive	379	0.0322725	0.771796	0.527357	0.629391	0.693608	1.9373
Alive	380	-0.150238	1.31744	0.453042	0.411025	0.93255	2.3801
Alive	375	-0.325507	1.87071	0.539899	0.910672	1.19772	4.46651
Alive	332	-0.0542398	0.331426	0.216396	0.304067	0.513612	2.02799
Alive	345	-0.186742	0.540038	0.0612878	2.88737	2.69657	0.83106
Alive	5	-0.0578693	0.619424	0.265661	1.14115	2.4883	0.568509
Alive	366	0.0149489	0.712595	0.439954	0.333704	0.548093	1.60073
Alive	317	0.0951951	1.02219	0.846392	1.09258	0.877615	3.23528
Alive	375	-0.22011	0.364992	0.067439	0.327658	1.18	3.26132
Alive	394	0.203621	0.129852	0.737116	0.924596	1.38345	3.38942
Alive	375	-0.172875	0.752828	0.316695	5.04742	2.27786	2.56759
Alive	616	-0.337271	0.934984	0.118382	3.58003	1.62598	3.23492
Alive	381	-0.178897	1.19245	0.485159	0.794404	1.24421	3.72823
Alive	376	0.152153	0.436357	0.600898	0.430367	2.0928	1.2787
Alive	394	0.0536291	0.186315	0.46354	1.9622	1.27033	2.8846
Alive	470	-0.124616	0.846875	0.385992	1.26681	1.17714	2.89084
Alive	513	-0.0961663	0.818447	0.485785	4.97616	2.01545	2.83192
Alive	508	-0.291609	0.83883	0.284584	1.86757	1.6583	4.89636
Alive	1	-0.310285	1.15517	0.0623393	0.172539	1.38312	1.57161
Alive	297	0.0280562	0.422469	0.381295	0.376554	1.39482	1.5534
Alive	747	0.660427	0.706816	1.63309	1.01732	0.963936	2.32029
Alive	439	0.00999168	0.414845	0.25302	0.0845264	1.71525	0.338051
Dead	1034	-0.2087	1.6021	0.479441	0.910955	2.16021	2.12576
Alive	394	0.604279	0.293063	1.40598	3.61893	1.96594	1.84669
Alive	396	-0.156316	0.617887	0.193632	0.938927	1.66633	2.0904
Alive	380	-0.0756784	0.762822	0.408608	0.950022	1.28435	2.51408
Alive	408	0.122713	0.995307	0.77565	1.17354	2.13381	1.43986
Alive	1728	-0.0995621	1.63428	0.560546	2.40074	0.426972	1.19396
Alive	635	0.160952	0.262644	0.522693	0.664021	1.39516	1.15935
Alive	403	0.0373768	1.26814	0.799905	6.45498	1.04728	2.07229
Alive	626	-0.0197879	0.863493	0.613953	1.20991	1.69807	3.1843
Alive	425	0.483532	0.244258	1.18246	0.432947	3.53792	1.66242
Alive	431	0.0540058	0.0498828	0.348079	1.13433	2.55381	1.69246
Alive	410	-0.292916	1.24227	0.367475	3.67234	2.11684	3.75996
Alive	584	-0.304868	1.23836	0.071243	0.786894	1.0474	1.25969
Alive	431	-0.0220142	0.666518	0.460029	1.95582	0.610429	2.57689
Alive	532	0.09833	0.38845	0.479808	0.961267	1.05166	1.48952
Alive	502	-0.199042	1.16156	0.229792	0.306529	1.02756	1.37191
Alive	1688	-0.137876	1.07185	0.384738	1.09849	2.3228	1.74782
Alive	480	-0.183521	1.32861	0.365535	1.61099	0.572979	1.96349
Alive	552	-0.120188	1.12089	0.386559	0.985677	0.744929	1.82055
Alive	575	0.0266499	0.859415	0.66782	0.131955	0.513578	3.48316
Alive	366	-0.525865	2.5793	0.196559	0.31249	0.849205	1.63235
Alive	1612	-0.22264	0.975529	0.188785	0.432185	0.991169	2.17449
Alive	426	-0.13699	1.26379	0.58153	2.79911	2.27799	3.05376
Alive	577	-0.291081	1.59636	0.292287	6.50904	2.04779	0.961532
Alive	611	0.315128	0.290308	0.860217	0.78132	0.553193	2.20524
Alive	612	-0.0921753	0.395857	0.229525	0.283571	0.697017	2.61879
Alive	611	-0.216629	1.08011	0.200658	0.77187	2.21123	1.22109
Alive	590	0.0415756	0.394828	0.269215	0.616729	0.488438	0.378636
Alive	620	-0.592375	2.33622	0.175618	0.649331	2.10531	3.2776
Alive	639	-0.0623061	0.979622	0.387926	1.73388	1.63733	0.815474
Alive	371	-0.161491	0.064146	0.199813	3.26629	1.13947	4.58963
Alive	405	-0.300531	1.37318	0.279713	0.0912649	0.207107	3.48959
Alive	447	-0.212794	1.36556	0.484326	2.44083	2.04634	3.14905
Alive	565	-0.145111	1.39663	0.600775	1.37658	1.56943	3.32759
Alive	541	-0.481128	1.68632	0.191319	2.87453	0.852407	4.20211
Alive	509	-0.0456523	0.726954	0.617649	1.41658	2.10959	4.16841
Alive	783	-0.209368	1.49462	0.575734	1.99047	2.14936	3.62635
Alive	727	0.326367	0.677268	1.00462	0.98515	0.760714	1.91335
Alive	839	-0.260277	1.39999	0.455143	4.41378	1.99146	3.40641
Alive	552	-0.150731	0.76017	0.441542	2.12956	2.03355	4.02853
Dead	377	-0.0499519	0.499184	0.400978	2.10267	0.366675	3.25041
Alive	522	-0.294923	1.82853	0.603038	1.85937	3.03362	3.94004
Alive	463	0.00865164	1.19342	0.610888	1.46495	2.28606	0.868737
Alive	448	0.359253	0.459898	0.99285	2.55649	0.789256	1.83116
Alive	664	0.104235	0.328334	0.462013	1.27358	0.676898	1.52312
Alive	441	-0.113848	0.563187	0.106851	1.30557	1.56567	0.408696
Alive	606	-0.107976	0.603158	0.152674	1.17983	0.696098	1.01591
Alive	538	-0.362703	1.0562	0.10122	2.12609	1.47974	3.26616
Alive	1682	-0.391502	0.980942	0.190695	0.684149	2.33372	5.10236
Alive	499	-0.136499	0.99359	0.278336	0.150406	2.30076	0.914295
Alive	482	-0.0309942	1.14516	0.67726	1.36727	0.461179	3.41172
Alive	506	0.21085	0.763532	0.738774	0.564852	1.13706	0.651113
Alive	395	-0.22856	0.814997	0.300765	3.93013	1.64697	3.64066
Alive	461	-0.0754897	0.394477	0.265221	3.14448	0.299653	2.50614
Alive	1309	0.300976	0.679302	0.961932	0.825398	3.03048	1.05398
Alive	503	-0.36079	1.20547	0.151369	1.21395	0.551466	3.6531
Alive	466	0.21695	1.04728	0.946346	0.805418	0.706235	1.91181
Alive	472	-0.284652	1.28501	0.322846	2.90538	2.02466	3.00215
Dead	302	-0.0845377	0.740058	0.473137	0.289052	2.03011	3.35821
Alive	433	-0.0228075	0.816181	0.453242	0.6284	1.03627	1.86193
Alive	430	-0.0122247	0.246801	0.132358	0.053795	1.14709	0.309008
Alive	530	-0.173543	1.25556	0.437844	0.141949	0.705429	3.06966
Alive	488	-0.090974	0.579815	0.191368	1.64695	2.60027	0.429072
Alive	409	-0.133353	0.862896	0.3945	1.97281	2.01212	2.69016
Alive	397	-0.0351895	0.33011	0.251856	1.26413	1.85297	1.42338
Alive	439	-0.25757	1.27754	0.373812	2.93445	2.65994	2.83382
Alive	1461	-0.158812	1.31423	0.67414	0.975058	2.04971	4.70709
Alive	499	-0.221552	1.48083	0.623912	2.08213	1.69466	4.67877
Alive	410	-0.155053	0.720729	0.103628	0.342384	1.33421	0.746341
Alive	519	0.060531	0.557815	0.444624	0.632972	1.03237	1.16218
Alive	49	-0.248868	1.43271	0.471311	2.08432	2.01366	3.50328
Alive	307	-0.372099	1.14795	0.0853292	1.0312	1.74779	2.90374
Alive	398	-0.0546424	0.895879	0.526907	3.40543	1.72714	2.43839
Alive	381	-0.416221	1.48379	0.204693	2.18124	1.26878	3.82606
Alive	373	0.0333891	0.399645	0.347062	2.62521	0.988945	1.01195
Alive	1015	-0.539242	2.61979	0.425776	3.22924	3.0933	3.23431
Alive	563	-0.219495	1.86512	0.693482	1.95745	1.55036	3.87167
Alive	659	-0.270046	1.79553	0.536281	3.41771	2.85467	2.64856
Alive	492	-0.260492	1.20848	0.321372	1.47767	2.2961	2.89012
Dead	385	0.367047	0.429147	1.0249	0.59751	0.548792	2.52403
Alive	767	-0.496252	2.10377	0.380673	2.49579	2.46526	4.38373
Alive	1308	-0.0542982	0.223205	0.261015	4.59953	2.55083	1.70428
Alive	2541	-0.388373	1.66798	0.435305	4.23844	2.07117	4.63928
Alive	1047	-0.44125	1.51615	0.176247	0.806201	1.59382	3.90641
Alive	837	-0.176176	1.32768	0.445039	1.83035	1.74566	2.28185
Alive	1417	0.00587116	0.481565	0.315293	0.552089	0.888356	1.14143
Alive	1229	-0.0773223	0.682943	0.475291	1.86742	1.83329	3.36338
Alive	1141	-0.197156	0.505839	0.239132	1.70509	1.93119	3.76409
Alive	1220	-0.187683	1.03504	0.429679	0.357676	1.06104	4.05529
Alive	865	-0.28626	1.27903	0.365731	0.56494	2.04889	3.85516
Alive	878	-0.0306903	0.961908	0.714033	2.65949	1.91719	3.91219
Alive	1434	-0.224565	1.06491	0.040758	0.36162	0.271259	0.347033
Alive	1359	-0.541266	2.02947	0.178497	2.32619	0.977812	3.81959
Alive	1246	-0.119543	0.43257	0.114825	0.129845	1.62723	1.31042
Alive	1163	-0.440857	1.46112	0.22966	2.65743	2.44984	4.21163
Alive	1174	-0.184714	1.07106	0.159074	0.127405	1.7596	0.361373
Alive	2311	0.119012	0.439669	0.620622	5.1242	0.672468	2.15308
Alive	1318	-0.754071	2.7946	0.120538	2.3228	3.29129	3.29548
Alive	1042	-0.200419	0.387032	0.108934	0.40746	0.729241	3.42093
Alive	972	-0.145724	1.60425	0.488222	0.801025	2.97339	0.619397
Alive	2109	0.119561	0.109824	0.274252	0.0384103	0.144114	0.273098
Dead	563	-0.166533	1.42434	0.438675	2.02879	1.11385	1.80894
Alive	1935	0.0576086	0.795839	0.534835	0.430154	2.33463	0.785361
Alive	2128	0.0280417	0.536451	0.391149	0.494702	0.684086	1.43896
Alive	707	0.247236	1.14854	1.26622	2.22038	2.04942	3.97025
Alive	591	-0.378604	1.76022	0.453196	3.97077	1.73238	4.41653
Alive	640	-0.197109	0.761185	0.142238	3.23665	0.934525	1.69526
Alive	726	-0.329006	1.30673	0.434759	3.30443	1.94283	5.14198
Alive	450	-0.382236	1.63655	0.0843441	1.20315	2.30507	0.742429
Alive	762	0.120394	0.316331	0.425571	1.28065	1.40008	0.523991
Alive	710	-0.0411697	0.743921	0.533219	2.99114	0.981861	3.2371
Alive	710	-0.145511	0.967716	0.318203	3.24106	1.66617	1.55161
Alive	694	-0.464588	2.35003	0.52592	5.27373	2.34575	4.09848
Alive	526	-0.351967	1.42734	0.230426	1.19332	1.56323	3.06135
Alive	630	-0.449767	1.59116	0.23186	2.41599	2.30822	3.94255
Alive	630	-0.816166	2.4954	0.0571285	6.12821	1.64711	5.2842
Alive	658	-0.468289	1.53902	0.188286	0.679658	2.17494	4.29805
Alive	554	-0.36052	1.61024	0.478799	5.51365	1.93343	4.73007
Alive	393	-0.0964291	0.804959	0.560509	2.35742	0.852135	4.56732
Alive	1692	-0.588073	2.2469	0.283056	1.73817	2.2569	4.66559
Alive	1640	-0.0985164	0.669539	0.369838	1.22623	0.417493	3.22999
Alive	275	-0.508726	1.89411	0.275227	0.25683	0.790876	5.22156
Alive	275	-0.750409	2.68054	0.172387	0.222713	0.383083	5.72822
Alive	626	0.374051	0.748578	1.18025	0.62056	1.49095	2.47963
Dead	336	-0.175213	1.20039	0.408028	3.63977	1.51716	2.23618
Alive	1545	-0.324057	1.70421	0.448122	1.4735	1.56026	3.85147
Alive	595	-0.15659	1.04585	0.412382	1.06863	1.55293	2.88043
Alive	1732	-0.188494	0.714774	0.130602	4.75525	2.25381	0.87727
Alive	428	-0.00733113	0.572574	0.292329	1.25819	0.796019	0.692638
Alive	1563	-0.159339	1.42346	0.568325	1.67447	0.423867	3.52611
Alive	2329	-0.00710413	0.942633	0.482884	0.553465	1.11191	1.32333
Alive	1631	0.151375	0.364255	0.489951	0.451754	1.08967	0.670187
Alive	2653	-0.230743	1.06033	0.286797	0.508062	1.03615	3.11765
Dead	1004	-0.336995	1.45805	0.325809	0.243264	2.47048	3.52363
Alive	984	-0.198802	1.00447	0.277695	3.23447	1.84147	1.93982
Alive	867	-0.386111	1.61834	0.150475	0.255384	2.83533	1.60274
Alive	501	-0.374541	1.85305	0.450789	0.94482	1.38926	4.41105
Alive	1133	-0.408434	1.64921	0.385032	2.23969	2.2121	4.72748
Alive	2362	0.134962	0.241701	0.632639	2.19252	2.12984	2.6236
Alive	1138	-0.238774	1.19189	0.438421	0.274415	1.4683	4.38461
Alive	2140	0.340307	0.59933	1.07224	3.1804	2.62809	1.77159
Alive	1026	-0.026857	0.860866	0.463858	0.953217	1.51871	1.65008
Alive	1025	-0.0993867	0.532676	0.107174	0.0839215	0.774591	0.706703
Alive	865	-0.138562	0.915521	0.522542	1.76648	2.01149	4.12489
Alive	1800	-0.200843	0.809417	0.225191	0.410463	1.05552	2.85832
Alive	118	-0.357872	1.75364	0.532418	2.89703	2.09167	4.95749
Alive	675	0.0403855	0.598824	0.561181	1.27959	1.58161	2.49793
Alive	1855	-0.100398	0.997242	0.580116	4.38638	2.02453	3.34013
Alive	337	-0.31351	1.24802	0.389891	1.46897	1.33069	5.00776
Alive	1648	-0.413259	1.97888	0.464211	3.52389	1.96711	4.27816
Alive	1836	-0.160808	0.92845	0.1987	4.44676	1.12974	0.66879
Alive	2240	-0.303856	1.34911	0.384803	1.31216	1.64534	4.20614
Alive	598	0.0233779	1.04003	0.864294	2.55806	1.07317	4.59459
Alive	748	-0.0451985	0.853372	0.512415	3.04115	1.55842	2.36593
Alive	2306	-0.402806	2.49814	0.480315	0.46109	1.00481	2.75742
Dead	879	0.325489	0.516597	0.949827	0.50216	1.73694	1.65383
Alive	1523	-0.00882694	0.242129	0.102964	0.261372	0.27752	0.220917
Alive	3247	-0.377446	1.81945	0.129474	0.562137	2.13933	0.533418
Alive	3121	-0.334158	1.74521	0.205221	0.261672	2.26415	0.856427
Dead	266	-0.564135	3.45066	0.334749	0.0955544	1.35913	0.119944
Alive	1309	-0.0730533	0.092831	0.146297	0.146445	1.00784	2.44096
Alive	1604	-0.154473	0.867828	0.24469	0.148568	3.81611	0.838755
Dead	821	0.09517	0.345598	0.464112	0.352001	1.97052	1.27098
Alive	1051	-0.201262	2.55825	0.93119	0.448739	1.29444	3.61511
Alive	1325	-0.3639	1.51096	0.290479	2.26626	2.4449	3.18527
Alive	252	-0.0336817	0.442712	0.397139	1.37702	1.88163	2.61418
Alive	931	-0.349532	1.29201	0.298665	2.9051	2.46126	3.85103
Alive	1208	-0.242236	0.859529	0.0421635	0.0649767	0.607729	1.52532
Alive	1062	-0.0974502	1.04909	0.325917	0.599932	1.6711	0.625897
Alive	1179	-0.0536345	0.152241	0.0363717	0.0351695	2.01035	0.0927343
Alive	1043	-0.242374	1.04719	0.134699	1.57625	2.55575	0.872747
Alive	538	-0.0975054	0.535852	0.130021	0.242424	1.7722	0.518801
Alive	1059	-0.256031	0.988787	0.359481	5.91364	1.36884	4.0163
Alive	1000	-0.159212	1.27903	0.48398	0.614319	0.824915	3.11814
Alive	1120	-0.516445	1.65647	0.296372	0.939773	2.60911	5.87147
Dead	678	0.179902	0.397684	0.689877	0.968537	1.15507	2.23556
Alive	1039	0.00844486	0.215885	0.208434	1.41248	1.12086	0.767012
Alive	1101	-0.000263586	0.331594	0.296702	1.21176	2.7182	0.901883
Alive	1112	0.0239554	0.546678	0.456651	0.990801	1.7612	1.7802
Alive	1203	0.0944442	0.418858	0.440074	0.138224	2.24914	0.598928
Alive	1266	-0.0466891	0.122527	0.136733	0.429988	1.9199	1.26359
Alive	1088	-0.217041	0.608051	0.202031	2.47913	2.02129	3.15612
Dead	1072	0.230118	1.30014	1.15387	2.72378	1.6487	2.41666
Dead	786	0.454446	0.671711	1.43064	0.383365	1.25031	4.26958
Alive	576	0.221173	1.16232	1.26885	2.5451	2.03059	4.44635
Alive	300	-0.363218	1.15314	0.290776	3.09552	1.31413	5.06475
Alive	755	-0.373172	1.21531	0.218494	3.97789	1.72873	3.86551
Alive	860	-0.620146	2.44412	0.341304	2.34262	2.34169	5.05901
Alive	1063	-0.292276	1.12343	0.332807	0.810642	2.01062	4.24547
Alive	78	-0.28298	1.24814	0.329428	1.23048	0.529867	3.99674
Alive	186	-0.135307	0.893379	0.604651	4.01274	0.695624	5.36801
Alive	92	-0.310702	1.39215	0.290952	2.35605	1.14043	3.1062
Alive	339	-0.0517885	0.758454	0.669864	2.44036	2.23699	4.60518
Alive	1467	-0.325309	1.09224	0.317772	5.7518	1.29493	4.54685
Alive	1369	-0.315345	0.725488	0.119436	0.495671	2.06	3.9188
Dead	976	-0.276049	0.891542	0.254643	2.21524	0.64671	4.33975
Alive	1224	-0.436522	1.73159	0.25808	2.97005	0.968393	3.82624
Alive	34	-0.192408	1.17367	0.599481	5.62612	2.15289	4.49949
Alive	1419	-0.122801	2.1587	0.829861	1.19985	0.439489	2.75962
Alive	200	-0.0020236	0.728057	0.392048	1.33885	0.794294	1.09048
Alive	647	-0.256174	0.768881	0.318331	3.80163	1.93189	4.52517
Alive	1417	-0.396587	1.65341	0.0587669	0.188578	0.977124	1.30304
Alive	1449	-0.217225	1.25934	0.511091	0.432962	1.40713	4.5198
Dead	1048	0.0394546	0.681564	0.704061	1.19105	0.889619	4.14563
Alive	975	-0.202607	1.68548	0.577312	0.670274	1.29887	3.17295
Alive	1285	0.0936427	0.32691	0.510018	0.869687	1.01391	2.24024
Alive	1148	-0.13342	0.901552	0.489597	3.49582	1.84839	3.53434
Alive	1189	0.203483	0.45606	0.795989	0.122943	1.23792	2.8365
Alive	1167	0.251926	0.265441	0.691801	0.708872	0.772838	1.52804
Alive	1248	-0.32031	0.946854	0.115256	1.95032	0.815645	3.31451
Alive	1269	0.111483	0.615909	0.73422	1.65816	0.807467	3.27916
Alive	1239	-0.440609	2.23889	0.128108	0.134763	1.29055	0.383479
Alive	1232	-0.375833	1.41119	0.408442	5.92792	1.68282	5.11517
Alive	612	-0.180644	0.8122	0.129615	0.204434	1.42197	1.17069
Alive	21	0.0546614	0.962962	0.564668	0.821274	1.33158	0.819428
Alive	26	-0.219039	0.730297	0.183818	4.09015	0.967737	2.6593
Alive	1186	-0.301936	1.13622	0.263517	3.49611	1.14588	3.5643
Alive	59	-0.123204	0.544486	0.113866	0.297451	1.36883	0.968637
Alive	217	-0.496281	1.42523	0.159551	1.64338	1.6328	5.11717
Alive	747	-0.0827516	1.45123	0.8027	1.66699	1.44096	4.23089
Alive	375	-0.00327245	0.693075	0.441732	0.594082	0.870941	1.92436
Dead	904	0.144512	0.313198	0.468421	1.68755	1.4355	0.487694
Alive	288	-0.438401	1.57591	0.150971	0.791092	3.6938	2.47029
Alive	1158	0.0290363	1.7084	0.890531	2.68151	1.10203	1.8645
Alive	1001	-0.432688	2.03232	0.34268	0.0921868	1.61885	3.55743
Alive	918	-0.432354	2.02867	0.132432	0.245035	2.37835	0.739711
Alive	926	-0.33825	1.18943	0.186817	0.393067	2.66141	2.96158
Alive	727	-0.438462	1.14454	0.0712036	2.43274	0.936499	4.26021
Alive	725	-0.0319669	0.153572	0.0738036	3.66558	0.409635	0.259328
Alive	812	-0.475202	1.57389	0.116679	2.75686	2.32725	3.11623
Alive	24	-0.409198	1.9413	0.0949517	0.276617	0.393396	0.962651
Alive	785	-0.204847	1.42337	0.549153	4.46791	0.938157	3.6884
Alive	803	-0.528496	1.72972	0.109214	1.98819	2.16925	3.60717
Alive	847	-0.176995	0.673775	0.222533	0.792188	2.41006	2.34822
Alive	371	-0.206826	0.688652	0.163078	0.405268	1.39766	2.63106
Alive	1208	-0.325237	1.64747	0.463671	2.8274	2.39471	3.8144
Alive	258	-0.0977392	1.1238	0.524952	2.29866	1.15875	2.67391
Alive	554	-0.334387	1.22057	0.211076	0.426813	2.72032	3.00944
Alive	575	-0.330427	1.37047	0.184553	4.83154	1.00731	2.07997
Alive	403	-0.220234	1.40948	0.483957	1.6899	2.16127	3.15612
Alive	504	-0.342629	1.40412	0.25518	1.22444	1.03745	3.4662
Alive	477	-0.520047	2.24834	0.317333	3.01494	2.16781	3.54176
Alive	875	-0.0910632	1.15354	0.432383	2.85201	0.709068	1.40758
Alive	789	-0.256016	0.855308	0.0838981	0.470123	2.11136	1.69043
Alive	694	-0.0383793	0.990458	0.431893	0.29555	2.33821	0.706094
Alive	911	-0.350115	1.40908	0.239846	2.49744	0.642279	3.41148
Alive	908	-0.025918	0.0861775	0.265913	3.07316	1.90419	2.2137
Alive	1229	-0.0513227	0.743788	0.396222	0.275889	1.66903	1.88034
Alive	1251	-0.25156	1.5756	0.394611	0.603713	1.71827	2.32161
Alive	1210	-0.0399834	0.889357	0.432429	0.862572	1.9039	1.28294
Alive	1611	-0.61226	2.19032	0.240854	3.37022	1.96064	4.81823
Alive	907	-0.0483068	0.146214	0.0623697	1.97286	0.845245	0.532473
Alive	703	-0.228788	0.766698	0.321095	1.92894	1.08463	4.56567
Alive	562	-0.541994	2.08223	0.348356	4.496	1.91467	5.00032
Alive	915	-0.269693	1.08239	0.169755	0.573322	3.71473	1.37555
Dead	239	-0.208733	0.796549	0.0881454	0.213937	2.75176	0.803347
Alive	575	-0.110846	0.753598	0.439137	3.15961	2.6274	2.84629
Alive	608	-0.101571	0.215691	0.0609596	0.165808	2.7308	0.803008
Alive	187	-0.209264	0.943344	0.109631	0.973372	1.20749	0.941058
Alive	320	-0.298952	1.5569	0.526792	4.82927	1.04811	4.69498
Alive	439	0.000748897	0.969827	0.757438	2.44947	2.09974	3.70298
Alive	1051	0.0418991	0.522655	0.590725	1.21866	1.45351	3.20766
Alive	607	-0.258288	0.914807	0.0861644	0.37391	1.92341	1.59136
Alive	1673	0.368731	0.33158	0.970904	1.23809	1.42981	1.84474
Alive	1604	-0.398421	1.58733	0.273351	1.52942	1.50262	3.81989
Alive	788	-0.23114	0.809531	0.210958	0.502049	1.4245	3.15756
Alive	672	-0.100427	1.46201	0.720247	4.72225	2.07997	2.93478
Alive	1035	-0.392544	1.92057	0.406256	0.383831	2.20293	3.71017
Alive	532	-0.125532	0.762661	0.220069	1.26563	2.74742	0.6814
Alive	533	-0.10942	1.14885	0.567775	1.11577	2.20163	3.05862
Alive	715	-0.295839	1.70408	0.44527	0.322859	2.50467	3.01121
Alive	463	-0.144742	0.98893	0.381399	0.567625	1.2515	2.69264
Alive	760	-0.290846	1.31263	0.082423	0.176314	1.91171	0.521031
Alive	952	-0.441536	1.62304	0.237013	2.37584	1.61736	3.97011
Alive	1010	-0.29193	1.16274	0.14548	0.771726	1.73747	1.94096
Alive	3342	-0.400844	1.81814	0.162677	0.189081	3.55128	0.914787
Dead	1812	-0.154161	1.57306	0.667677	1.37841	1.80568	3.45572
Dead	6593	-0.290463	1.75826	0.493458	1.88198	1.15196	3.57394
Alive	2406	-0.289142	1.17172	0.108795	0.218828	1.47587	1.57684
Alive	2535	0.129188	0.54883	0.524566	0.457757	1.25804	0.674098
Alive	2282	-0.197404	1.36164	0.375358	0.21254	1.83028	1.90805
Alive	2155	-0.153008	1.49708	0.372684	0.214442	1.48876	0.505497
Alive	2193	-0.158865	0.836537	0.177269	2.27333	0.607307	1.24525
Alive	2590	-0.432294	1.37197	0.244873	4.15431	2.41014	4.43295
Alive	2645	0.0354675	0.770475	0.695724	3.25064	1.58856	3.21413
Alive	3519	0.0239696	0.89472	0.664893	1.36312	1.45603	2.83011
Alive	3226	-0.310981	1.08066	0.231621	0.63565	2.28387	3.52328
Alive	3091	-0.264373	0.994442	0.275935	0.727379	1.63869	3.70543
Alive	2596	-0.627142	2.61158	0.219185	3.57803	2.31456	2.87462
Alive	3361	-0.177175	0.946157	0.167268	0.175988	2.18194	0.675231
Alive	1162	-0.342778	2.33679	0.736306	2.56231	1.81661	4.70038
Alive	1330	-0.509251	1.7824	0.139342	1.84739	4.30266	2.52815
Alive	2108	-0.306376	1.33614	0.0183672	0.0718773	1.4133	0.18117
Alive	2019	-0.29341	1.87373	0.616349	1.86852	2.29166	4.1596
Alive	2191	-0.0138401	2.04955	1.06401	0.562884	2.27427	3.14796
Alive	412	-0.509453	1.6915	0.111105	1.59641	2.51742	3.31595
Alive	551	-0.478689	2.04684	0.23357	0.599802	2.66128	2.6705
Alive	79	-0.203458	0.680051	0.0466895	1.58691	3.02696	0.426881
Dead	1900	-0.359086	1.44888	0.21616	1.48024	2.86654	2.40096
Alive	360	0.294087	0.72924	0.878374	0.260025	1.24178	0.748089
Alive	352	-0.332793	0.982127	0.202073	2.41289	1.78137	4.02245
Alive	646	-0.516111	1.75515	0.116707	2.15134	2.64488	3.12536
Alive	402	-0.116963	1.27082	0.555433	2.08062	2.49957	2.30145
Alive	404	-0.52142	2.00994	0.191138	2.98311	2.57033	2.94408
Alive	323	-0.044851	1.12099	0.509511	0.305344	1.61178	1.48217
Alive	759	-0.156424	1.49456	0.523774	1.8231	2.26876	1.88814
Alive	996	-0.241881	1.27379	0.3188	1.01055	4.09074	1.55125
Alive	889	-0.290706	1.61317	0.463461	1.60677	1.84878	3.61295
Alive	762	-0.367001	1.22075	0.168422	1.97203	2.45278	3.08381
Alive	519	-0.27812	0.806194	0.161481	0.754319	1.63082	3.43816
Alive	466	-0.128593	0.608081	0.240055	2.05245	2.1592	1.78536
Alive	447	-0.410492	1.37072	0.0133455	0.843937	2.67261	1.53203
Alive	440	-0.250471	0.879614	0.0609826	0.770766	2.34466	1.06857
Alive	450	-0.0687053	1.11248	0.461688	0.443416	2.89743	0.92184
Alive	80	-0.330783	1.06453	0.0694546	3.1827	2.19838	1.78088
Alive	489	-0.299909	1.62279	0.177994	0.161053	2.58597	0.243148
Alive	477	-0.0199609	1.33345	0.656433	0.684551	3.86972	0.875581
Dead	227	-0.339025	1.31853	0.127343	1.43521	2.97373	1.45561
Alive	441	-0.0633546	0.923989	0.357524	0.493365	1.62309	0.875088
Alive	594	-0.413598	1.89063	0.153505	0.142728	3.01945	0.966631
Alive	376	-0.176882	0.801254	0.204584	0.629652	0.943584	2.16969
Alive	596	-0.044654	0.596794	0.271606	0.709237	2.15769	0.647644
Alive	532	-0.212104	0.338074	0.11451	1.70659	1.804	3.36085
Alive	849	-0.472558	1.96357	0.333798	1.60041	2.06578	4.21032
Alive	681	-0.429159	2.18919	0.619653	1.75113	2.42117	5.59419
Alive	64	-0.260926	1.33888	0.427539	0.70818	2.38178	3.66394
Dead	1104	0.0109041	1.83635	0.895213	0.498798	1.8366	1.72447
Alive	1780	-0.219516	1.23464	0.142059	0.0578537	1.30254	0.352722
Alive	973	-0.206142	0.632665	0.285347	4.53149	2.37651	3.42634
Alive	1783	-0.204655	1.52007	0.45968	1.13706	2.99436	1.80917
Alive	1219	-0.64041	2.28468	0.105126	1.69749	2.72418	3.2784
Alive	1062	-0.519201	1.8742	0.276072	1.83281	2.75874	4.57168
Alive	1106	-0.0824758	0.328718	0.0627747	0.723531	1.96969	0.16749
Alive	878	-0.639221	2.12706	0.138935	2.01536	3.2482	4.09813
Alive	752	-0.0895829	0.849194	0.338099	0.308475	1.99815	1.38543
Alive	679	-0.207096	1.12218	0.21026	0.486889	1.23544	1.37215
Alive	620	-0.215901	1.04929	0.119813	0.323187	2.03141	0.499807
Alive	714	-0.466158	1.99173	0.0849545	0.210167	1.28119	1.46166
Alive	1996	-0.177517	1.67144	0.573499	1.003	2.23624	2.26439
Dead	1275	-0.154416	1.05846	0.529906	2.98784	2.5291	3.56614
Alive	1301	-0.438091	1.41615	0.146236	0.755788	2.45822	3.58622
Alive	792	-0.20633	0.860732	0.284522	0.266628	2.35107	2.97093
Alive	528	-0.383144	1.69575	0.176239	2.3545	1.54245	1.75602
Alive	428	-0.329417	1.31671	0.0714849	0.156477	2.22577	1.04829
Alive	858	-0.22588	0.711315	0.0647556	2.0079	3.35049	0.791157
Alive	600	-0.559221	2.04076	0.280551	2.30295	2.14341	4.90909
Alive	1220	-0.558515	1.91742	0.104879	1.73845	2.53276	3.24948
Alive	271	0.0398312	1.29211	0.904425	1.94503	2.99605	2.96813
Dead	1430	-0.1398	1.34761	0.58715	0.81578	1.78284	3.25463
Alive	1953	0.139068	1.62471	1.1382	1.32906	1.96982	2.74735
Alive	2645	-0.30028	0.913281	0.237813	3.22224	1.67295	4.01921
Alive	5	-0.119138	0.938647	0.476889	2.53324	1.91666	3.02008
Alive	8	-0.520164	1.70524	0.0296529	0.572761	3.92501	2.08316
Alive	302	0.139588	0.517141	0.531565	0.770306	1.71582	0.463535
Alive	572	-0.0525227	0.787871	0.433142	1.16266	1.29805	2.18913
Alive	562	-0.413588	2.14273	0.470925	1.20702	1.32141	4.19375
Alive	641	-0.352029	1.01439	0.0448552	1.08446	1.38562	2.72022
Alive	629	-0.237289	0.795482	0.099181	0.280898	2.87434	1.47273
Alive	586	-0.135065	0.568933	0.0871959	1.10547	1.51266	0.632064
Alive	421	-0.422971	1.7369	0.204073	1.89182	2.19151	2.53617
Alive	574	-0.553602	2.07751	0.103197	0.111872	2.64269	2.59282
Alive	529	-0.67624	2.92122	0.284176	2.0048	1.90866	3.67384
Alive	525	-0.0683373	1.07272	0.448927	0.67291	2.72335	0.973596
Alive	424	-0.134971	0.785655	0.39516	2.19258	1.48266	3.24549
Alive	518	-0.266993	0.890845	0.12679	2.91329	2.21294	1.9317
Dead	116	0.0484165	0.116131	0.253744	0.071917	1.88817	0.784608
Alive	2033	-0.514616	1.72863	0.0561038	2.04979	1.62722	2.89457
Alive	347	-0.591076	2.80144	0.365849	1.52248	3.32706	2.92037
Alive	1611	-0.303113	1.11264	0.0690052	0.263526	2.07496	1.40711
Alive	883	-0.645151	3.05939	0.266356	0.409549	1.72408	2.49042
Alive	467	-0.286643	2.01578	0.578137	1.51332	2.2851	2.99384
Alive	488	-0.15093	1.47013	0.511462	2.68667	1.27147	2.01481
Alive	3287	-0.358963	1.25932	0.091199	0.473305	3.09761	1.76329
Alive	3256	-0.221183	1.10485	0.283658	3.28065	0.795679	2.43868
