# Supplementary material for: A novel risk score model based on gamma-aminobutyric acid signature predicts the survival prognosis of patients with breast cancer
Source: Front Oncol. 2023 Mar 8;13:1108823. doi: 10.3389/fonc.2023.1108823 (PMC10031029; doi:10.3389/fonc.2023.1108823)
Supplement: Supplementary file 1 [file DataSheet_1.zip › raw data/Fig 2/Fig 2g.xlsx]

## Sheet: Sheet4
dfs evt	time	risk score
1	720.6	0.443187
1	489	0.360459
1	589.5	-0.215668
1	1744.5	0.53337
1	858.6	0.503263
1	296.7	1.02289
1	222.9	0.0411543
0	5672.4	0.133116
0	1248.9	-0.196266
1	1093.2	0.317433
0	3180.6	0.439542
1	355.8	0.191437
0	4276.5	0.679657
0	3912.9	0.243735
1	441.6	0.246699
1	0	0.763182
1	435.6	0.343635
0	1178.7	0.489836
0	933.3	0.0574569
1	654.6	0.922194
0	4506.3	0.726092
0	4558.5	0.225916
0	3497.1	-0.0399215
0	4982.4	0.425239
0	1101.9	-0.0160806
0	4524.9	0.211753
0	4822.8	0.129549
0	4723.2	-0.297542
0	3228.9	-0.1037
0	3978.9	0.210132
1	337.2	0.10504
0	4260	0.197563
1	328.2	0.603726
0	2073.9	0.0298886
0	2980.5	0.390692
0	2419.8	-0.0113613
0	2912.4	-0.226094
0	2126.1	-0.0110924
1	960.9	1.1818
0	334.2	0.422947
1	2326.2	0.0751024
0	4210.5	0.464473
0	4050.9	-0.383679
0	2836.5	0.177511
1	1569	0.367812
0	1981.2	-0.31905
0	4056.9	0.163699
1	1261.5	-0.322072
1	621	0.31549
1	1108.8	1.15617
0	3773.1	0.725486
0	3882.3	0.238903
0	3951.3	0.299546
1	785.4	0.77554
1	772.8	0.0690927
0	2839.5	0.195554
0	3616.2	0.881997
1	945.3	0.111465
0	2704.5	-0.268391
1	1656	0.127415
1	935.4	0.276259
1	1986.9	0.474108
1	322.2	0.352442
0	2587.2	0.232761
1	838.8	1.16778
0	3643.8	-0.00207733
0	3339.3	0.434448
0	3623.1	0.123456
1	671.1	0.696924
1	1317.9	0.338576
0	1274.4	0.620573
0	2553.9	-0.110221
1	2863.2	0.911403
0	3413.1	1.66074
0	2064	0.147665
1	276	-0.265117
0	2757.9	-0.0329151
1	1662.9	0.628957
0	731.4	0.098073
0	2093.4	0.096873
0	3468.3	-0.0971112
0	3577.8	-0.121244
0	3539.4	0.553754
0	682.2	-0.218601
0	2236.5	-0.164384
0	2022.6	-0.163584
0	3442.8	0.196211
0	3297.9	0.198542
1	850.5	-0.0646584
0	2691.6	-0.0536506
0	2571.6	0.164728
1	1052.7	0.867306
0	462.3	0.552118
1	721.5	1.53642
0	1909.2	0.323344
0	2216.7	0.264579
0	3346.2	-0.275674
0	918.6	-0.0715727
0	1539.6	0.584523
1	766.8	0.0663311
0	2410.8	-0.212504
0	3300	0.554971
0	3137.1	0.0426526
0	3004.2	0.608798
0	2687.7	-0.0828284
1	1995	-0.212655
0	1868.7	0.334045
0	3045.6	0.30216
0	1606.5	-0.090782
0	2102.4	0.325122
0	3103.8	0.112058
0	3219	0.360255
0	1681.5	1.0588
1	1177.8	0.232549
0	2312.4	0.00835506
0	3217.2	0.24685
0	3082.2	0.104881
0	2771.7	-0.166407
0	2208.9	-0.0684586
0	2926.2	0.0872755
0	1541.4	0.0829334
0	2829.6	0.210058
0	1813.5	0.197691
0	1543.5	-0.163331
0	2062.8	-0.0801536
0	2810.1	-0.0801561
0	3008.1	-0.308605
1	1886.4	0.0720443
0	2929.2	0.358427
0	1823.4	0.203101
1	523.5	0.107431
0	2988.3	-0.126542
0	2821.8	0.175656
1	2280.6	0.435255
0	1490.4	-0.0444562
1	1600.8	0.00691128
0	2863.2	-0.0421352
0	2559.6	0.0235527
1	1107	0.22325
0	1395.6	0.0380752
0	1467.6	0.20022
0	2862.3	0.363278
0	2884.8	0.406591
0	2690.7	0.349193
1	1213.2	1.47633
1	842.7	0.373509
0	1352.4	-0.590562
0	164.7	0.410929
0	2036.4	0.124935
0	2414.7	0.0306245
0	2009.7	-0.323134
0	2463	0.0253088
0	2519.4	0.630172
0	1860.9	0.327255
0	1619.4	0.293686
0	1750.5	0.169265
0	1414.5	0.485476
0	1751.4	0.287711
0	1646.1	0.248281
1	475.2	-0.0831891
0	1468.5	0.618619
1	1311	0.142236
0	1530.6	0.177591
0	1985.1	0.155462
0	1552.5	0.189805
1	0	-0.210823
1	344.1	0.351705
0	1785.9	-0.0378837
1	402	0.0965464
0	1774.2	0.0534333
0	679.2	-0.0518083
0	1793.7	0.265407
0	1759.2	0.477326
0	1574.1	-0.0404812
0	1722.9	-0.0967289
0	1712.1	0.234355
0	1641	0.186712
0	1719.9	0.624585
0	1288.2	0.0898683
0	1062.6	0.295914
0	1555.2	0.394294
0	922.5	0.0740623
1	1128.6	0.108581
0	1228.2	-0.00361989
0	1072.5	0.0661839
1	1009.2	0.298835
0	851.7	0.158752
0	982.8	0.330414
0	967.8	0.442376
0	979.8	0.580704
1	0	0.520098
0	588.3	-0.130138
0	584.4	0.684482
1	582	0.198843
0	246.3	-0.124105
0	300	0.165285
0	768	-0.0873708
1	0	0.219075
0	213.9	-0.406629
0	220.8	0.273761
0	255.3	-0.23298
0	255.3	0.0924806
0	6668.7	-0.00383242
0	621	0.314126
1	3413.1	-0.0607845
1	5142.9	0.0910206
1	984.6	-0.0615967
1	841.8	-0.00875992
1	2757.9	-0.146563
1	186.3	-0.0853577
1	1125.6	0.122875
1	3222.9	0.326472
1	1806.6	0.175799
1	759	-0.196295
1	2382.3	0.0402081
1	2278.8	-0.374748
1	963.9	-0.434744
1	900.9	0.0752856
1	1525.8	0.0842259
0	1278.3	-0.0748226
0	2673.9	0.0423632
1	372.6	-0.386632
1	1221.3	0.994439
1	912.6	0.622198
1	677.1	0.602732
1	822	1.78704
0	2795.1	0.00295583
1	531.3	0.902486
1	100.5	0.0159302
1	1081.2	0.533694
1	1870.8	1.04727
0	1482.3	0.360251
0	1641	0.921584
0	421.8	0.895536
0	1634.1	0.00167366
0	1654.8	-0.0795623
0	1254.6	0.185796
0	1056.6	0.216584
0	1125.6	-0.284912
0	1132.5	-0.381802
0	1069.5	-0.0457176
0	923.4	0.670966
0	788.4	0.154937
0	814.2	0.0159509
1	420.9	0.266167
0	684.9	-0.184076
0	221.7	0.199349
0	243.3	-0.0329225
0	232.5	0.0322179
1	360	0.214683
0	344.1	0.654166
0	230.7	-0.217466
