# Supplementary material for: A novel risk score model based on gamma-aminobutyric acid signature predicts the survival prognosis of patients with breast cancer
Source: Front Oncol. 2023 Mar 8;13:1108823. doi: 10.3389/fonc.2023.1108823 (PMC10031029; doi:10.3389/fonc.2023.1108823)
Supplement: Supplementary file 1 [file DataSheet_1.zip › raw data/Fig 2/Fig 2h.xlsx]

## Sheet: Sheet4
dfs evt	time	risk score	ADHFE1	SLC6A1	ADCY1	GNG7	ABAT
Alive	5672.4	0.133116	7.61477	3.825	5.01797	6.60406	6.74944
Alive	1248.9	-0.196266	6.82316	3.06412	6.30023	5.57477	8.12985
Alive	3180.6	0.439542	6.08664	3.6794	4.60895	6.26077	5.49979
Alive	4276.5	0.679657	5.99748	4.13502	6.15496	6.08778	6.25404
Alive	3912.9	0.243735	6.25711	3.40957	4.63861	6.12376	5.62519
Alive	1178.7	0.489836	6.03838	3.65485	4.60447	6.4103	4.31902
Alive	933.3	0.0574569	6.27647	3.42173	8.57789	5.86038	9.14929
Alive	4506.3	0.726092	5.52748	4.04004	5.83797	6.2032	6.19464
Alive	4558.5	0.225916	6.47861	3.77222	8.76626	6.65684	8.65195
Alive	3497.1	-0.0399215	6.41759	3.11914	3.73019	7.03293	7.07241
Alive	4982.4	0.425239	5.89342	3.82355	5.16571	6.04444	8.37492
Alive	1101.9	-0.0160806	6.23827	2.96981	3.86015	5.98402	5.96336
Alive	4524.9	0.211753	6.84466	3.97231	7.86414	5.64515	10.2534
Alive	4822.8	0.129549	6.39075	3.51605	10.3133	6.27098	7.91733
Alive	4723.2	-0.297542	6.91609	3.05088	7.57763	5.9009	9.37515
Alive	3228.9	-0.1037	6.78165	3.21	8.95887	6.43778	7.47865
Alive	3978.9	0.210132	6.23214	3.48979	10.4186	6.31716	6.59633
Alive	4260	0.197563	7.11773	3.93447	7.34912	7.55556	8.22908
Alive	2073.9	0.0298886	7.68041	3.73293	5.66444	7.60624	7.02585
Alive	2980.5	0.390692	8.16959	4.60004	4.56164	6.04383	8.56594
Alive	2419.8	-0.0113613	6.77147	3.31902	5.23412	6.17395	7.48398
Alive	2912.4	-0.226094	7.15977	3.02688	5.26547	6.46992	6.6185
Alive	2126.1	-0.0110924	6.34673	3.22705	5.62459	6.75551	7.94898
Alive	334.2	0.422947	6.05169	3.6818	5.87515	6.65248	5.71417
Alive	4210.5	0.464473	6.89868	4.31977	4.78754	6.19008	9.12496
Alive	4050.9	-0.383679	6.66105	2.80466	9.72895	5.91105	9.04583
Alive	2836.5	0.177511	6.19891	3.40686	5.45447	7.00113	6.77199
Alive	1981.2	-0.31905	6.71492	3.0315	9.79635	6.67677	9.88526
Alive	4056.9	0.163699	6.54171	3.60259	6.51553	7.0818	7.74733
Alive	3773.1	0.725486	6.26	4.40553	5.35273	9.02829	6.36092
Alive	3882.3	0.238903	6.9941	3.81289	4.92714	6.57075	7.13996
Alive	3951.3	0.299546	6.31987	3.69094	6.01273	6.62521	7.20139
Alive	2839.5	0.195554	6.8535	3.62878	5.31868	5.83688	6.67972
Alive	3616.2	0.881997	6.65241	4.71652	4.81363	6.61222	6.14917
Alive	2704.5	-0.268391	6.95827	2.92096	8.58545	5.65028	7.00718
Alive	2587.2	0.232761	6.69211	3.74137	5.20543	6.08008	7.87921
Alive	3643.8	-0.00207733	7.5956	3.78449	7.82402	5.14393	9.36055
Alive	3339.3	0.434448	6.57271	3.81647	4.22628	5.56502	5.45102
Alive	3623.1	0.123456	7.27821	3.89045	6.16842	6.20002	9.20897
Alive	1274.4	0.620573	6.68158	4.45898	6.62041	6.45477	8.17898
Alive	2553.9	-0.110221	5.29169	2.75801	6.53015	5.60342	9.30353
Alive	3413.1	1.66074	5.96173	5.68008	4.62222	5.43331	5.07297
Alive	2064	0.147665	5.94974	3.31361	7.88338	5.8238	7.51158
Alive	2757.9	-0.0329151	7.1082	3.64852	10.0554	6.26669	9.77553
Alive	731.4	0.098073	6.12842	3.1953	3.96259	6.9941	6.37549
Alive	2093.4	0.096873	7.46722	3.77064	5.55049	6.1088	7.61523
Alive	3468.3	-0.0971112	6.83598	3.29293	7.10688	6.44363	8.32624
Alive	3577.8	-0.121244	6.77799	3.27043	8.39664	5.88711	8.86383
Alive	3539.4	0.553754	6.62316	4.43496	6.04571	6.71485	9.49613
Alive	682.2	-0.218601	6.88652	3.15289	6.94102	6.55489	8.91827
Alive	2236.5	-0.164384	6.41047	3.04047	3.77164	5.40624	9.36023
Alive	2022.6	-0.163584	7.07064	3.2316	9.49068	5.721	7.93122
Alive	3442.8	0.196211	8.20602	4.32323	5.56398	7.16055	8.55534
Alive	3297.9	0.198542	7.30109	3.67361	4.20184	5.52774	5.4682
Alive	2691.6	-0.0536506	6.61763	3.52429	5.13538	6.41549	11.4009
Alive	2571.6	0.164728	6.56398	3.80239	9.48553	6.55387	9.85709
Alive	462.3	0.552118	6.57361	4.24654	5.57932	5.60816	7.97808
Alive	1909.2	0.323344	6.86906	4.08026	5.26534	6.05105	9.29812
Alive	2216.7	0.264579	6.12752	3.64748	9.06509	6.3457	7.96974
Alive	3346.2	-0.275674	6.9634	3.04964	4.24977	6.68718	8.81004
Alive	918.6	-0.0715727	7.4615	3.43868	6.55718	6.14502	7.00898
Alive	1539.6	0.584523	5.69914	3.80539	4.42893	5.69914	5.93628
Alive	2410.8	-0.212504	6.70767	2.98327	5.16838	6.48759	7.78543
Alive	3300	0.554971	6.3835	3.97455	4.49068	6.21338	5.39015
Alive	3137.1	0.0426526	6.63021	3.43872	4.93038	6.21581	8.4356
Alive	3004.2	0.608798	6.86613	4.50778	6.21008	5.98218	8.43878
Alive	2687.7	-0.0828284	6.62521	3.14395	6.15885	6.26883	7.34947
Alive	1868.7	0.334045	7.24699	4.01752	4.47917	7.49327	6.2213
Alive	3045.6	0.30216	6.20977	3.52466	4.23098	6.42113	5.93605
Alive	1606.5	-0.090782	6.4537	3.05402	4.67748	5.99534	7.47274
Alive	2102.4	0.325122	6.415	3.6638	6.69207	6.46945	5.91109
Alive	3103.8	0.112058	7.03331	3.7209	6.18632	7.48477	7.97835
Alive	3219	0.360255	5.90096	3.50447	4.30064	6.05169	5.97085
Alive	1681.5	1.0588	5.91263	4.93992	6.8894	6.3168	8.24147
Alive	2312.4	0.00835506	5.9012	3.27218	5.61887	5.83607	10.3809
Alive	3217.2	0.24685	6.46699	3.84421	5.01538	7.17083	9.39679
Alive	3082.2	0.104881	6.65489	3.55444	8.625	6.25603	7.95376
Alive	2771.7	-0.166407	7.39643	3.44714	6.17023	6.59263	9.22645
Alive	2208.9	-0.0684586	7.09917	3.44733	5.62299	5.60598	8.94765
Alive	2926.2	0.0872755	6.53308	3.56308	9.88017	5.79323	8.9744
Alive	1541.4	0.0829334	6.07617	3.37083	9.82312	5.2559	8.96451
Alive	2829.6	0.210058	7.5225	4.08019	6.58043	5.60365	8.80938
Alive	1813.5	0.197691	6.60466	3.72305	8.15462	6.48609	8.24113
Alive	1543.5	-0.163331	8.01579	3.4618	4.8847	5.12109	7.37816
Alive	2062.8	-0.0801536	6.72895	3.32867	5.19906	5.79075	9.35865
Alive	2810.1	-0.0801561	7.00474	3.46259	4.77013	6.56162	9.51684
Alive	3008.1	-0.308605	7.47643	3.14173	8.43938	5.21053	8.41752
Alive	2929.2	0.358427	5.77472	3.46966	4.06957	6.75242	5.89699
Alive	1823.4	0.203101	6.03874	3.32117	4.69423	6.42519	6.23165
Alive	2988.3	-0.126542	6.35541	3.03015	6.58707	5.65722	8.24759
Alive	2821.8	0.175656	6.12459	3.46496	5.61987	5.9031	8.23455
Alive	1490.4	-0.0444562	7.16154	3.44248	5.92635	8.39222	7.00284
Alive	2863.2	-0.0421352	7.63602	3.80665	10.0291	6.42867	9.50541
Alive	2559.6	0.0235527	6.81019	3.49835	7.74323	6.54374	8.28564
Alive	1395.6	0.0380752	6.855	3.64643	6.23669	6.97143	9.58361
Alive	1467.6	0.20022	6.50132	3.35613	3.54863	5.22863	5.30647
Alive	2862.3	0.363278	5.85865	3.46789	4.97118	6.16624	5.52688
Alive	2884.8	0.406591	7.53496	4.16094	5.9337	5.76767	5.67744
Alive	2690.7	0.349193	5.81523	3.42508	4.79643	5.35038	5.83271
Alive	1352.4	-0.590562	10.2251	3.3003	4.18254	5.14517	4.75064
Alive	164.7	0.410929	6.16761	3.68	5.61917	6.03265	5.7097
Alive	2036.4	0.124935	6.67004	3.44088	4.2287	6.73447	6.47387
Alive	2414.7	0.0306245	6.48861	3.33154	5.58977	5.90271	8.05662
Alive	2009.7	-0.323134	7.52476	3.25218	8.921	5.76575	9.5541
Alive	2463	0.0253088	6.14784	3.101	7.92417	6.04252	6.54449
Alive	2519.4	0.630172	5.47124	3.7231	3.78156	5.35628	5.21195
Alive	1860.9	0.327255	5.96643	3.44305	3.99361	7.46301	5.12295
Alive	1619.4	0.293686	5.92553	3.45205	4.28838	5.48852	6.83241
Alive	1750.5	0.169265	6.41342	3.52477	5.19951	7.68508	7.18729
Alive	1414.5	0.485476	5.47876	3.5041	4.57727	6.05327	5.1787
Alive	1751.4	0.287711	5.82062	3.48863	5.31568	5.54301	7.7009
Alive	1646.1	0.248281	6.21237	3.42276	10.1175	5.14774	5.58348
Alive	1468.5	0.618619	5.44882	3.7518	3.57972	5.55526	5.83932
Alive	1530.6	0.177591	6.6985	3.5918	4.78876	5.63981	7.42412
Alive	1985.1	0.155462	5.95688	3.09727	3.5278	5.98602	5.20752
Alive	1552.5	0.189805	6.40682	3.44479	5.23211	6.25105	6.38744
Alive	1785.9	-0.0378837	6.36417	3.20515	5.52566	5.70278	8.58585
Alive	1774.2	0.0534333	6.15026	3.09021	8.42878	5.88838	5.82107
Alive	679.2	-0.0518083	6.04143	2.8309	9.53865	5.28474	5.46218
Alive	1793.7	0.265407	5.62592	3.43474	8.68173	5.32152	8.03154
Alive	1759.2	0.477326	6.17259	3.94966	4.51609	5.52357	7.87773
Alive	1574.1	-0.0404812	6.3778	2.96383	4.87816	5.80526	5.73295
Alive	1722.9	-0.0967289	5.9303	2.68583	3.82447	5.57977	5.73081
Alive	1712.1	0.234355	6.39464	3.79387	6.31759	4.89992	10.0876
Alive	1641	0.186712	5.63008	3.33111	8.51742	5.85511	8.21242
Alive	1719.9	0.624585	5.71985	3.73194	6.20906	5.0718	4.16248
Alive	1288.2	0.0898683	7.06338	3.77515	8.32056	6.90754	8.91496
Alive	1062.6	0.295914	6.78263	3.91919	6.38624	5.59415	8.35139
Alive	1555.2	0.394294	6.03502	3.52252	4.00102	5.52034	5.14455
Alive	922.5	0.0740623	6.05271	3.12938	6.06883	5.50047	6.73075
Alive	1228.2	-0.00361989	6.18453	3.08571	5.36036	6.33289	7.00492
Alive	1072.5	0.0661839	7.13684	3.43536	4.73637	6.14741	5.75842
Alive	851.7	0.158752	5.415	2.91102	4.8047	5.09496	5.45289
Alive	982.8	0.330414	6.60224	3.96395	8.75205	5.23648	8.80363
Alive	967.8	0.442376	6.68028	3.98786	6.08468	6.71056	6.19547
Alive	979.8	0.580704	6.11622	3.99109	4.54553	4.96274	6.69673
Alive	588.3	-0.130138	6.37617	3.06763	10.3616	6.55534	7.86348
Alive	584.4	0.684482	6.76763	4.44457	5.52451	6.01908	6.61722
Alive	246.3	-0.124105	7.79977	3.21684	4.02895	3.96955	5.12823
Alive	300	0.165285	5.90669	3.14932	4.72868	6.0328	5.67846
Alive	768	-0.0873708	6.69831	2.96996	4.42733	6.269	5.25821
Alive	213.9	-0.406629	6.72654	2.68203	4.6413	6.48256	8.17664
Alive	220.8	0.273761	6.54139	3.70829	4.44229	6.32726	7.28966
Alive	255.3	-0.23298	6.46575	2.97639	5.94793	8.44237	8.32135
Alive	255.3	0.0924806	6.72564	3.44231	4.82771	6.07506	7.1018
Alive	6668.7	-0.00383242	6.43523	3.24135	5.77758	5.66404	7.99064
Alive	621	0.314126	6.0047	3.34902	5.0444	5.51981	4.72729
Alive	1278.3	-0.0748226	6.20038	3.26951	10.3237	5.97699	10.1296
Alive	2673.9	0.0423632	5.98729	3.11038	4.30895	4.96692	7.86791
Alive	2795.1	0.00295583	6.82321	3.26248	4.31759	7.41207	5.9194
Alive	1482.3	0.360251	5.56239	3.32466	4.42793	5.45556	5.50602
Alive	1641	0.921584	6.15256	4.68464	6.12278	6.98835	6.81323
Alive	421.8	0.895536	6.79513	4.795	4.84252	6.61917	6.18216
Alive	1634.1	0.00167366	6.38318	3.11891	4.92996	6.58996	6.38318
Alive	1654.8	-0.0795623	7.56402	3.28209	4.59297	5.56023	5.32526
Alive	1254.6	0.185796	6.72968	3.65406	4.69316	6.99406	7.34992
Alive	1056.6	0.216584	6.17173	3.28	4.53374	5.59154	5.22632
Alive	1125.6	-0.284912	7.90739	3.15665	4.72991	7.43504	5.82985
Alive	1132.5	-0.381802	7.03301	2.78009	6.28451	7.65797	6.84534
Alive	1069.5	-0.0457176	6.9147	3.17949	6.54504	6.6962	5.53635
Alive	923.4	0.670966	7.10966	4.43793	6.45976	5.67838	5.34733
Alive	788.4	0.154937	6.92041	3.54906	5.77962	6.14844	6.09602
Alive	814.2	0.0159509	6.77447	3.30748	5.56806	7.30976	6.28592
Alive	684.9	-0.184076	6.77528	3.08695	5.33545	9.80289	6.8366
Alive	221.7	0.199349	7.72427	4.09094	4.56184	8.58445	7.37502
Alive	243.3	-0.0329225	6.39504	2.98237	4.5456	7.31771	5.17742
Alive	232.5	0.0322179	6.79282	3.19742	4.19639	5.48865	5.43049
Alive	344.1	0.654166	6.51058	4.2341	6.70549	7.41038	5.15496
Alive	230.7	-0.217466	6.94128	2.94357	6.02476	6.58342	6.25444
Dead	720.6	0.443187	5.51117	3.54216	4.36994	6.49417	6.22158
Dead	489	0.360459	5.84019	3.56064	3.53177	7.29511	6.51515
Dead	589.5	-0.215668	6.43711	2.8691	5.2891	6.23169	7.74455
Dead	1744.5	0.53337	6.08658	4.00398	4.39959	6.35752	7.43412
Dead	858.6	0.503263	6.31506	4.21045	7.33953	5.67414	9.43519
Dead	296.7	1.02289	6.35885	4.86124	5.62365	6.29936	6.26669
Dead	222.9	0.0411543	6.17987	3.23791	5.00271	6.3569	7.95647
Dead	1093.2	0.317433	6.63545	3.64857	5.59944	6.16462	5.18374
Dead	355.8	0.191437	6.01695	3.22239	3.77541	5.9603	5.6797
Dead	441.6	0.246699	6.13733	3.5468	8.36639	6.14547	7.25613
Dead	0	0.763182	6.38214	4.48675	4.56023	6.65528	7.04333
Dead	435.6	0.343635	5.35248	3.31947	4.28224	5.40925	6.73534
Dead	654.6	0.922194	5.90406	4.51338	5.03857	6.18218	6.27846
Dead	337.2	0.10504	6.02553	3.00774	3.91793	5.01188	5.20964
Dead	328.2	0.603726	5.88756	3.76701	3.83722	5.76902	4.30771
Dead	960.9	1.1818	6.67321	5.15932	4.8465	7.08406	4.97609
Dead	2326.2	0.0751024	7.06308	3.54289	5.10214	6.26305	7.09128
Dead	1569	0.367812	6.24613	3.72353	4.50695	5.85748	6.98628
Dead	1261.5	-0.322072	7.17064	2.9835	4.95024	7.39585	7.71455
Dead	621	0.31549	6.47955	3.65902	4.30508	7.10404	5.82192
Dead	1108.8	1.15617	7.0057	5.42853	6.25002	6.43823	7.35961
Dead	785.4	0.77554	6.69462	4.57353	5.71539	5.92282	6.61013
Dead	772.8	0.0690927	6.80282	3.33974	5.47466	6.24677	5.87526
Dead	945.3	0.111465	6.40953	3.52865	4.33444	6.33536	9.07628
Dead	1656	0.127415	6.3109	3.29555	3.90062	7.76229	5.88526
Dead	935.4	0.276259	5.89476	3.38996	5.93677	6.47936	5.99397
Dead	1986.9	0.474108	8.03372	4.78586	5.93186	6.37154	9.35944
Dead	322.2	0.352442	6.77677	4.03214	6.34647	6.2744	8.30132
Dead	838.8	1.16778	5.21925	4.68147	4.26301	6.16962	6.29235
Dead	671.1	0.696924	6.06301	3.98803	6.25188	6.19496	3.79987
Dead	1317.9	0.338576	6.45617	3.82673	7.50336	5.90722	7.52186
Dead	2863.2	0.911403	6.5141	4.66936	4.4375	6.1657	5.79827
Dead	276	-0.265117	7.75496	2.94481	5.84056	4.50353	4.54904
Dead	1662.9	0.628957	6.45177	4.41165	5.82964	6.20959	8.63117
Dead	850.5	-0.0646584	6.5232	3.08064	4.9312	5.89526	6.95699
Dead	1052.7	0.867306	5.62936	4.53692	5.04613	6.30823	8.83782
Dead	721.5	1.53642	6.25259	5.63494	4.9418	6.44532	5.40487
Dead	766.8	0.0663311	7.025	3.86805	10.7992	5.84222	10.7862
Dead	1995	-0.212655	6.86985	2.8635	3.92464	5.49008	6.19218
Dead	1177.8	0.232549	6.72117	3.64173	8.85523	6.05774	6.12113
Dead	1886.4	0.0720443	6.28808	3.22023	5.21711	6.39974	6.59316
Dead	523.5	0.107431	5.64795	2.96872	4.55549	6.31594	5.74827
Dead	2280.6	0.435255	6.87861	4.27188	6.87861	5.7285	9.16278
Dead	1600.8	0.00691128	6.30759	3.25643	8.5947	6.61137	7.78643
Dead	1107	0.22325	5.69763	3.18137	4.3925	5.72872	5.93252
Dead	1213.2	1.47633	5.81462	5.40004	5.42293	5.48462	6.05188
Dead	842.7	0.373509	5.90882	3.4291	4.57539	4.96857	5.1475
Dead	475.2	-0.0831891	6.37357	2.97784	4.12868	5.78611	6.90165
Dead	1311	0.142236	5.96677	3.43	10.1278	6.21485	8.51244
Dead	0	-0.210823	5.75883	2.56335	4.6838	5.66782	7.22669
Dead	344.1	0.351705	6.19737	3.60143	5.06487	5.63485	6.08701
Dead	402	0.0965464	5.55265	2.94195	3.68398	7.00455	5.90748
Dead	1128.6	0.108581	7.16055	3.59152	5.19861	7.34462	6.12594
Dead	1009.2	0.298835	7.19303	4.06423	6.22564	8.20124	7.25075
Dead	0	0.520098	5.93457	3.91291	7.40143	5.61756	7.19429
Dead	582	0.198843	5.99049	3.27414	7.17801	4.64583	6.34974
Dead	0	0.219075	6.20474	3.41088	5.71111	6.50703	6.09615
Dead	3413.1	-0.0607845	6.64261	3.33316	9.44836	7.30594	8.27203
Dead	5142.9	0.0910206	6.45852	3.36038	5.70808	5.84539	7.29218
Dead	984.6	-0.0615967	7.58617	3.66041	5.35842	6.59135	8.88987
Dead	841.8	-0.00875992	7.3863	3.83229	7.45214	6.32556	10.5672
Dead	2757.9	-0.146563	7.16034	3.18252	8.35673	5.26842	6.91883
Dead	186.3	-0.0853577	6.20718	3.09372	6.07739	6.02596	8.72147
Dead	1125.6	0.122875	6.49173	3.46842	5.60105	6.64363	7.4859
Dead	3222.9	0.326472	6.03038	3.66402	6.54271	5.30269	8.02882
Dead	1806.6	0.175799	6.04139	3.55618	9.00274	6.18579	9.15556
Dead	759	-0.196295	7.2432	3.32647	8.96722	6.14882	8.8913
Dead	2382.3	0.0402081	7.01229	3.59744	9.03256	5.54694	8.47662
Dead	2278.8	-0.374748	7.26492	3.04835	8.76617	5.85152	9.29609
Dead	963.9	-0.434744	7.41363	2.97579	9.57094	6.06695	8.83782
Dead	900.9	0.0752856	7.10293	3.64504	4.48055	5.98053	8.32348
Dead	1525.8	0.0842259	6.48459	3.45028	6.02553	5.90929	8.33102
Dead	372.6	-0.386632	6.39195	2.66177	6.55831	6.06425	8.89962
Dead	1221.3	0.994439	6.63406	5.26857	10.4128	6.41455	9.89472
Dead	912.6	0.622198	5.81773	3.96771	4.09571	5.07346	6.86932
Dead	677.1	0.602732	6.93925	4.35105	5.98079	6.65002	6.13985
Dead	822	1.78704	5.95212	6.15523	5.50485	5.97376	7.87192
Dead	531.3	0.902486	6.53699	4.93128	7.79701	6.75357	8.37256
Dead	100.5	0.0159302	7.33165	3.55684	4.89038	6.52449	7.2385
Dead	1081.2	0.533694	6.5968	3.98744	4.2747	6.29664	5.05165
Dead	1870.8	1.04727	6.39342	4.88959	5.11335	7.68891	5.47545
Dead	420.9	0.266167	6.55376	3.70652	6.81979	8.09102	6.39184
Dead	360	0.214683	6.50513	3.43164	4.77895	6.22763	5.3541
