# Supplementary material for: A novel risk score model based on gamma-aminobutyric acid signature predicts the survival prognosis of patients with breast cancer
Source: Front Oncol. 2023 Mar 8;13:1108823. doi: 10.3389/fonc.2023.1108823 (PMC10031029; doi:10.3389/fonc.2023.1108823)
Supplement: Supplementary file 1 [file DataSheet_1.zip › raw data/Fig 2/Fig 2i.xlsx]

## Sheet: Sheet3
Accession	dfs evt	dfs time (months)	ADHFE1	SLC6A1	ADCY1	GNG7	ABAT
GSM540108	1	24.02	5.51117	3.54216	4.36994	6.49417	6.22158
GSM540109	1	16.3	5.84019	3.56064	3.53177	7.29511	6.51515
GSM540110	1	19.65	6.43711	2.8691	5.2891	6.23169	7.74455
GSM540111	1	58.15	6.08658	4.00398	4.39959	6.35752	7.43412
GSM540112	1	28.62	6.31506	4.21045	7.33953	5.67414	9.43519
GSM540113	1	9.89	6.35885	4.86124	5.62365	6.29936	6.26669
GSM540114	1	7.43	6.17987	3.23791	5.00271	6.3569	7.95647
GSM540115	0	189.08	7.61477	3.825	5.01797	6.60406	6.74944
GSM540116	0	41.63	6.82316	3.06412	6.30023	5.57477	8.12985
GSM540117	1	36.44	6.63545	3.64857	5.59944	6.16462	5.18374
GSM540118	0	106.02	6.08664	3.6794	4.60895	6.26077	5.49979
GSM540119	1	11.86	6.01695	3.22239	3.77541	5.9603	5.6797
GSM540120	0	142.55	5.99748	4.13502	6.15496	6.08778	6.25404
GSM540121	0	130.43	6.25711	3.40957	4.63861	6.12376	5.62519
GSM540122	1	14.72	6.13733	3.5468	8.36639	6.14547	7.25613
GSM540123	1	0	6.38214	4.48675	4.56023	6.65528	7.04333
GSM540124	1	14.52	5.35248	3.31947	4.28224	5.40925	6.73534
GSM540125	0	39.29	6.03838	3.65485	4.60447	6.4103	4.31902
GSM540126	0	31.11	6.27647	3.42173	8.57789	5.86038	9.14929
GSM540127	1	21.82	5.90406	4.51338	5.03857	6.18218	6.27846
GSM540128	0	150.21	5.52748	4.04004	5.83797	6.2032	6.19464
GSM540129	0	151.95	6.47861	3.77222	8.76626	6.65684	8.65195
GSM540130	0	116.57	6.41759	3.11914	3.73019	7.03293	7.07241
GSM540131	0	166.08	5.89342	3.82355	5.16571	6.04444	8.37492
GSM540132	0	36.73	6.23827	2.96981	3.86015	5.98402	5.96336
GSM540133	0	150.83	6.84466	3.97231	7.86414	5.64515	10.2534
GSM540134	0	160.76	6.39075	3.51605	10.3133	6.27098	7.91733
GSM540135	0	157.44	6.91609	3.05088	7.57763	5.9009	9.37515
GSM540136	0	107.63	6.78165	3.21	8.95887	6.43778	7.47865
GSM540137	0	132.63	6.23214	3.48979	10.4186	6.31716	6.59633
GSM540138	1	11.24	6.02553	3.00774	3.91793	5.01188	5.20964
GSM540139	0	142	7.11773	3.93447	7.34912	7.55556	8.22908
GSM540140	1	10.94	5.88756	3.76701	3.83722	5.76902	4.30771
GSM540141	0	69.13	7.68041	3.73293	5.66444	7.60624	7.02585
GSM540142	0	99.35	8.16959	4.60004	4.56164	6.04383	8.56594
GSM540143	0	80.66	6.77147	3.31902	5.23412	6.17395	7.48398
GSM540144	0	97.08	7.15977	3.02688	5.26547	6.46992	6.6185
GSM540145	0	70.87	6.34673	3.22705	5.62459	6.75551	7.94898
GSM540146	1	32.03	6.67321	5.15932	4.8465	7.08406	4.97609
GSM540147	0	11.14	6.05169	3.6818	5.87515	6.65248	5.71417
GSM540148	1	77.54	7.06308	3.54289	5.10214	6.26305	7.09128
GSM540149	0	140.35	6.89868	4.31977	4.78754	6.19008	9.12496
GSM540150	0	135.03	6.66105	2.80466	9.72895	5.91105	9.04583
GSM540151	0	94.55	6.19891	3.40686	5.45447	7.00113	6.77199
GSM540152	1	52.3	6.24613	3.72353	4.50695	5.85748	6.98628
GSM540153	0	66.04	6.71492	3.0315	9.79635	6.67677	9.88526
GSM540154	0	135.23	6.54171	3.60259	6.51553	7.0818	7.74733
GSM540155	1	42.05	7.17064	2.9835	4.95024	7.39585	7.71455
GSM540156	1	20.7	6.47955	3.65902	4.30508	7.10404	5.82192
GSM540157	1	36.96	7.0057	5.42853	6.25002	6.43823	7.35961
GSM540158	0	125.77	6.26	4.40553	5.35273	9.02829	6.36092
GSM540159	0	129.41	6.9941	3.81289	4.92714	6.57075	7.13996
GSM540160	0	131.71	6.31987	3.69094	6.01273	6.62521	7.20139
GSM540161	1	26.18	6.69462	4.57353	5.71539	5.92282	6.61013
GSM540162	1	25.76	6.80282	3.33974	5.47466	6.24677	5.87526
GSM540163	0	94.65	6.8535	3.62878	5.31868	5.83688	6.67972
GSM540164	0	120.54	6.65241	4.71652	4.81363	6.61222	6.14917
GSM540165	1	31.51	6.40953	3.52865	4.33444	6.33536	9.07628
GSM540166	0	90.15	6.95827	2.92096	8.58545	5.65028	7.00718
GSM540167	1	55.2	6.3109	3.29555	3.90062	7.76229	5.88526
GSM540168	1	31.18	5.89476	3.38996	5.93677	6.47936	5.99397
GSM540169	1	66.23	8.03372	4.78586	5.93186	6.37154	9.35944
GSM540170	1	10.74	6.77677	4.03214	6.34647	6.2744	8.30132
GSM540171	0	86.24	6.69211	3.74137	5.20543	6.08008	7.87921
GSM540172	1	27.96	5.21925	4.68147	4.26301	6.16962	6.29235
GSM540173	0	121.46	7.5956	3.78449	7.82402	5.14393	9.36055
GSM540174	0	111.31	6.57271	3.81647	4.22628	5.56502	5.45102
GSM540175	0	120.77	7.27821	3.89045	6.16842	6.20002	9.20897
GSM540176	1	22.37	6.06301	3.98803	6.25188	6.19496	3.79987
GSM540177	1	43.93	6.45617	3.82673	7.50336	5.90722	7.52186
GSM540178	0	42.48	6.68158	4.45898	6.62041	6.45477	8.17898
GSM540179	0	85.13	5.29169	2.75801	6.53015	5.60342	9.30353
GSM540180	1	95.44	6.5141	4.66936	4.4375	6.1657	5.79827
GSM540181	0	113.77	5.96173	5.68008	4.62222	5.43331	5.07297
GSM540182	0	68.8	5.94974	3.31361	7.88338	5.8238	7.51158
GSM540183	1	9.2	7.75496	2.94481	5.84056	4.50353	4.54904
GSM540184	0	91.93	7.1082	3.64852	10.0554	6.26669	9.77553
GSM540185	1	55.43	6.45177	4.41165	5.82964	6.20959	8.63117
GSM540186	0	24.38	6.12842	3.1953	3.96259	6.9941	6.37549
GSM540187	0	69.78	7.46722	3.77064	5.55049	6.1088	7.61523
GSM540188	0	115.61	6.83598	3.29293	7.10688	6.44363	8.32624
GSM540189	0	119.26	6.77799	3.27043	8.39664	5.88711	8.86383
GSM540190	0	117.98	6.62316	4.43496	6.04571	6.71485	9.49613
GSM540191	0	22.74	6.88652	3.15289	6.94102	6.55489	8.91827
GSM540192	0	74.55	6.41047	3.04047	3.77164	5.40624	9.36023
GSM540193	0	67.42	7.07064	3.2316	9.49068	5.721	7.93122
GSM540194	0	114.76	8.20602	4.32323	5.56398	7.16055	8.55534
GSM540195	0	109.93	7.30109	3.67361	4.20184	5.52774	5.4682
GSM540196	1	28.35	6.5232	3.08064	4.9312	5.89526	6.95699
GSM540197	0	89.72	6.61763	3.52429	5.13538	6.41549	11.4009
GSM540198	0	85.72	6.56398	3.80239	9.48553	6.55387	9.85709
GSM540199	1	35.09	5.62936	4.53692	5.04613	6.30823	8.83782
GSM540200	0	15.41	6.57361	4.24654	5.57932	5.60816	7.97808
GSM540201	1	24.05	6.25259	5.63494	4.9418	6.44532	5.40487
GSM540202	0	63.64	6.86906	4.08026	5.26534	6.05105	9.29812
GSM540203	0	73.89	6.12752	3.64748	9.06509	6.3457	7.96974
GSM540204	0	111.54	6.9634	3.04964	4.24977	6.68718	8.81004
GSM540205	0	30.62	7.4615	3.43868	6.55718	6.14502	7.00898
GSM540206	0	51.32	5.69914	3.80539	4.42893	5.69914	5.93628
GSM540207	1	25.56	7.025	3.86805	10.7992	5.84222	10.7862
GSM540208	0	80.36	6.70767	2.98327	5.16838	6.48759	7.78543
GSM540209	0	110	6.3835	3.97455	4.49068	6.21338	5.39015
GSM540210	0	104.57	6.63021	3.43872	4.93038	6.21581	8.4356
GSM540211	0	100.14	6.86613	4.50778	6.21008	5.98218	8.43878
GSM540212	0	89.59	6.62521	3.14395	6.15885	6.26883	7.34947
GSM540213	1	66.5	6.86985	2.8635	3.92464	5.49008	6.19218
GSM540214	0	62.29	7.24699	4.01752	4.47917	7.49327	6.2213
GSM540215	0	101.52	6.20977	3.52466	4.23098	6.42113	5.93605
GSM540216	0	53.55	6.4537	3.05402	4.67748	5.99534	7.47274
GSM540217	0	70.08	6.415	3.6638	6.69207	6.46945	5.91109
GSM540218	0	103.46	7.03331	3.7209	6.18632	7.48477	7.97835
GSM540219	0	107.3	5.90096	3.50447	4.30064	6.05169	5.97085
GSM540220	0	56.05	5.91263	4.93992	6.8894	6.3168	8.24147
GSM540221	1	39.26	6.72117	3.64173	8.85523	6.05774	6.12113
GSM540222	0	77.08	5.9012	3.27218	5.61887	5.83607	10.3809
GSM540223	0	107.24	6.46699	3.84421	5.01538	7.17083	9.39679
GSM540224	0	102.74	6.65489	3.55444	8.625	6.25603	7.95376
GSM540225	0	92.39	7.39643	3.44714	6.17023	6.59263	9.22645
GSM540226	0	73.63	7.09917	3.44733	5.62299	5.60598	8.94765
GSM540227	0	97.54	6.53308	3.56308	9.88017	5.79323	8.9744
GSM540228	0	51.38	6.07617	3.37083	9.82312	5.2559	8.96451
GSM540229	0	94.32	7.5225	4.08019	6.58043	5.60365	8.80938
GSM540230	0	60.45	6.60466	3.72305	8.15462	6.48609	8.24113
GSM540231	0	51.45	8.01579	3.4618	4.8847	5.12109	7.37816
GSM540232	0	68.76	6.72895	3.32867	5.19906	5.79075	9.35865
GSM540233	0	93.67	7.00474	3.46259	4.77013	6.56162	9.51684
GSM540234	0	100.27	7.47643	3.14173	8.43938	5.21053	8.41752
GSM540235	1	62.88	6.28808	3.22023	5.21711	6.39974	6.59316
GSM540236	0	97.64	5.77472	3.46966	4.06957	6.75242	5.89699
GSM540237	0	60.78	6.03874	3.32117	4.69423	6.42519	6.23165
GSM540238	1	17.45	5.64795	2.96872	4.55549	6.31594	5.74827
GSM540239	0	99.61	6.35541	3.03015	6.58707	5.65722	8.24759
GSM540240	0	94.06	6.12459	3.46496	5.61987	5.9031	8.23455
GSM540241	1	76.02	6.87861	4.27188	6.87861	5.7285	9.16278
GSM540242	0	49.68	7.16154	3.44248	5.92635	8.39222	7.00284
GSM540243	1	53.36	6.30759	3.25643	8.5947	6.61137	7.78643
GSM540244	0	95.44	7.63602	3.80665	10.0291	6.42867	9.50541
GSM540245	0	85.32	6.81019	3.49835	7.74323	6.54374	8.28564
GSM540246	1	36.9	5.69763	3.18137	4.3925	5.72872	5.93252
GSM540247	0	46.52	6.855	3.64643	6.23669	6.97143	9.58361
GSM540248	0	48.92	6.50132	3.35613	3.54863	5.22863	5.30647
GSM540249	0	95.41	5.85865	3.46789	4.97118	6.16624	5.52688
GSM540250	0	96.16	7.53496	4.16094	5.9337	5.76767	5.67744
GSM540251	0	89.69	5.81523	3.42508	4.79643	5.35038	5.83271
GSM540252	1	40.44	5.81462	5.40004	5.42293	5.48462	6.05188
GSM540253	1	28.09	5.90882	3.4291	4.57539	4.96857	5.1475
GSM540254	0	45.08	10.2251	3.3003	4.18254	5.14517	4.75064
GSM540255	0	5.49	6.16761	3.68	5.61917	6.03265	5.7097
GSM540256	0	67.88	6.67004	3.44088	4.2287	6.73447	6.47387
GSM540257	0	80.49	6.48861	3.33154	5.58977	5.90271	8.05662
GSM540258	0	66.99	7.52476	3.25218	8.921	5.76575	9.5541
GSM540259	0	82.1	6.14784	3.101	7.92417	6.04252	6.54449
GSM540260	0	83.98	5.47124	3.7231	3.78156	5.35628	5.21195
GSM540261	0	62.03	5.96643	3.44305	3.99361	7.46301	5.12295
GSM540262	0	53.98	5.92553	3.45205	4.28838	5.48852	6.83241
GSM540263	0	58.35	6.41342	3.52477	5.19951	7.68508	7.18729
GSM540264	0	47.15	5.47876	3.5041	4.57727	6.05327	5.1787
GSM540265	0	58.38	5.82062	3.48863	5.31568	5.54301	7.7009
GSM540266	0	54.87	6.21237	3.42276	10.1175	5.14774	5.58348
GSM540267	1	15.84	6.37357	2.97784	4.12868	5.78611	6.90165
GSM540268	0	48.95	5.44882	3.7518	3.57972	5.55526	5.83932
GSM540269	1	43.7	5.96677	3.43	10.1278	6.21485	8.51244
GSM540270	0	51.02	6.6985	3.5918	4.78876	5.63981	7.42412
GSM540271	0	66.17	5.95688	3.09727	3.5278	5.98602	5.20752
GSM540272	0	51.75	6.40682	3.44479	5.23211	6.25105	6.38744
GSM540273	1	0	5.75883	2.56335	4.6838	5.66782	7.22669
GSM540274	1	11.47	6.19737	3.60143	5.06487	5.63485	6.08701
GSM540275	0	59.53	6.36417	3.20515	5.52566	5.70278	8.58585
GSM540276	1	13.4	5.55265	2.94195	3.68398	7.00455	5.90748
GSM540277	0	59.14	6.15026	3.09021	8.42878	5.88838	5.82107
GSM540278	0	22.64	6.04143	2.8309	9.53865	5.28474	5.46218
GSM540279	0	59.79	5.62592	3.43474	8.68173	5.32152	8.03154
GSM540280	0	58.64	6.17259	3.94966	4.51609	5.52357	7.87773
GSM540281	0	52.47	6.3778	2.96383	4.87816	5.80526	5.73295
GSM540282	0	57.43	5.9303	2.68583	3.82447	5.57977	5.73081
GSM540283	0	57.07	6.39464	3.79387	6.31759	4.89992	10.0876
GSM540284	0	54.7	5.63008	3.33111	8.51742	5.85511	8.21242
GSM540285	0	57.33	5.71985	3.73194	6.20906	5.0718	4.16248
GSM540286	0	42.94	7.06338	3.77515	8.32056	6.90754	8.91496
GSM540287	0	35.42	6.78263	3.91919	6.38624	5.59415	8.35139
GSM540288	0	51.84	6.03502	3.52252	4.00102	5.52034	5.14455
GSM540289	0	30.75	6.05271	3.12938	6.06883	5.50047	6.73075
GSM540290	1	37.62	7.16055	3.59152	5.19861	7.34462	6.12594
GSM540291	0	40.94	6.18453	3.08571	5.36036	6.33289	7.00492
GSM540292	0	35.75	7.13684	3.43536	4.73637	6.14741	5.75842
GSM540293	1	33.64	7.19303	4.06423	6.22564	8.20124	7.25075
GSM540294	0	28.39	5.415	2.91102	4.8047	5.09496	5.45289
GSM540295	0	32.76	6.60224	3.96395	8.75205	5.23648	8.80363
GSM540296	0	32.26	6.68028	3.98786	6.08468	6.71056	6.19547
GSM540297	0	32.66	6.11622	3.99109	4.54553	4.96274	6.69673
GSM540298	1	0	5.93457	3.91291	7.40143	5.61756	7.19429
GSM540299	0	19.61	6.37617	3.06763	10.3616	6.55534	7.86348
GSM540300	0	19.48	6.76763	4.44457	5.52451	6.01908	6.61722
GSM540301	NA		7.334	3.48145	9.82917	6.60795	9.2697
GSM540302	1	19.4	5.99049	3.27414	7.17801	4.64583	6.34974
GSM540303	NA		7.15368	7.26778	6.73308	4.58487	5.47372
GSM540304	0	8.21	7.79977	3.21684	4.02895	3.96955	5.12823
GSM540305	NA		6.56357	2.73566	9.7865	6.24842	9.8793
GSM540306	NA		5.77049	4.55006	6.14477	5.95635	7.65778
GSM540307	0	10	5.90669	3.14932	4.72868	6.0328	5.67846
GSM540308	NA		6.97135	3.17335	6.08068	8.27983	6.08068
GSM540309	NA		6.02199	2.93639	5.52598	6.20026	6.17669
GSM540310	0	25.6	6.69831	2.96996	4.42733	6.269	5.25821
GSM540311	NA		5.61989	3.74538	4.37579	6.26568	8.73398
GSM540312	1	0	6.20474	3.41088	5.71111	6.50703	6.09615
GSM540313	NA		6.25519	3.37179	5.02707	6.34921	9.01006
GSM540314	NA		6.75968	3.2465	4.57983	7.78284	5.7568
GSM540315	NA		6.40654	3.15455	6.3387	6.42782	9.54432
GSM540316	NA		6.25735	3.33539	5.92508	7.26205	8.01744
GSM540317	0	7.13	6.72654	2.68203	4.6413	6.48256	8.17664
GSM540318	0	7.36	6.54139	3.70829	4.44229	6.32726	7.28966
GSM540319	0	8.51	6.46575	2.97639	5.94793	8.44237	8.32135
GSM540320	NA		6.20066	3.47647	9.69592	4.69665	8.4606
GSM540321	NA		6.32763	3.26256	4.81165	6.08902	10.0271
GSM540322	0	8.51	6.72564	3.44231	4.82771	6.07506	7.1018
GSM540323	NA		6.83342	3.8262	4.00748	5.67068	5.64853
GSM540324	0	222.29	6.43523	3.24135	5.77758	5.66404	7.99064
GSM540325	0	20.7	6.0047	3.34902	5.0444	5.51981	4.72729
GSM540326	1	113.77	6.64261	3.33316	9.44836	7.30594	8.27203
GSM540327	1	171.43	6.45852	3.36038	5.70808	5.84539	7.29218
GSM540328	1	32.82	7.58617	3.66041	5.35842	6.59135	8.88987
GSM540329	1	28.06	7.3863	3.83229	7.45214	6.32556	10.5672
GSM540330	1	91.93	7.16034	3.18252	8.35673	5.26842	6.91883
GSM540331	1	6.21	6.20718	3.09372	6.07739	6.02596	8.72147
GSM540332	1	37.52	6.49173	3.46842	5.60105	6.64363	7.4859
GSM540333	1	107.43	6.03038	3.66402	6.54271	5.30269	8.02882
GSM540334	1	60.22	6.04139	3.55618	9.00274	6.18579	9.15556
GSM540335	1	25.3	7.2432	3.32647	8.96722	6.14882	8.8913
GSM540336	1	79.41	7.01229	3.59744	9.03256	5.54694	8.47662
GSM540337	1	75.96	7.26492	3.04835	8.76617	5.85152	9.29609
GSM540338	1	32.13	7.41363	2.97579	9.57094	6.06695	8.83782
GSM540339	1	30.03	7.10293	3.64504	4.48055	5.98053	8.32348
GSM540340	1	50.86	6.48459	3.45028	6.02553	5.90929	8.33102
GSM540341	0	42.61	6.20038	3.26951	10.3237	5.97699	10.1296
GSM540342	0	89.13	5.98729	3.11038	4.30895	4.96692	7.86791
GSM540343	1	12.42	6.39195	2.66177	6.55831	6.06425	8.89962
GSM540344	1	40.71	6.63406	5.26857	10.4128	6.41455	9.89472
GSM540345	1	30.42	5.81773	3.96771	4.09571	5.07346	6.86932
GSM540346	1	22.57	6.93925	4.35105	5.98079	6.65002	6.13985
GSM540347	1	27.4	5.95212	6.15523	5.50485	5.97376	7.87192
GSM540348	0	93.17	6.82321	3.26248	4.31759	7.41207	5.9194
GSM540349	1	17.71	6.53699	4.93128	7.79701	6.75357	8.37256
GSM540350	1	3.35	7.33165	3.55684	4.89038	6.52449	7.2385
GSM540351	1	36.04	6.5968	3.98744	4.2747	6.29664	5.05165
GSM540352	1	62.36	6.39342	4.88959	5.11335	7.68891	5.47545
GSM540353	0	49.41	5.56239	3.32466	4.42793	5.45556	5.50602
GSM540354	0	54.7	6.15256	4.68464	6.12278	6.98835	6.81323
GSM540355	0	14.06	6.79513	4.795	4.84252	6.61917	6.18216
GSM540356	0	54.47	6.38318	3.11891	4.92996	6.58996	6.38318
GSM540357	0	55.16	7.56402	3.28209	4.59297	5.56023	5.32526
GSM540358	0	41.82	6.72968	3.65406	4.69316	6.99406	7.34992
GSM540359	0	35.22	6.17173	3.28	4.53374	5.59154	5.22632
GSM540360	0	37.52	7.90739	3.15665	4.72991	7.43504	5.82985
GSM540361	0	37.75	7.03301	2.78009	6.28451	7.65797	6.84534
GSM540362	0	35.65	6.9147	3.17949	6.54504	6.6962	5.53635
GSM540363	0	30.78	7.10966	4.43793	6.45976	5.67838	5.34733
GSM540364	0	26.28	6.92041	3.54906	5.77962	6.14844	6.09602
GSM540365	0	27.14	6.77447	3.30748	5.56806	7.30976	6.28592
GSM540366	1	14.03	6.55376	3.70652	6.81979	8.09102	6.39184
GSM540367	0	22.83	6.77528	3.08695	5.33545	9.80289	6.8366
GSM540368	0	7.39	7.72427	4.09094	4.56184	8.58445	7.37502
GSM540369	0	8.11	6.39504	2.98237	4.5456	7.31771	5.17742
GSM540370	0	7.75	6.79282	3.19742	4.19639	5.48865	5.43049
GSM540371	1	12	6.50513	3.43164	4.77895	6.22763	5.3541
GSM540372	0	11.47	6.51058	4.2341	6.70549	7.41038	5.15496
GSM540373	0	7.69	6.94128	2.94357	6.02476	6.58342	6.25444

## Sheet: Sheet4
dfs evt	time	ADHFE1	SLC6A1	ADCY1	GNG7	ABAT	risk score
1	720.6	5.51117	3.54216	4.36994	6.49417	6.22158	0.443187
1	489	5.84019	3.56064	3.53177	7.29511	6.51515	0.360459
1	589.5	6.43711	2.8691	5.2891	6.23169	7.74455	-0.215668
1	1744.5	6.08658	4.00398	4.39959	6.35752	7.43412	0.53337
1	858.6	6.31506	4.21045	7.33953	5.67414	9.43519	0.503263
1	296.7	6.35885	4.86124	5.62365	6.29936	6.26669	1.02289
1	222.9	6.17987	3.23791	5.00271	6.3569	7.95647	0.0411543
0	5672.4	7.61477	3.825	5.01797	6.60406	6.74944	0.133116
0	1248.9	6.82316	3.06412	6.30023	5.57477	8.12985	-0.196266
1	1093.2	6.63545	3.64857	5.59944	6.16462	5.18374	0.317433
0	3180.6	6.08664	3.6794	4.60895	6.26077	5.49979	0.439542
1	355.8	6.01695	3.22239	3.77541	5.9603	5.6797	0.191437
0	4276.5	5.99748	4.13502	6.15496	6.08778	6.25404	0.679657
0	3912.9	6.25711	3.40957	4.63861	6.12376	5.62519	0.243735
1	441.6	6.13733	3.5468	8.36639	6.14547	7.25613	0.246699
1	0	6.38214	4.48675	4.56023	6.65528	7.04333	0.763182
1	435.6	5.35248	3.31947	4.28224	5.40925	6.73534	0.343635
0	1178.7	6.03838	3.65485	4.60447	6.4103	4.31902	0.489836
0	933.3	6.27647	3.42173	8.57789	5.86038	9.14929	0.0574569
1	654.6	5.90406	4.51338	5.03857	6.18218	6.27846	0.922194
0	4506.3	5.52748	4.04004	5.83797	6.2032	6.19464	0.726092
0	4558.5	6.47861	3.77222	8.76626	6.65684	8.65195	0.225916
0	3497.1	6.41759	3.11914	3.73019	7.03293	7.07241	-0.0399215
0	4982.4	5.89342	3.82355	5.16571	6.04444	8.37492	0.425239
0	1101.9	6.23827	2.96981	3.86015	5.98402	5.96336	-0.0160806
0	4524.9	6.84466	3.97231	7.86414	5.64515	10.2534	0.211753
0	4822.8	6.39075	3.51605	10.3133	6.27098	7.91733	0.129549
0	4723.2	6.91609	3.05088	7.57763	5.9009	9.37515	-0.297542
0	3228.9	6.78165	3.21	8.95887	6.43778	7.47865	-0.1037
0	3978.9	6.23214	3.48979	10.4186	6.31716	6.59633	0.210132
1	337.2	6.02553	3.00774	3.91793	5.01188	5.20964	0.10504
0	4260	7.11773	3.93447	7.34912	7.55556	8.22908	0.197563
1	328.2	5.88756	3.76701	3.83722	5.76902	4.30771	0.603726
0	2073.9	7.68041	3.73293	5.66444	7.60624	7.02585	0.0298886
0	2980.5	8.16959	4.60004	4.56164	6.04383	8.56594	0.390692
0	2419.8	6.77147	3.31902	5.23412	6.17395	7.48398	-0.0113613
0	2912.4	7.15977	3.02688	5.26547	6.46992	6.6185	-0.226094
0	2126.1	6.34673	3.22705	5.62459	6.75551	7.94898	-0.0110924
1	960.9	6.67321	5.15932	4.8465	7.08406	4.97609	1.1818
0	334.2	6.05169	3.6818	5.87515	6.65248	5.71417	0.422947
1	2326.2	7.06308	3.54289	5.10214	6.26305	7.09128	0.0751024
0	4210.5	6.89868	4.31977	4.78754	6.19008	9.12496	0.464473
0	4050.9	6.66105	2.80466	9.72895	5.91105	9.04583	-0.383679
0	2836.5	6.19891	3.40686	5.45447	7.00113	6.77199	0.177511
1	1569	6.24613	3.72353	4.50695	5.85748	6.98628	0.367812
0	1981.2	6.71492	3.0315	9.79635	6.67677	9.88526	-0.31905
0	4056.9	6.54171	3.60259	6.51553	7.0818	7.74733	0.163699
1	1261.5	7.17064	2.9835	4.95024	7.39585	7.71455	-0.322072
1	621	6.47955	3.65902	4.30508	7.10404	5.82192	0.31549
1	1108.8	7.0057	5.42853	6.25002	6.43823	7.35961	1.15617
0	3773.1	6.26	4.40553	5.35273	9.02829	6.36092	0.725486
0	3882.3	6.9941	3.81289	4.92714	6.57075	7.13996	0.238903
0	3951.3	6.31987	3.69094	6.01273	6.62521	7.20139	0.299546
1	785.4	6.69462	4.57353	5.71539	5.92282	6.61013	0.77554
1	772.8	6.80282	3.33974	5.47466	6.24677	5.87526	0.0690927
0	2839.5	6.8535	3.62878	5.31868	5.83688	6.67972	0.195554
0	3616.2	6.65241	4.71652	4.81363	6.61222	6.14917	0.881997
1	945.3	6.40953	3.52865	4.33444	6.33536	9.07628	0.111465
0	2704.5	6.95827	2.92096	8.58545	5.65028	7.00718	-0.268391
1	1656	6.3109	3.29555	3.90062	7.76229	5.88526	0.127415
1	935.4	5.89476	3.38996	5.93677	6.47936	5.99397	0.276259
1	1986.9	8.03372	4.78586	5.93186	6.37154	9.35944	0.474108
1	322.2	6.77677	4.03214	6.34647	6.2744	8.30132	0.352442
0	2587.2	6.69211	3.74137	5.20543	6.08008	7.87921	0.232761
1	838.8	5.21925	4.68147	4.26301	6.16962	6.29235	1.16778
0	3643.8	7.5956	3.78449	7.82402	5.14393	9.36055	-0.00207733
0	3339.3	6.57271	3.81647	4.22628	5.56502	5.45102	0.434448
0	3623.1	7.27821	3.89045	6.16842	6.20002	9.20897	0.123456
1	671.1	6.06301	3.98803	6.25188	6.19496	3.79987	0.696924
1	1317.9	6.45617	3.82673	7.50336	5.90722	7.52186	0.338576
0	1274.4	6.68158	4.45898	6.62041	6.45477	8.17898	0.620573
0	2553.9	5.29169	2.75801	6.53015	5.60342	9.30353	-0.110221
1	2863.2	6.5141	4.66936	4.4375	6.1657	5.79827	0.911403
0	3413.1	5.96173	5.68008	4.62222	5.43331	5.07297	1.66074
0	2064	5.94974	3.31361	7.88338	5.8238	7.51158	0.147665
1	276	7.75496	2.94481	5.84056	4.50353	4.54904	-0.265117
0	2757.9	7.1082	3.64852	10.0554	6.26669	9.77553	-0.0329151
1	1662.9	6.45177	4.41165	5.82964	6.20959	8.63117	0.628957
0	731.4	6.12842	3.1953	3.96259	6.9941	6.37549	0.098073
0	2093.4	7.46722	3.77064	5.55049	6.1088	7.61523	0.096873
0	3468.3	6.83598	3.29293	7.10688	6.44363	8.32624	-0.0971112
0	3577.8	6.77799	3.27043	8.39664	5.88711	8.86383	-0.121244
0	3539.4	6.62316	4.43496	6.04571	6.71485	9.49613	0.553754
0	682.2	6.88652	3.15289	6.94102	6.55489	8.91827	-0.218601
0	2236.5	6.41047	3.04047	3.77164	5.40624	9.36023	-0.164384
0	2022.6	7.07064	3.2316	9.49068	5.721	7.93122	-0.163584
0	3442.8	8.20602	4.32323	5.56398	7.16055	8.55534	0.196211
0	3297.9	7.30109	3.67361	4.20184	5.52774	5.4682	0.198542
1	850.5	6.5232	3.08064	4.9312	5.89526	6.95699	-0.0646584
0	2691.6	6.61763	3.52429	5.13538	6.41549	11.4009	-0.0536506
0	2571.6	6.56398	3.80239	9.48553	6.55387	9.85709	0.164728
1	1052.7	5.62936	4.53692	5.04613	6.30823	8.83782	0.867306
0	462.3	6.57361	4.24654	5.57932	5.60816	7.97808	0.552118
1	721.5	6.25259	5.63494	4.9418	6.44532	5.40487	1.53642
0	1909.2	6.86906	4.08026	5.26534	6.05105	9.29812	0.323344
0	2216.7	6.12752	3.64748	9.06509	6.3457	7.96974	0.264579
0	3346.2	6.9634	3.04964	4.24977	6.68718	8.81004	-0.275674
0	918.6	7.4615	3.43868	6.55718	6.14502	7.00898	-0.0715727
0	1539.6	5.69914	3.80539	4.42893	5.69914	5.93628	0.584523
1	766.8	7.025	3.86805	10.7992	5.84222	10.7862	0.0663311
0	2410.8	6.70767	2.98327	5.16838	6.48759	7.78543	-0.212504
0	3300	6.3835	3.97455	4.49068	6.21338	5.39015	0.554971
0	3137.1	6.63021	3.43872	4.93038	6.21581	8.4356	0.0426526
0	3004.2	6.86613	4.50778	6.21008	5.98218	8.43878	0.608798
0	2687.7	6.62521	3.14395	6.15885	6.26883	7.34947	-0.0828284
1	1995	6.86985	2.8635	3.92464	5.49008	6.19218	-0.212655
0	1868.7	7.24699	4.01752	4.47917	7.49327	6.2213	0.334045
0	3045.6	6.20977	3.52466	4.23098	6.42113	5.93605	0.30216
0	1606.5	6.4537	3.05402	4.67748	5.99534	7.47274	-0.090782
0	2102.4	6.415	3.6638	6.69207	6.46945	5.91109	0.325122
0	3103.8	7.03331	3.7209	6.18632	7.48477	7.97835	0.112058
0	3219	5.90096	3.50447	4.30064	6.05169	5.97085	0.360255
0	1681.5	5.91263	4.93992	6.8894	6.3168	8.24147	1.0588
1	1177.8	6.72117	3.64173	8.85523	6.05774	6.12113	0.232549
0	2312.4	5.9012	3.27218	5.61887	5.83607	10.3809	0.00835506
0	3217.2	6.46699	3.84421	5.01538	7.17083	9.39679	0.24685
0	3082.2	6.65489	3.55444	8.625	6.25603	7.95376	0.104881
0	2771.7	7.39643	3.44714	6.17023	6.59263	9.22645	-0.166407
0	2208.9	7.09917	3.44733	5.62299	5.60598	8.94765	-0.0684586
0	2926.2	6.53308	3.56308	9.88017	5.79323	8.9744	0.0872755
0	1541.4	6.07617	3.37083	9.82312	5.2559	8.96451	0.0829334
0	2829.6	7.5225	4.08019	6.58043	5.60365	8.80938	0.210058
0	1813.5	6.60466	3.72305	8.15462	6.48609	8.24113	0.197691
0	1543.5	8.01579	3.4618	4.8847	5.12109	7.37816	-0.163331
0	2062.8	6.72895	3.32867	5.19906	5.79075	9.35865	-0.0801536
0	2810.1	7.00474	3.46259	4.77013	6.56162	9.51684	-0.0801561
0	3008.1	7.47643	3.14173	8.43938	5.21053	8.41752	-0.308605
1	1886.4	6.28808	3.22023	5.21711	6.39974	6.59316	0.0720443
0	2929.2	5.77472	3.46966	4.06957	6.75242	5.89699	0.358427
0	1823.4	6.03874	3.32117	4.69423	6.42519	6.23165	0.203101
1	523.5	5.64795	2.96872	4.55549	6.31594	5.74827	0.107431
0	2988.3	6.35541	3.03015	6.58707	5.65722	8.24759	-0.126542
0	2821.8	6.12459	3.46496	5.61987	5.9031	8.23455	0.175656
1	2280.6	6.87861	4.27188	6.87861	5.7285	9.16278	0.435255
0	1490.4	7.16154	3.44248	5.92635	8.39222	7.00284	-0.0444562
1	1600.8	6.30759	3.25643	8.5947	6.61137	7.78643	0.00691128
0	2863.2	7.63602	3.80665	10.0291	6.42867	9.50541	-0.0421352
0	2559.6	6.81019	3.49835	7.74323	6.54374	8.28564	0.0235527
1	1107	5.69763	3.18137	4.3925	5.72872	5.93252	0.22325
0	1395.6	6.855	3.64643	6.23669	6.97143	9.58361	0.0380752
0	1467.6	6.50132	3.35613	3.54863	5.22863	5.30647	0.20022
0	2862.3	5.85865	3.46789	4.97118	6.16624	5.52688	0.363278
0	2884.8	7.53496	4.16094	5.9337	5.76767	5.67744	0.406591
0	2690.7	5.81523	3.42508	4.79643	5.35038	5.83271	0.349193
1	1213.2	5.81462	5.40004	5.42293	5.48462	6.05188	1.47633
1	842.7	5.90882	3.4291	4.57539	4.96857	5.1475	0.373509
0	1352.4	10.2251	3.3003	4.18254	5.14517	4.75064	-0.590562
0	164.7	6.16761	3.68	5.61917	6.03265	5.7097	0.410929
0	2036.4	6.67004	3.44088	4.2287	6.73447	6.47387	0.124935
0	2414.7	6.48861	3.33154	5.58977	5.90271	8.05662	0.0306245
0	2009.7	7.52476	3.25218	8.921	5.76575	9.5541	-0.323134
0	2463	6.14784	3.101	7.92417	6.04252	6.54449	0.0253088
0	2519.4	5.47124	3.7231	3.78156	5.35628	5.21195	0.630172
0	1860.9	5.96643	3.44305	3.99361	7.46301	5.12295	0.327255
0	1619.4	5.92553	3.45205	4.28838	5.48852	6.83241	0.293686
0	1750.5	6.41342	3.52477	5.19951	7.68508	7.18729	0.169265
0	1414.5	5.47876	3.5041	4.57727	6.05327	5.1787	0.485476
0	1751.4	5.82062	3.48863	5.31568	5.54301	7.7009	0.287711
0	1646.1	6.21237	3.42276	10.1175	5.14774	5.58348	0.248281
1	475.2	6.37357	2.97784	4.12868	5.78611	6.90165	-0.0831891
0	1468.5	5.44882	3.7518	3.57972	5.55526	5.83932	0.618619
1	1311	5.96677	3.43	10.1278	6.21485	8.51244	0.142236
0	1530.6	6.6985	3.5918	4.78876	5.63981	7.42412	0.177591
0	1985.1	5.95688	3.09727	3.5278	5.98602	5.20752	0.155462
0	1552.5	6.40682	3.44479	5.23211	6.25105	6.38744	0.189805
1	0	5.75883	2.56335	4.6838	5.66782	7.22669	-0.210823
1	344.1	6.19737	3.60143	5.06487	5.63485	6.08701	0.351705
0	1785.9	6.36417	3.20515	5.52566	5.70278	8.58585	-0.0378837
1	402	5.55265	2.94195	3.68398	7.00455	5.90748	0.0965464
0	1774.2	6.15026	3.09021	8.42878	5.88838	5.82107	0.0534333
0	679.2	6.04143	2.8309	9.53865	5.28474	5.46218	-0.0518083
0	1793.7	5.62592	3.43474	8.68173	5.32152	8.03154	0.265407
0	1759.2	6.17259	3.94966	4.51609	5.52357	7.87773	0.477326
0	1574.1	6.3778	2.96383	4.87816	5.80526	5.73295	-0.0404812
0	1722.9	5.9303	2.68583	3.82447	5.57977	5.73081	-0.0967289
0	1712.1	6.39464	3.79387	6.31759	4.89992	10.0876	0.234355
0	1641	5.63008	3.33111	8.51742	5.85511	8.21242	0.186712
0	1719.9	5.71985	3.73194	6.20906	5.0718	4.16248	0.624585
0	1288.2	7.06338	3.77515	8.32056	6.90754	8.91496	0.0898683
0	1062.6	6.78263	3.91919	6.38624	5.59415	8.35139	0.295914
0	1555.2	6.03502	3.52252	4.00102	5.52034	5.14455	0.394294
0	922.5	6.05271	3.12938	6.06883	5.50047	6.73075	0.0740623
1	1128.6	7.16055	3.59152	5.19861	7.34462	6.12594	0.108581
0	1228.2	6.18453	3.08571	5.36036	6.33289	7.00492	-0.00361989
0	1072.5	7.13684	3.43536	4.73637	6.14741	5.75842	0.0661839
1	1009.2	7.19303	4.06423	6.22564	8.20124	7.25075	0.298835
0	851.7	5.415	2.91102	4.8047	5.09496	5.45289	0.158752
0	982.8	6.60224	3.96395	8.75205	5.23648	8.80363	0.330414
0	967.8	6.68028	3.98786	6.08468	6.71056	6.19547	0.442376
0	979.8	6.11622	3.99109	4.54553	4.96274	6.69673	0.580704
1	0	5.93457	3.91291	7.40143	5.61756	7.19429	0.520098
0	588.3	6.37617	3.06763	10.3616	6.55534	7.86348	-0.130138
0	584.4	6.76763	4.44457	5.52451	6.01908	6.61722	0.684482
1	582	5.99049	3.27414	7.17801	4.64583	6.34974	0.198843
0	246.3	7.79977	3.21684	4.02895	3.96955	5.12823	-0.124105
0	300	5.90669	3.14932	4.72868	6.0328	5.67846	0.165285
0	768	6.69831	2.96996	4.42733	6.269	5.25821	-0.0873708
1	0	6.20474	3.41088	5.71111	6.50703	6.09615	0.219075
0	213.9	6.72654	2.68203	4.6413	6.48256	8.17664	-0.406629
0	220.8	6.54139	3.70829	4.44229	6.32726	7.28966	0.273761
0	255.3	6.46575	2.97639	5.94793	8.44237	8.32135	-0.23298
0	255.3	6.72564	3.44231	4.82771	6.07506	7.1018	0.0924806
0	6668.7	6.43523	3.24135	5.77758	5.66404	7.99064	-0.00383242
0	621	6.0047	3.34902	5.0444	5.51981	4.72729	0.314126
1	3413.1	6.64261	3.33316	9.44836	7.30594	8.27203	-0.0607845
1	5142.9	6.45852	3.36038	5.70808	5.84539	7.29218	0.0910206
1	984.6	7.58617	3.66041	5.35842	6.59135	8.88987	-0.0615967
1	841.8	7.3863	3.83229	7.45214	6.32556	10.5672	-0.00875992
1	2757.9	7.16034	3.18252	8.35673	5.26842	6.91883	-0.146563
1	186.3	6.20718	3.09372	6.07739	6.02596	8.72147	-0.0853577
1	1125.6	6.49173	3.46842	5.60105	6.64363	7.4859	0.122875
1	3222.9	6.03038	3.66402	6.54271	5.30269	8.02882	0.326472
1	1806.6	6.04139	3.55618	9.00274	6.18579	9.15556	0.175799
1	759	7.2432	3.32647	8.96722	6.14882	8.8913	-0.196295
1	2382.3	7.01229	3.59744	9.03256	5.54694	8.47662	0.0402081
1	2278.8	7.26492	3.04835	8.76617	5.85152	9.29609	-0.374748
1	963.9	7.41363	2.97579	9.57094	6.06695	8.83782	-0.434744
1	900.9	7.10293	3.64504	4.48055	5.98053	8.32348	0.0752856
1	1525.8	6.48459	3.45028	6.02553	5.90929	8.33102	0.0842259
0	1278.3	6.20038	3.26951	10.3237	5.97699	10.1296	-0.0748226
0	2673.9	5.98729	3.11038	4.30895	4.96692	7.86791	0.0423632
1	372.6	6.39195	2.66177	6.55831	6.06425	8.89962	-0.386632
1	1221.3	6.63406	5.26857	10.4128	6.41455	9.89472	0.994439
1	912.6	5.81773	3.96771	4.09571	5.07346	6.86932	0.622198
1	677.1	6.93925	4.35105	5.98079	6.65002	6.13985	0.602732
1	822	5.95212	6.15523	5.50485	5.97376	7.87192	1.78704
0	2795.1	6.82321	3.26248	4.31759	7.41207	5.9194	0.00295583
1	531.3	6.53699	4.93128	7.79701	6.75357	8.37256	0.902486
1	100.5	7.33165	3.55684	4.89038	6.52449	7.2385	0.0159302
1	1081.2	6.5968	3.98744	4.2747	6.29664	5.05165	0.533694
1	1870.8	6.39342	4.88959	5.11335	7.68891	5.47545	1.04727
0	1482.3	5.56239	3.32466	4.42793	5.45556	5.50602	0.360251
0	1641	6.15256	4.68464	6.12278	6.98835	6.81323	0.921584
0	421.8	6.79513	4.795	4.84252	6.61917	6.18216	0.895536
0	1634.1	6.38318	3.11891	4.92996	6.58996	6.38318	0.00167366
0	1654.8	7.56402	3.28209	4.59297	5.56023	5.32526	-0.0795623
0	1254.6	6.72968	3.65406	4.69316	6.99406	7.34992	0.185796
0	1056.6	6.17173	3.28	4.53374	5.59154	5.22632	0.216584
0	1125.6	7.90739	3.15665	4.72991	7.43504	5.82985	-0.284912
0	1132.5	7.03301	2.78009	6.28451	7.65797	6.84534	-0.381802
0	1069.5	6.9147	3.17949	6.54504	6.6962	5.53635	-0.0457176
0	923.4	7.10966	4.43793	6.45976	5.67838	5.34733	0.670966
0	788.4	6.92041	3.54906	5.77962	6.14844	6.09602	0.154937
0	814.2	6.77447	3.30748	5.56806	7.30976	6.28592	0.0159509
1	420.9	6.55376	3.70652	6.81979	8.09102	6.39184	0.266167
0	684.9	6.77528	3.08695	5.33545	9.80289	6.8366	-0.184076
0	221.7	7.72427	4.09094	4.56184	8.58445	7.37502	0.199349
0	243.3	6.39504	2.98237	4.5456	7.31771	5.17742	-0.0329225
0	232.5	6.79282	3.19742	4.19639	5.48865	5.43049	0.0322179
1	360	6.50513	3.43164	4.77895	6.22763	5.3541	0.214683
0	344.1	6.51058	4.2341	6.70549	7.41038	5.15496	0.654166
0	230.7	6.94128	2.94357	6.02476	6.58342	6.25444	-0.217466

## Sheet: Sheet1
Accession	dfs evt	dfs time (months)	ADHFE1	SLC6A1	ADCY1	GNG7	ABAT
GSM540108	1	24.02	5.51117	3.54216	4.36994	6.49417	6.22158
GSM540109	1	16.3	5.84019	3.56064	3.53177	7.29511	6.51515
GSM540110	1	19.65	6.43711	2.8691	5.2891	6.23169	7.74455
GSM540111	1	58.15	6.08658	4.00398	4.39959	6.35752	7.43412
GSM540112	1	28.62	6.31506	4.21045	7.33953	5.67414	9.43519
GSM540113	1	9.89	6.35885	4.86124	5.62365	6.29936	6.26669
GSM540114	1	7.43	6.17987	3.23791	5.00271	6.3569	7.95647
GSM540115	0	189.08	7.61477	3.825	5.01797	6.60406	6.74944
GSM540116	0	41.63	6.82316	3.06412	6.30023	5.57477	8.12985
GSM540117	1	36.44	6.63545	3.64857	5.59944	6.16462	5.18374
GSM540118	0	106.02	6.08664	3.6794	4.60895	6.26077	5.49979
GSM540119	1	11.86	6.01695	3.22239	3.77541	5.9603	5.6797
GSM540120	0	142.55	5.99748	4.13502	6.15496	6.08778	6.25404
GSM540121	0	130.43	6.25711	3.40957	4.63861	6.12376	5.62519
GSM540122	1	14.72	6.13733	3.5468	8.36639	6.14547	7.25613
GSM540123	1	0	6.38214	4.48675	4.56023	6.65528	7.04333
GSM540124	1	14.52	5.35248	3.31947	4.28224	5.40925	6.73534
GSM540125	0	39.29	6.03838	3.65485	4.60447	6.4103	4.31902
GSM540126	0	31.11	6.27647	3.42173	8.57789	5.86038	9.14929
GSM540127	1	21.82	5.90406	4.51338	5.03857	6.18218	6.27846
GSM540128	0	150.21	5.52748	4.04004	5.83797	6.2032	6.19464
GSM540129	0	151.95	6.47861	3.77222	8.76626	6.65684	8.65195
GSM540130	0	116.57	6.41759	3.11914	3.73019	7.03293	7.07241
GSM540131	0	166.08	5.89342	3.82355	5.16571	6.04444	8.37492
GSM540132	0	36.73	6.23827	2.96981	3.86015	5.98402	5.96336
GSM540133	0	150.83	6.84466	3.97231	7.86414	5.64515	10.2534
GSM540134	0	160.76	6.39075	3.51605	10.3133	6.27098	7.91733
GSM540135	0	157.44	6.91609	3.05088	7.57763	5.9009	9.37515
GSM540136	0	107.63	6.78165	3.21	8.95887	6.43778	7.47865
GSM540137	0	132.63	6.23214	3.48979	10.4186	6.31716	6.59633
GSM540138	1	11.24	6.02553	3.00774	3.91793	5.01188	5.20964
GSM540139	0	142	7.11773	3.93447	7.34912	7.55556	8.22908
GSM540140	1	10.94	5.88756	3.76701	3.83722	5.76902	4.30771
GSM540141	0	69.13	7.68041	3.73293	5.66444	7.60624	7.02585
GSM540142	0	99.35	8.16959	4.60004	4.56164	6.04383	8.56594
GSM540143	0	80.66	6.77147	3.31902	5.23412	6.17395	7.48398
GSM540144	0	97.08	7.15977	3.02688	5.26547	6.46992	6.6185
GSM540145	0	70.87	6.34673	3.22705	5.62459	6.75551	7.94898
GSM540146	1	32.03	6.67321	5.15932	4.8465	7.08406	4.97609
GSM540147	0	11.14	6.05169	3.6818	5.87515	6.65248	5.71417
GSM540148	1	77.54	7.06308	3.54289	5.10214	6.26305	7.09128
GSM540149	0	140.35	6.89868	4.31977	4.78754	6.19008	9.12496
GSM540150	0	135.03	6.66105	2.80466	9.72895	5.91105	9.04583
GSM540151	0	94.55	6.19891	3.40686	5.45447	7.00113	6.77199
GSM540152	1	52.3	6.24613	3.72353	4.50695	5.85748	6.98628
GSM540153	0	66.04	6.71492	3.0315	9.79635	6.67677	9.88526
GSM540154	0	135.23	6.54171	3.60259	6.51553	7.0818	7.74733
GSM540155	1	42.05	7.17064	2.9835	4.95024	7.39585	7.71455
GSM540156	1	20.7	6.47955	3.65902	4.30508	7.10404	5.82192
GSM540157	1	36.96	7.0057	5.42853	6.25002	6.43823	7.35961
GSM540158	0	125.77	6.26	4.40553	5.35273	9.02829	6.36092
GSM540159	0	129.41	6.9941	3.81289	4.92714	6.57075	7.13996
GSM540160	0	131.71	6.31987	3.69094	6.01273	6.62521	7.20139
GSM540161	1	26.18	6.69462	4.57353	5.71539	5.92282	6.61013
GSM540162	1	25.76	6.80282	3.33974	5.47466	6.24677	5.87526
GSM540163	0	94.65	6.8535	3.62878	5.31868	5.83688	6.67972
GSM540164	0	120.54	6.65241	4.71652	4.81363	6.61222	6.14917
GSM540165	1	31.51	6.40953	3.52865	4.33444	6.33536	9.07628
GSM540166	0	90.15	6.95827	2.92096	8.58545	5.65028	7.00718
GSM540167	1	55.2	6.3109	3.29555	3.90062	7.76229	5.88526
GSM540168	1	31.18	5.89476	3.38996	5.93677	6.47936	5.99397
GSM540169	1	66.23	8.03372	4.78586	5.93186	6.37154	9.35944
GSM540170	1	10.74	6.77677	4.03214	6.34647	6.2744	8.30132
GSM540171	0	86.24	6.69211	3.74137	5.20543	6.08008	7.87921
GSM540172	1	27.96	5.21925	4.68147	4.26301	6.16962	6.29235
GSM540173	0	121.46	7.5956	3.78449	7.82402	5.14393	9.36055
GSM540174	0	111.31	6.57271	3.81647	4.22628	5.56502	5.45102
GSM540175	0	120.77	7.27821	3.89045	6.16842	6.20002	9.20897
GSM540176	1	22.37	6.06301	3.98803	6.25188	6.19496	3.79987
GSM540177	1	43.93	6.45617	3.82673	7.50336	5.90722	7.52186
GSM540178	0	42.48	6.68158	4.45898	6.62041	6.45477	8.17898
GSM540179	0	85.13	5.29169	2.75801	6.53015	5.60342	9.30353
GSM540180	1	95.44	6.5141	4.66936	4.4375	6.1657	5.79827
GSM540181	0	113.77	5.96173	5.68008	4.62222	5.43331	5.07297
GSM540182	0	68.8	5.94974	3.31361	7.88338	5.8238	7.51158
GSM540183	1	9.2	7.75496	2.94481	5.84056	4.50353	4.54904
GSM540184	0	91.93	7.1082	3.64852	10.0554	6.26669	9.77553
GSM540185	1	55.43	6.45177	4.41165	5.82964	6.20959	8.63117
GSM540186	0	24.38	6.12842	3.1953	3.96259	6.9941	6.37549
GSM540187	0	69.78	7.46722	3.77064	5.55049	6.1088	7.61523
GSM540188	0	115.61	6.83598	3.29293	7.10688	6.44363	8.32624
GSM540189	0	119.26	6.77799	3.27043	8.39664	5.88711	8.86383
GSM540190	0	117.98	6.62316	4.43496	6.04571	6.71485	9.49613
GSM540191	0	22.74	6.88652	3.15289	6.94102	6.55489	8.91827
GSM540192	0	74.55	6.41047	3.04047	3.77164	5.40624	9.36023
GSM540193	0	67.42	7.07064	3.2316	9.49068	5.721	7.93122
GSM540194	0	114.76	8.20602	4.32323	5.56398	7.16055	8.55534
GSM540195	0	109.93	7.30109	3.67361	4.20184	5.52774	5.4682
GSM540196	1	28.35	6.5232	3.08064	4.9312	5.89526	6.95699
GSM540197	0	89.72	6.61763	3.52429	5.13538	6.41549	11.4009
GSM540198	0	85.72	6.56398	3.80239	9.48553	6.55387	9.85709
GSM540199	1	35.09	5.62936	4.53692	5.04613	6.30823	8.83782
GSM540200	0	15.41	6.57361	4.24654	5.57932	5.60816	7.97808
GSM540201	1	24.05	6.25259	5.63494	4.9418	6.44532	5.40487
GSM540202	0	63.64	6.86906	4.08026	5.26534	6.05105	9.29812
GSM540203	0	73.89	6.12752	3.64748	9.06509	6.3457	7.96974
GSM540204	0	111.54	6.9634	3.04964	4.24977	6.68718	8.81004
GSM540205	0	30.62	7.4615	3.43868	6.55718	6.14502	7.00898
GSM540206	0	51.32	5.69914	3.80539	4.42893	5.69914	5.93628
GSM540207	1	25.56	7.025	3.86805	10.7992	5.84222	10.7862
GSM540208	0	80.36	6.70767	2.98327	5.16838	6.48759	7.78543
GSM540209	0	110	6.3835	3.97455	4.49068	6.21338	5.39015
GSM540210	0	104.57	6.63021	3.43872	4.93038	6.21581	8.4356
GSM540211	0	100.14	6.86613	4.50778	6.21008	5.98218	8.43878
GSM540212	0	89.59	6.62521	3.14395	6.15885	6.26883	7.34947
GSM540213	1	66.5	6.86985	2.8635	3.92464	5.49008	6.19218
GSM540214	0	62.29	7.24699	4.01752	4.47917	7.49327	6.2213
GSM540215	0	101.52	6.20977	3.52466	4.23098	6.42113	5.93605
GSM540216	0	53.55	6.4537	3.05402	4.67748	5.99534	7.47274
GSM540217	0	70.08	6.415	3.6638	6.69207	6.46945	5.91109
GSM540218	0	103.46	7.03331	3.7209	6.18632	7.48477	7.97835
GSM540219	0	107.3	5.90096	3.50447	4.30064	6.05169	5.97085
GSM540220	0	56.05	5.91263	4.93992	6.8894	6.3168	8.24147
GSM540221	1	39.26	6.72117	3.64173	8.85523	6.05774	6.12113
GSM540222	0	77.08	5.9012	3.27218	5.61887	5.83607	10.3809
GSM540223	0	107.24	6.46699	3.84421	5.01538	7.17083	9.39679
GSM540224	0	102.74	6.65489	3.55444	8.625	6.25603	7.95376
GSM540225	0	92.39	7.39643	3.44714	6.17023	6.59263	9.22645
GSM540226	0	73.63	7.09917	3.44733	5.62299	5.60598	8.94765
GSM540227	0	97.54	6.53308	3.56308	9.88017	5.79323	8.9744
GSM540228	0	51.38	6.07617	3.37083	9.82312	5.2559	8.96451
GSM540229	0	94.32	7.5225	4.08019	6.58043	5.60365	8.80938
GSM540230	0	60.45	6.60466	3.72305	8.15462	6.48609	8.24113
GSM540231	0	51.45	8.01579	3.4618	4.8847	5.12109	7.37816
GSM540232	0	68.76	6.72895	3.32867	5.19906	5.79075	9.35865
GSM540233	0	93.67	7.00474	3.46259	4.77013	6.56162	9.51684
GSM540234	0	100.27	7.47643	3.14173	8.43938	5.21053	8.41752
GSM540235	1	62.88	6.28808	3.22023	5.21711	6.39974	6.59316
GSM540236	0	97.64	5.77472	3.46966	4.06957	6.75242	5.89699
GSM540237	0	60.78	6.03874	3.32117	4.69423	6.42519	6.23165
GSM540238	1	17.45	5.64795	2.96872	4.55549	6.31594	5.74827
GSM540239	0	99.61	6.35541	3.03015	6.58707	5.65722	8.24759
GSM540240	0	94.06	6.12459	3.46496	5.61987	5.9031	8.23455
GSM540241	1	76.02	6.87861	4.27188	6.87861	5.7285	9.16278
GSM540242	0	49.68	7.16154	3.44248	5.92635	8.39222	7.00284
GSM540243	1	53.36	6.30759	3.25643	8.5947	6.61137	7.78643
GSM540244	0	95.44	7.63602	3.80665	10.0291	6.42867	9.50541
GSM540245	0	85.32	6.81019	3.49835	7.74323	6.54374	8.28564
GSM540246	1	36.9	5.69763	3.18137	4.3925	5.72872	5.93252
GSM540247	0	46.52	6.855	3.64643	6.23669	6.97143	9.58361
GSM540248	0	48.92	6.50132	3.35613	3.54863	5.22863	5.30647
GSM540249	0	95.41	5.85865	3.46789	4.97118	6.16624	5.52688
GSM540250	0	96.16	7.53496	4.16094	5.9337	5.76767	5.67744
GSM540251	0	89.69	5.81523	3.42508	4.79643	5.35038	5.83271
GSM540252	1	40.44	5.81462	5.40004	5.42293	5.48462	6.05188
GSM540253	1	28.09	5.90882	3.4291	4.57539	4.96857	5.1475
GSM540254	0	45.08	10.2251	3.3003	4.18254	5.14517	4.75064
GSM540255	0	5.49	6.16761	3.68	5.61917	6.03265	5.7097
GSM540256	0	67.88	6.67004	3.44088	4.2287	6.73447	6.47387
GSM540257	0	80.49	6.48861	3.33154	5.58977	5.90271	8.05662
GSM540258	0	66.99	7.52476	3.25218	8.921	5.76575	9.5541
GSM540259	0	82.1	6.14784	3.101	7.92417	6.04252	6.54449
GSM540260	0	83.98	5.47124	3.7231	3.78156	5.35628	5.21195
GSM540261	0	62.03	5.96643	3.44305	3.99361	7.46301	5.12295
GSM540262	0	53.98	5.92553	3.45205	4.28838	5.48852	6.83241
GSM540263	0	58.35	6.41342	3.52477	5.19951	7.68508	7.18729
GSM540264	0	47.15	5.47876	3.5041	4.57727	6.05327	5.1787
GSM540265	0	58.38	5.82062	3.48863	5.31568	5.54301	7.7009
GSM540266	0	54.87	6.21237	3.42276	10.1175	5.14774	5.58348
GSM540267	1	15.84	6.37357	2.97784	4.12868	5.78611	6.90165
GSM540268	0	48.95	5.44882	3.7518	3.57972	5.55526	5.83932
GSM540269	1	43.7	5.96677	3.43	10.1278	6.21485	8.51244
GSM540270	0	51.02	6.6985	3.5918	4.78876	5.63981	7.42412
GSM540271	0	66.17	5.95688	3.09727	3.5278	5.98602	5.20752
GSM540272	0	51.75	6.40682	3.44479	5.23211	6.25105	6.38744
GSM540273	1	0	5.75883	2.56335	4.6838	5.66782	7.22669
GSM540274	1	11.47	6.19737	3.60143	5.06487	5.63485	6.08701
GSM540275	0	59.53	6.36417	3.20515	5.52566	5.70278	8.58585
GSM540276	1	13.4	5.55265	2.94195	3.68398	7.00455	5.90748
GSM540277	0	59.14	6.15026	3.09021	8.42878	5.88838	5.82107
GSM540278	0	22.64	6.04143	2.8309	9.53865	5.28474	5.46218
GSM540279	0	59.79	5.62592	3.43474	8.68173	5.32152	8.03154
GSM540280	0	58.64	6.17259	3.94966	4.51609	5.52357	7.87773
GSM540281	0	52.47	6.3778	2.96383	4.87816	5.80526	5.73295
GSM540282	0	57.43	5.9303	2.68583	3.82447	5.57977	5.73081
GSM540283	0	57.07	6.39464	3.79387	6.31759	4.89992	10.0876
GSM540284	0	54.7	5.63008	3.33111	8.51742	5.85511	8.21242
GSM540285	0	57.33	5.71985	3.73194	6.20906	5.0718	4.16248
GSM540286	0	42.94	7.06338	3.77515	8.32056	6.90754	8.91496
GSM540287	0	35.42	6.78263	3.91919	6.38624	5.59415	8.35139
GSM540288	0	51.84	6.03502	3.52252	4.00102	5.52034	5.14455
GSM540289	0	30.75	6.05271	3.12938	6.06883	5.50047	6.73075
GSM540290	1	37.62	7.16055	3.59152	5.19861	7.34462	6.12594
GSM540291	0	40.94	6.18453	3.08571	5.36036	6.33289	7.00492
GSM540292	0	35.75	7.13684	3.43536	4.73637	6.14741	5.75842
GSM540293	1	33.64	7.19303	4.06423	6.22564	8.20124	7.25075
GSM540294	0	28.39	5.415	2.91102	4.8047	5.09496	5.45289
GSM540295	0	32.76	6.60224	3.96395	8.75205	5.23648	8.80363
GSM540296	0	32.26	6.68028	3.98786	6.08468	6.71056	6.19547
GSM540297	0	32.66	6.11622	3.99109	4.54553	4.96274	6.69673
GSM540298	1	0	5.93457	3.91291	7.40143	5.61756	7.19429
GSM540299	0	19.61	6.37617	3.06763	10.3616	6.55534	7.86348
GSM540300	0	19.48	6.76763	4.44457	5.52451	6.01908	6.61722
GSM540301	NA		7.334	3.48145	9.82917	6.60795	9.2697
GSM540302	1	19.4	5.99049	3.27414	7.17801	4.64583	6.34974
GSM540303	NA		7.15368	7.26778	6.73308	4.58487	5.47372
GSM540304	0	8.21	7.79977	3.21684	4.02895	3.96955	5.12823
GSM540305	NA		6.56357	2.73566	9.7865	6.24842	9.8793
GSM540306	NA		5.77049	4.55006	6.14477	5.95635	7.65778
GSM540307	0	10	5.90669	3.14932	4.72868	6.0328	5.67846
GSM540308	NA		6.97135	3.17335	6.08068	8.27983	6.08068
GSM540309	NA		6.02199	2.93639	5.52598	6.20026	6.17669
GSM540310	0	25.6	6.69831	2.96996	4.42733	6.269	5.25821
GSM540311	NA		5.61989	3.74538	4.37579	6.26568	8.73398
GSM540312	1	0	6.20474	3.41088	5.71111	6.50703	6.09615
GSM540313	NA		6.25519	3.37179	5.02707	6.34921	9.01006
GSM540314	NA		6.75968	3.2465	4.57983	7.78284	5.7568
GSM540315	NA		6.40654	3.15455	6.3387	6.42782	9.54432
GSM540316	NA		6.25735	3.33539	5.92508	7.26205	8.01744
GSM540317	0	7.13	6.72654	2.68203	4.6413	6.48256	8.17664
GSM540318	0	7.36	6.54139	3.70829	4.44229	6.32726	7.28966
GSM540319	0	8.51	6.46575	2.97639	5.94793	8.44237	8.32135
GSM540320	NA		6.20066	3.47647	9.69592	4.69665	8.4606
GSM540321	NA		6.32763	3.26256	4.81165	6.08902	10.0271
GSM540322	0	8.51	6.72564	3.44231	4.82771	6.07506	7.1018
GSM540323	NA		6.83342	3.8262	4.00748	5.67068	5.64853
GSM540324	0	222.29	6.43523	3.24135	5.77758	5.66404	7.99064
GSM540325	0	20.7	6.0047	3.34902	5.0444	5.51981	4.72729
GSM540326	1	113.77	6.64261	3.33316	9.44836	7.30594	8.27203
GSM540327	1	171.43	6.45852	3.36038	5.70808	5.84539	7.29218
GSM540328	1	32.82	7.58617	3.66041	5.35842	6.59135	8.88987
GSM540329	1	28.06	7.3863	3.83229	7.45214	6.32556	10.5672
GSM540330	1	91.93	7.16034	3.18252	8.35673	5.26842	6.91883
GSM540331	1	6.21	6.20718	3.09372	6.07739	6.02596	8.72147
GSM540332	1	37.52	6.49173	3.46842	5.60105	6.64363	7.4859
GSM540333	1	107.43	6.03038	3.66402	6.54271	5.30269	8.02882
GSM540334	1	60.22	6.04139	3.55618	9.00274	6.18579	9.15556
GSM540335	1	25.3	7.2432	3.32647	8.96722	6.14882	8.8913
GSM540336	1	79.41	7.01229	3.59744	9.03256	5.54694	8.47662
GSM540337	1	75.96	7.26492	3.04835	8.76617	5.85152	9.29609
GSM540338	1	32.13	7.41363	2.97579	9.57094	6.06695	8.83782
GSM540339	1	30.03	7.10293	3.64504	4.48055	5.98053	8.32348
GSM540340	1	50.86	6.48459	3.45028	6.02553	5.90929	8.33102
GSM540341	0	42.61	6.20038	3.26951	10.3237	5.97699	10.1296
GSM540342	0	89.13	5.98729	3.11038	4.30895	4.96692	7.86791
GSM540343	1	12.42	6.39195	2.66177	6.55831	6.06425	8.89962
GSM540344	1	40.71	6.63406	5.26857	10.4128	6.41455	9.89472
GSM540345	1	30.42	5.81773	3.96771	4.09571	5.07346	6.86932
GSM540346	1	22.57	6.93925	4.35105	5.98079	6.65002	6.13985
GSM540347	1	27.4	5.95212	6.15523	5.50485	5.97376	7.87192
GSM540348	0	93.17	6.82321	3.26248	4.31759	7.41207	5.9194
GSM540349	1	17.71	6.53699	4.93128	7.79701	6.75357	8.37256
GSM540350	1	3.35	7.33165	3.55684	4.89038	6.52449	7.2385
GSM540351	1	36.04	6.5968	3.98744	4.2747	6.29664	5.05165
GSM540352	1	62.36	6.39342	4.88959	5.11335	7.68891	5.47545
GSM540353	0	49.41	5.56239	3.32466	4.42793	5.45556	5.50602
GSM540354	0	54.7	6.15256	4.68464	6.12278	6.98835	6.81323
GSM540355	0	14.06	6.79513	4.795	4.84252	6.61917	6.18216
GSM540356	0	54.47	6.38318	3.11891	4.92996	6.58996	6.38318
GSM540357	0	55.16	7.56402	3.28209	4.59297	5.56023	5.32526
GSM540358	0	41.82	6.72968	3.65406	4.69316	6.99406	7.34992
GSM540359	0	35.22	6.17173	3.28	4.53374	5.59154	5.22632
GSM540360	0	37.52	7.90739	3.15665	4.72991	7.43504	5.82985
GSM540361	0	37.75	7.03301	2.78009	6.28451	7.65797	6.84534
GSM540362	0	35.65	6.9147	3.17949	6.54504	6.6962	5.53635
GSM540363	0	30.78	7.10966	4.43793	6.45976	5.67838	5.34733
GSM540364	0	26.28	6.92041	3.54906	5.77962	6.14844	6.09602
GSM540365	0	27.14	6.77447	3.30748	5.56806	7.30976	6.28592
GSM540366	1	14.03	6.55376	3.70652	6.81979	8.09102	6.39184
GSM540367	0	22.83	6.77528	3.08695	5.33545	9.80289	6.8366
GSM540368	0	7.39	7.72427	4.09094	4.56184	8.58445	7.37502
GSM540369	0	8.11	6.39504	2.98237	4.5456	7.31771	5.17742
GSM540370	0	7.75	6.79282	3.19742	4.19639	5.48865	5.43049
GSM540371	1	12	6.50513	3.43164	4.77895	6.22763	5.3541
GSM540372	0	11.47	6.51058	4.2341	6.70549	7.41038	5.15496
GSM540373	0	7.69	6.94128	2.94357	6.02476	6.58342	6.25444
