# Supplementary material for: A novel risk score model based on gamma-aminobutyric acid signature predicts the survival prognosis of patients with breast cancer
Source: Front Oncol. 2023 Mar 8;13:1108823. doi: 10.3389/fonc.2023.1108823 (PMC10031029; doi:10.3389/fonc.2023.1108823)
Supplement: Supplementary file 1 [file DataSheet_1.zip › raw data/Fig 3/Fig 3a.xlsx]

## Sheet: Sheet6
dfs evt	time	age	Risk score
1	720.6	67	0.443187
1	489	47	0.360459
1	589.5	41	-0.215668
1	1744.5	62	0.53337
1	858.6	60	0.503263
1	296.7	51	1.02289
1	222.9	61	0.0411543
0	5672.4	60	0.133116
0	1248.9	49	-0.196266
1	1093.2	45	0.317433
0	3180.6	58	0.439542
1	355.8	62	0.191437
0	4276.5	62	0.679657
0	3912.9	47	0.243735
1	441.6	54	0.246699
1	0	85	0.763182
1	435.6	64	0.343635
0	1178.7	68	0.489836
0	933.3	82	0.0574569
1	654.6	33	0.922194
0	4506.3	35	0.726092
0	4558.5	47	0.225916
0	3497.1	71	-0.0399215
0	4982.4	68	0.425239
0	1101.9	59	-0.0160806
0	4524.9	42	0.211753
0	4822.8	56	0.129549
0	4723.2	30	-0.297542
0	3228.9	45	-0.1037
0	3978.9	51	0.210132
1	337.2	53	0.10504
0	4260	31	0.197563
1	328.2	49	0.603726
0	2073.9	53	0.0298886
0	2980.5	64	0.390692
0	2419.8	45	-0.0113613
0	2912.4	42	-0.226094
0	2126.1	49	-0.0110924
1	960.9	69	1.1818
0	334.2	35	0.422947
1	2326.2	55	0.0751024
0	4210.5	49	0.464473
0	4050.9	44	-0.383679
0	2836.5	59	0.177511
1	1569	80	0.367812
0	1981.2	39	-0.31905
0	4056.9	61	0.163699
1	1261.5	38	-0.322072
1	621	60	0.31549
1	1108.8	74	1.15617
0	3773.1	51	0.725486
0	3882.3	57	0.238903
0	3951.3	68	0.299546
1	785.4	41	0.77554
1	772.8	26	0.0690927
0	2839.5	33	0.195554
0	3616.2	75	0.881997
1	945.3	24	0.111465
0	2704.5	51	-0.268391
1	1656	37	0.127415
1	935.4	71	0.276259
1	1986.9	64	0.474108
1	322.2	66	0.352442
0	2587.2	61	0.232761
1	838.8	73	1.16778
0	3643.8	73	-0.00207733
0	3339.3	57	0.434448
0	3623.1	55	0.123456
1	671.1	63	0.696924
1	1317.9	52	0.338576
0	1274.4	80	0.620573
0	2553.9	45	-0.110221
1	2863.2	62	0.911403
0	3413.1	48	1.66074
0	2064	68	0.147665
1	276	61	-0.265117
0	2757.9	66	-0.0329151
1	1662.9	53	0.628957
0	731.4	63	0.098073
0	2093.4	84	0.096873
0	3468.3	49	-0.0971112
0	3577.8	50	-0.121244
0	3539.4	60	0.553754
0	682.2	54	-0.218601
0	2236.5	44	-0.164384
0	2022.6	73	-0.163584
0	3442.8	53	0.196211
0	3297.9	80	0.198542
1	850.5	39	-0.0646584
0	2691.6	78	-0.0536506
0	2571.6	66	0.164728
1	1052.7	56	0.867306
0	462.3	66	0.552118
1	721.5	49	1.53642
0	1909.2	53	0.323344
0	2216.7	55	0.264579
0	3346.2	48	-0.275674
0	918.6	61	-0.0715727
0	1539.6	39	0.584523
1	766.8	66	0.0663311
0	2410.8	54	-0.212504
0	3300	51	0.554971
0	3137.1	60	0.0426526
0	3004.2	54	0.608798
0	2687.7	81	-0.0828284
1	1995	50	-0.212655
0	1868.7	68	0.334045
0	3045.6	46	0.30216
0	1606.5	70	-0.090782
0	2102.4	49	0.325122
0	3103.8	61	0.112058
0	3219	49	0.360255
0	1681.5	65	1.0588
1	1177.8	46	0.232549
0	2312.4	79	0.00835506
0	3217.2	55	0.24685
0	3082.2	53	0.104881
0	2771.7	75	-0.166407
0	2208.9	60	-0.0684586
0	2926.2	60	0.0872755
0	1541.4	78	0.0829334
0	2829.6	65	0.210058
0	1813.5	53	0.197691
0	1543.5	78	-0.163331
0	2062.8	47	-0.0801536
0	2810.1	64	-0.0801561
0	3008.1	76	-0.308605
1	1886.4	46	0.0720443
0	2929.2	60	0.358427
0	1823.4	72	0.203101
1	523.5	42	0.107431
0	2988.3	51	-0.126542
0	2821.8	45	0.175656
1	2280.6	60	0.435255
0	1490.4	54	-0.0444562
1	1600.8	67	0.00691128
0	2863.2	63	-0.0421352
0	2559.6	43	0.0235527
1	1107	69	0.22325
0	1395.6	51	0.0380752
0	1467.6	43	0.20022
0	2862.3	70	0.363278
0	2884.8	61	0.406591
0	2690.7	47	0.349193
1	1213.2	59	1.47633
1	842.7	43	0.373509
0	1352.4	44	-0.590562
0	164.7	61	0.410929
0	2036.4	40	0.124935
0	2414.7	52	0.0306245
0	2009.7	71	-0.323134
0	2463	63	0.0253088
0	2519.4	75	0.630172
0	1860.9	74	0.327255
0	1619.4	66	0.293686
0	1750.5	37	0.169265
0	1414.5	59	0.485476
0	1751.4	61	0.287711
0	1646.1	60	0.248281
1	475.2	49	-0.0831891
0	1468.5	61	0.618619
1	1311	34	0.142236
0	1530.6	69	0.177591
0	1985.1	47	0.155462
0	1552.5	53	0.189805
1	0	60	-0.210823
1	344.1	72	0.351705
0	1785.9	48	-0.0378837
1	402	63	0.0965464
0	1774.2	66	0.0534333
0	679.2	69	-0.0518083
0	1793.7	40	0.265407
0	1759.2	51	0.477326
0	1574.1	50	-0.0404812
0	1722.9	50	-0.0967289
0	1712.1	54	0.234355
0	1641	42	0.186712
0	1719.9	38	0.624585
0	1288.2	31	0.0898683
0	1062.6	32	0.295914
0	1555.2	45	0.394294
0	922.5	32	0.0740623
1	1128.6	31	0.108581
0	1228.2	34	-0.00361989
0	1072.5	35	0.0661839
1	1009.2	31	0.298835
0	851.7	44	0.158752
0	982.8	33	0.330414
0	967.8	34	0.442376
0	979.8	32	0.580704
1	0	74	0.520098
0	588.3	35	-0.130138
0	584.4	31	0.684482
1	582	54	0.198843
0	246.3	33	-0.124105
0	300	29	0.165285
0	768	34	-0.0873708
1	0	34	0.219075
0	213.9	64	-0.406629
0	220.8	58	0.273761
0	255.3	54	-0.23298
0	255.3	58	0.0924806
0	6668.7	49	-0.00383242
0	621	71	0.314126
1	3413.1	35	-0.0607845
1	5142.9	63	0.0910206
1	984.6	60	-0.0615967
1	841.8	66	-0.00875992
1	2757.9	53	-0.146563
1	186.3	52	-0.0853577
1	1125.6	39	0.122875
1	3222.9	74	0.326472
1	1806.6	74	0.175799
1	759	53	-0.196295
1	2382.3	44	0.0402081
1	2278.8	57	-0.374748
1	963.9	37	-0.434744
1	900.9	53	0.0752856
1	1525.8	37	0.0842259
0	1278.3	69	-0.0748226
0	2673.9	69	0.0423632
1	372.6	45	-0.386632
1	1221.3	83	0.994439
1	912.6	66	0.622198
1	677.1	53	0.602732
1	822	59	1.78704
0	2795.1	67	0.00295583
1	531.3	75	0.902486
1	100.5	79	0.0159302
1	1081.2	67	0.533694
1	1870.8	56	1.04727
0	1482.3	69	0.360251
0	1641	58	0.921584
0	421.8	84	0.895536
0	1634.1	42	0.00167366
0	1654.8	50	-0.0795623
0	1254.6	62	0.185796
0	1056.6	36	0.216584
0	1125.6	65	-0.284912
0	1132.5	51	-0.381802
0	1069.5	42	-0.0457176
0	923.4	69	0.670966
0	788.4	53	0.154937
0	814.2	40	0.0159509
1	420.9	75	0.266167
0	684.9	44	-0.184076
0	221.7	37	0.199349
0	243.3	52	-0.0329225
0	232.5	70	0.0322179
1	360	61	0.214683
0	344.1	64	0.654166
0	230.7	73	-0.217466
