# Supplementary material for: A novel risk score model based on gamma-aminobutyric acid signature predicts the survival prognosis of patients with breast cancer
Source: Front Oncol. 2023 Mar 8;13:1108823. doi: 10.3389/fonc.2023.1108823 (PMC10031029; doi:10.3389/fonc.2023.1108823)
Supplement: Supplementary file 1 [file DataSheet_1.zip › raw data/Fig 4/Fig 4a.xlsx]

## Sheet: Sheet 1
sample_id	cells	risk score	estimate_score
TCGA-3C-AAAU-01A-11R-A41B-07	ESTIMATEScore	Low	-1272.09
TCGA-3C-AALI-01A-11R-A41B-07	ESTIMATEScore	High	1322.82
TCGA-3C-AALJ-01A-31R-A41B-07	ESTIMATEScore	Low	1598.14
TCGA-3C-AALK-01A-11R-A41B-07	ESTIMATEScore	Low	1452.96
TCGA-4H-AAAK-01A-12R-A41B-07	ESTIMATEScore	Low	1626.12
TCGA-5L-AAT0-01A-12R-A41B-07	ESTIMATEScore	Low	2363.56
TCGA-5L-AAT1-01A-12R-A41B-07	ESTIMATEScore	Low	3036.23
TCGA-5T-A9QA-01A-11R-A41B-07	ESTIMATEScore	Low	-1992.7
TCGA-A1-A0SB-01A-11R-A144-07	ESTIMATEScore	Low	-1562.32
TCGA-A1-A0SD-01A-11R-A115-07	ESTIMATEScore	High	1283.95
TCGA-A1-A0SE-01A-11R-A084-07	ESTIMATEScore	Low	491.506
TCGA-A1-A0SF-01A-11R-A144-07	ESTIMATEScore	Low	1411.3
TCGA-A1-A0SG-01A-11R-A144-07	ESTIMATEScore	High	1168.68
TCGA-A1-A0SH-01A-11R-A084-07	ESTIMATEScore	High	1881.53
TCGA-A1-A0SI-01A-11R-A144-07	ESTIMATEScore	Low	2447.84
TCGA-A1-A0SJ-01A-11R-A084-07	ESTIMATEScore	Low	651.429
TCGA-A1-A0SK-01A-12R-A084-07	ESTIMATEScore	Low	-2862.11
TCGA-A1-A0SM-01A-11R-A084-07	ESTIMATEScore	High	1325.41
TCGA-A1-A0SN-01A-11R-A144-07	ESTIMATEScore	High	1985.87
TCGA-A1-A0SO-01A-22R-A084-07	ESTIMATEScore	Low	-1896.79
TCGA-A1-A0SP-01A-11R-A084-07	ESTIMATEScore	Low	973.398
TCGA-A1-A0SQ-01A-21R-A144-07	ESTIMATEScore	Low	-20.8774
TCGA-A2-A04N-01A-11R-A115-07	ESTIMATEScore	High	1013.59
TCGA-A2-A04P-01A-31R-A034-07	ESTIMATEScore	High	1608.75
TCGA-A2-A04Q-01A-21R-A034-07	ESTIMATEScore	Low	3806.51
TCGA-A2-A04R-01A-41R-A109-07	ESTIMATEScore	High	-689.859
TCGA-A2-A04T-01A-21R-A034-07	ESTIMATEScore	Low	821.884
TCGA-A2-A04U-01A-11R-A115-07	ESTIMATEScore	High	-559.837
TCGA-A2-A04V-01A-21R-A034-07	ESTIMATEScore	Low	1129.71
TCGA-A2-A04W-01A-31R-A115-07	ESTIMATEScore	High	862.724
TCGA-A2-A04X-01A-21R-A034-07	ESTIMATEScore	High	2027.44
TCGA-A2-A04Y-01A-21R-A034-07	ESTIMATEScore	High	1686.85
TCGA-A2-A0CK-01A-11R-A22K-07	ESTIMATEScore	Low	1154.09
TCGA-A2-A0CL-01A-11R-A115-07	ESTIMATEScore	Low	4261.28
TCGA-A2-A0CM-01A-31R-A034-07	ESTIMATEScore	High	2382.5
TCGA-A2-A0CO-01A-13R-A22K-07	ESTIMATEScore	High	3062.06
TCGA-A2-A0CP-01A-11R-A034-07	ESTIMATEScore	Low	1401.1
TCGA-A2-A0CQ-01A-21R-A034-07	ESTIMATEScore	Low	592.202
TCGA-A2-A0CR-01A-11R-A22K-07	ESTIMATEScore	Low	3827.24
TCGA-A2-A0CS-01A-11R-A115-07	ESTIMATEScore	Low	1090.81
TCGA-A2-A0CT-01A-31R-A056-07	ESTIMATEScore	Low	-340.436
TCGA-A2-A0CU-01A-12R-A034-07	ESTIMATEScore	High	-20.1381
TCGA-A2-A0CV-01A-31R-A115-07	ESTIMATEScore	Low	1900.31
TCGA-A2-A0CW-01A-21R-A115-07	ESTIMATEScore	Low	-39.382
TCGA-A2-A0CX-01A-21R-A00Z-07	ESTIMATEScore	High	1968.65
TCGA-A2-A0CY-01A-12R-A034-07	ESTIMATEScore	Low	-1638.08
TCGA-A2-A0CZ-01A-11R-A034-07	ESTIMATEScore	High	2635.5
TCGA-A2-A0D0-01A-11R-A00Z-07	ESTIMATEScore	Low	-63.8947
TCGA-A2-A0D1-01A-11R-A034-07	ESTIMATEScore	High	-800.266
TCGA-A2-A0D2-01A-21R-A034-07	ESTIMATEScore	Low	1300.07
TCGA-A2-A0D3-01A-11R-A115-07	ESTIMATEScore	Low	169.386
TCGA-A2-A0D4-01A-11R-A00Z-07	ESTIMATEScore	Low	-1033.19
TCGA-A2-A0EM-01A-11R-A034-07	ESTIMATEScore	Low	770.737
TCGA-A2-A0EN-01A-13R-A084-07	ESTIMATEScore	High	3725.86
TCGA-A2-A0EO-01A-11R-A034-07	ESTIMATEScore	Low	2211.02
TCGA-A2-A0EP-01A-52R-A22U-07	ESTIMATEScore	High	5075.41
TCGA-A2-A0EQ-01A-11R-A034-07	ESTIMATEScore	Low	2686.89
TCGA-A2-A0ER-01A-21R-A034-07	ESTIMATEScore	Low	-116.683
TCGA-A2-A0ES-01A-11R-A115-07	ESTIMATEScore	Low	1718.6
TCGA-A2-A0ET-01A-31R-A034-07	ESTIMATEScore	Low	-373.379
TCGA-A2-A0EU-01A-22R-A056-07	ESTIMATEScore	Low	47.8252
TCGA-A2-A0EV-01A-11R-A034-07	ESTIMATEScore	High	2015.43
TCGA-A2-A0EW-01A-21R-A115-07	ESTIMATEScore	High	2312.54
TCGA-A2-A0EX-01A-21R-A034-07	ESTIMATEScore	Low	1481.52
TCGA-A2-A0EY-01A-11R-A034-07	ESTIMATEScore	High	1164.32
TCGA-A2-A0ST-01A-12R-A084-07	ESTIMATEScore	Low	3726.3
TCGA-A2-A0SU-01A-11R-A084-07	ESTIMATEScore	Low	888.166
TCGA-A2-A0SV-01A-11R-A084-07	ESTIMATEScore	High	1990.34
TCGA-A2-A0SW-01A-11R-A084-07	ESTIMATEScore	High	2520.58
TCGA-A2-A0SX-01A-12R-A084-07	ESTIMATEScore	Low	2862.96
TCGA-A2-A0SY-01A-31R-A084-07	ESTIMATEScore	Low	2447.49
TCGA-A2-A0T0-01A-22R-A084-07	ESTIMATEScore	Low	864.432
TCGA-A2-A0T1-01A-21R-A084-07	ESTIMATEScore	High	3570.56
TCGA-A2-A0T2-01A-11R-A084-07	ESTIMATEScore	High	581.78
TCGA-A2-A0T3-01A-21R-A115-07	ESTIMATEScore	High	-842.841
TCGA-A2-A0T4-01A-31R-A084-07	ESTIMATEScore	High	2435.82
TCGA-A2-A0T5-01A-21R-A084-07	ESTIMATEScore	High	374.32
TCGA-A2-A0T6-01A-11R-A084-07	ESTIMATEScore	High	3097.95
TCGA-A2-A0T7-01A-21R-A084-07	ESTIMATEScore	Low	1160.3
TCGA-A2-A0YC-01A-11R-A109-07	ESTIMATEScore	High	1198.43
TCGA-A2-A0YD-01A-11R-A109-07	ESTIMATEScore	High	2712.22
TCGA-A2-A0YE-01A-11R-A109-07	ESTIMATEScore	Low	-388.418
TCGA-A2-A0YF-01A-21R-A109-07	ESTIMATEScore	High	732.71
TCGA-A2-A0YG-01A-21R-A109-07	ESTIMATEScore	High	-241.045
TCGA-A2-A0YH-01A-11R-A109-07	ESTIMATEScore	Low	2834.25
TCGA-A2-A0YI-01A-31R-A10J-07	ESTIMATEScore	Low	2924.07
TCGA-A2-A0YJ-01A-11R-A109-07	ESTIMATEScore	Low	-1126.97
TCGA-A2-A0YK-01A-22R-A109-07	ESTIMATEScore	High	3443.9
TCGA-A2-A0YL-01A-21R-A109-07	ESTIMATEScore	High	1574.35
TCGA-A2-A0YM-01A-11R-A109-07	ESTIMATEScore	Low	1188.17
TCGA-A2-A0YT-01A-11R-A109-07	ESTIMATEScore	Low	-119.186
TCGA-A2-A1FV-01A-11R-A13Q-07	ESTIMATEScore	High	-625.675
TCGA-A2-A1FW-01A-11R-A13Q-07	ESTIMATEScore	Low	53.0152
TCGA-A2-A1FX-01A-11R-A13Q-07	ESTIMATEScore	High	1309.31
TCGA-A2-A1FZ-01A-51R-A14D-07	ESTIMATEScore	Low	1910.91
TCGA-A2-A1G0-01A-11R-A13Q-07	ESTIMATEScore	High	1788.56
TCGA-A2-A1G1-01A-21R-A13Q-07	ESTIMATEScore	High	2366.81
TCGA-A2-A1G4-01A-11R-A13Q-07	ESTIMATEScore	High	-306.594
TCGA-A2-A1G6-01A-11R-A13Q-07	ESTIMATEScore	Low	1081.9
TCGA-A2-A259-01A-11R-A16F-07	ESTIMATEScore	Low	1697.93
TCGA-A2-A25A-01A-12R-A16F-07	ESTIMATEScore	High	2488.72
TCGA-A2-A25B-01A-11R-A169-07	ESTIMATEScore	Low	1232.85
TCGA-A2-A25C-01A-11R-A169-07	ESTIMATEScore	High	1032.41
TCGA-A2-A25D-01A-12R-A16F-07	ESTIMATEScore	High	2513.73
TCGA-A2-A25E-01A-11R-A169-07	ESTIMATEScore	Low	23.1708
TCGA-A2-A25F-01A-11R-A169-07	ESTIMATEScore	Low	5452.22
TCGA-A2-A3KC-01A-11R-A213-07	ESTIMATEScore	High	1827.53
TCGA-A2-A3KD-01A-12R-A213-07	ESTIMATEScore	Low	427.298
TCGA-A2-A3XS-01A-11R-A22U-07	ESTIMATEScore	High	925.157
TCGA-A2-A3XT-01A-11R-A22U-07	ESTIMATEScore	Low	1958.73
TCGA-A2-A3XU-01A-12R-A22U-07	ESTIMATEScore	Low	-2000.36
TCGA-A2-A3XV-01A-21R-A239-07	ESTIMATEScore	Low	569.173
TCGA-A2-A3XW-01A-11R-A239-07	ESTIMATEScore	High	1830.58
TCGA-A2-A3XX-01A-21R-A239-07	ESTIMATEScore	Low	767.555
TCGA-A2-A3XY-01A-11R-A239-07	ESTIMATEScore	Low	2660.9
TCGA-A2-A3XZ-01A-42R-A239-07	ESTIMATEScore	Low	1943.98
TCGA-A2-A3Y0-01A-11R-A239-07	ESTIMATEScore	Low	1017.76
TCGA-A2-A4RW-01A-21R-A266-07	ESTIMATEScore	High	1159.3
TCGA-A2-A4RX-01A-11R-A266-07	ESTIMATEScore	High	1834.06
TCGA-A2-A4RY-01A-31R-A266-07	ESTIMATEScore	Low	1558.03
TCGA-A2-A4S0-01A-21R-A266-07	ESTIMATEScore	High	-942.92
TCGA-A2-A4S1-01A-21R-A266-07	ESTIMATEScore	High	3354.47
TCGA-A2-A4S2-01A-12R-A266-07	ESTIMATEScore	High	1961.45
TCGA-A2-A4S3-01A-21R-A266-07	ESTIMATEScore	High	938.608
TCGA-A7-A0CD-01A-11R-A00Z-07	ESTIMATEScore	High	-324.868
TCGA-A7-A0CE-01A-11R-A00Z-07	ESTIMATEScore	Low	-547.643
TCGA-A7-A0CG-01A-12R-A056-07	ESTIMATEScore	High	2698.08
TCGA-A7-A0CH-01A-21R-A00Z-07	ESTIMATEScore	Low	235.799
TCGA-A7-A0CJ-01A-21R-A00Z-07	ESTIMATEScore	High	-505.375
TCGA-A7-A0D9-01A-31R-A056-07	ESTIMATEScore	High	-489.088
TCGA-A7-A0DA-01A-31R-A115-07	ESTIMATEScore	High	309.565
TCGA-A7-A0DB-01A-11R-A00Z-07	ESTIMATEScore	Low	1567.36
TCGA-A7-A0DB-01A-11R-A277-07	ESTIMATEScore	Low	1875.31
TCGA-A7-A0DB-01C-02R-A277-07	ESTIMATEScore	High	1262
TCGA-A7-A0DC-01A-11R-A00Z-07	ESTIMATEScore	High	-2141.23
TCGA-A7-A0DC-01B-04R-A22O-07	ESTIMATEScore	High	-478.8
TCGA-A7-A13D-01A-13R-A12P-07	ESTIMATEScore	High	-376.784
TCGA-A7-A13D-01A-13R-A277-07	ESTIMATEScore	High	-460.645
TCGA-A7-A13D-01B-04R-A277-07	ESTIMATEScore	High	-649.082
TCGA-A7-A13E-01A-11R-A12P-07	ESTIMATEScore	High	-758.681
TCGA-A7-A13E-01A-11R-A277-07	ESTIMATEScore	High	-686.507
TCGA-A7-A13E-01B-06R-A277-07	ESTIMATEScore	High	2803.34
TCGA-A7-A13F-01A-11R-A12P-07	ESTIMATEScore	High	213.637
TCGA-A7-A13G-01B-04R-A22O-07	ESTIMATEScore	High	646.761
TCGA-A7-A13H-01A-11R-A22K-07	ESTIMATEScore	High	2310.08
TCGA-A7-A26E-01A-11R-A169-07	ESTIMATEScore	Low	1014.75
TCGA-A7-A26E-01A-11R-A277-07	ESTIMATEScore	Low	1523.77
TCGA-A7-A26E-01B-06R-A277-07	ESTIMATEScore	High	1582.65
TCGA-A7-A26F-01B-04R-A22O-07	ESTIMATEScore	High	2753.03
TCGA-A7-A26G-01A-21R-A169-07	ESTIMATEScore	High	2957.24
TCGA-A7-A26H-01A-11R-A169-07	ESTIMATEScore	Low	1808.64
TCGA-A7-A26I-01B-06R-A22O-07	ESTIMATEScore	High	2194.81
TCGA-A7-A26J-01A-11R-A169-07	ESTIMATEScore	High	1024.07
TCGA-A7-A26J-01A-11R-A277-07	ESTIMATEScore	Low	925.262
TCGA-A7-A26J-01B-02R-A277-07	ESTIMATEScore	High	2039.11
TCGA-A7-A2KD-01A-31R-A21T-07	ESTIMATEScore	Low	2001.15
TCGA-A7-A3IY-01A-21R-A21T-07	ESTIMATEScore	High	2332.16
TCGA-A7-A3IZ-01A-11R-A213-07	ESTIMATEScore	High	-673.764
TCGA-A7-A3J0-01A-11R-A213-07	ESTIMATEScore	Low	-353.455
TCGA-A7-A3J1-01A-11R-A213-07	ESTIMATEScore	High	2656.29
TCGA-A7-A3RF-01A-11R-A22K-07	ESTIMATEScore	Low	-848.043
TCGA-A7-A425-01A-11R-A24H-07	ESTIMATEScore	High	1689.53
TCGA-A7-A426-01A-22R-A24H-07	ESTIMATEScore	Low	1182.47
TCGA-A7-A4SA-01A-11R-A266-07	ESTIMATEScore	Low	2440.11
TCGA-A7-A4SB-01A-21R-A266-07	ESTIMATEScore	High	-441.186
TCGA-A7-A4SC-01A-12R-A266-07	ESTIMATEScore	High	1341.84
TCGA-A7-A4SD-01A-11R-A266-07	ESTIMATEScore	High	1856.23
TCGA-A7-A4SE-01A-11R-A266-07	ESTIMATEScore	Low	962.434
TCGA-A7-A4SF-01A-11R-A266-07	ESTIMATEScore	Low	87.8967
TCGA-A7-A56D-01A-11R-A27Q-07	ESTIMATEScore	Low	1831.41
TCGA-A7-A5ZV-01A-11R-A28M-07	ESTIMATEScore	High	132.089
TCGA-A7-A5ZW-01A-12R-A29R-07	ESTIMATEScore	High	2022.71
TCGA-A7-A5ZX-01A-12R-A29R-07	ESTIMATEScore	Low	650.463
TCGA-A7-A6VV-01A-22R-A33J-07	ESTIMATEScore	High	1897.65
TCGA-A7-A6VW-01A-21R-A33J-07	ESTIMATEScore	Low	740.612
TCGA-A7-A6VX-01A-12R-A33J-07	ESTIMATEScore	Low	672.905
TCGA-A7-A6VY-01A-12R-A33J-07	ESTIMATEScore	Low	2009.56
TCGA-A8-A06N-01A-11R-A00Z-07	ESTIMATEScore	Low	-2258.82
TCGA-A8-A06O-01A-11R-A00Z-07	ESTIMATEScore	Low	854.333
TCGA-A8-A06P-01A-11R-A00Z-07	ESTIMATEScore	High	1757.59
TCGA-A8-A06Q-01A-11R-A034-07	ESTIMATEScore	Low	-1666.71
TCGA-A8-A06R-01A-11R-A00Z-07	ESTIMATEScore	High	2106.86
TCGA-A8-A06T-01A-11R-A00Z-07	ESTIMATEScore	Low	736.865
TCGA-A8-A06U-01A-11R-A00Z-07	ESTIMATEScore	Low	473.78
TCGA-A8-A06X-01A-21R-A00Z-07	ESTIMATEScore	High	792.388
TCGA-A8-A06Y-01A-21R-A00Z-07	ESTIMATEScore	High	-1534.78
TCGA-A8-A06Z-01A-11R-A00Z-07	ESTIMATEScore	High	-941.494
TCGA-A8-A075-01A-11R-A084-07	ESTIMATEScore	Low	1534.45
TCGA-A8-A076-01A-21R-A00Z-07	ESTIMATEScore	High	1430.46
TCGA-A8-A079-01A-21R-A00Z-07	ESTIMATEScore	High	-110.459
TCGA-A8-A07B-01A-11R-A00Z-07	ESTIMATEScore	Low	481.965
TCGA-A8-A07C-01A-11R-A034-07	ESTIMATEScore	Low	834.763
TCGA-A8-A07E-01A-11R-A034-07	ESTIMATEScore	High	2251.39
TCGA-A8-A07F-01A-11R-A00Z-07	ESTIMATEScore	High	832.097
TCGA-A8-A07G-01A-11R-A034-07	ESTIMATEScore	High	1772.36
TCGA-A8-A07I-01A-11R-A00Z-07	ESTIMATEScore	High	1809.14
TCGA-A8-A07J-01A-11R-A00Z-07	ESTIMATEScore	High	3264.71
TCGA-A8-A07L-01A-11R-A00Z-07	ESTIMATEScore	High	-237.959
TCGA-A8-A07O-01A-11R-A00Z-07	ESTIMATEScore	Low	436.157
TCGA-A8-A07P-01A-11R-A00Z-07	ESTIMATEScore	Low	988.696
TCGA-A8-A07R-01A-21R-A034-07	ESTIMATEScore	Low	-929.633
TCGA-A8-A07S-01A-11R-A034-07	ESTIMATEScore	Low	315.252
TCGA-A8-A07U-01A-11R-A034-07	ESTIMATEScore	Low	3234.93
TCGA-A8-A07W-01A-11R-A00Z-07	ESTIMATEScore	High	880.336
TCGA-A8-A07Z-01A-11R-A00Z-07	ESTIMATEScore	Low	241.68
TCGA-A8-A081-01A-11R-A00Z-07	ESTIMATEScore	Low	785.423
TCGA-A8-A082-01A-11R-A00Z-07	ESTIMATEScore	High	569.277
TCGA-A8-A083-01A-21R-A00Z-07	ESTIMATEScore	Low	-1108.95
TCGA-A8-A084-01A-21R-A00Z-07	ESTIMATEScore	High	-85.5553
TCGA-A8-A085-01A-11R-A00Z-07	ESTIMATEScore	High	-605.568
TCGA-A8-A086-01A-11R-A00Z-07	ESTIMATEScore	High	943.779
TCGA-A8-A08A-01A-11R-A32Y-07	ESTIMATEScore	Low	1343.85
TCGA-A8-A08B-01A-11R-A00Z-07	ESTIMATEScore	Low	41.4315
TCGA-A8-A08C-01A-11R-A00Z-07	ESTIMATEScore	High	-221.132
TCGA-A8-A08F-01A-11R-A00Z-07	ESTIMATEScore	High	2307.88
TCGA-A8-A08G-01A-11R-A00Z-07	ESTIMATEScore	High	847.749
TCGA-A8-A08H-01A-21R-A00Z-07	ESTIMATEScore	Low	4556.44
TCGA-A8-A08I-01A-11R-A00Z-07	ESTIMATEScore	Low	2237.79
TCGA-A8-A08J-01A-11R-A00Z-07	ESTIMATEScore	High	1143.73
TCGA-A8-A08L-01A-11R-A00Z-07	ESTIMATEScore	High	1208.87
TCGA-A8-A08O-01A-21R-A056-07	ESTIMATEScore	Low	-37.9188
TCGA-A8-A08P-01A-11R-A00Z-07	ESTIMATEScore	High	2853.58
TCGA-A8-A08R-01A-11R-A034-07	ESTIMATEScore	Low	2012.78
TCGA-A8-A08S-01A-11R-A034-07	ESTIMATEScore	Low	204.394
TCGA-A8-A08T-01A-21R-A00Z-07	ESTIMATEScore	High	374.481
TCGA-A8-A08X-01A-21R-A00Z-07	ESTIMATEScore	High	2468.86
TCGA-A8-A08Z-01A-21R-A00Z-07	ESTIMATEScore	High	2743.31
TCGA-A8-A090-01A-11R-A00Z-07	ESTIMATEScore	High	1452.94
TCGA-A8-A091-01A-11R-A00Z-07	ESTIMATEScore	High	194.609
TCGA-A8-A092-01A-11R-A00Z-07	ESTIMATEScore	Low	285.086
TCGA-A8-A093-01A-11R-A00Z-07	ESTIMATEScore	High	183.639
TCGA-A8-A094-01A-11R-A00Z-07	ESTIMATEScore	Low	2291.81
TCGA-A8-A095-01A-11R-A00Z-07	ESTIMATEScore	Low	420.032
TCGA-A8-A096-01A-11R-A00Z-07	ESTIMATEScore	High	3201.81
TCGA-A8-A097-01A-11R-A034-07	ESTIMATEScore	High	1533.87
TCGA-A8-A099-01A-11R-A00Z-07	ESTIMATEScore	Low	488.207
TCGA-A8-A09A-01A-11R-A00Z-07	ESTIMATEScore	High	1381.66
TCGA-A8-A09B-01A-11R-A00Z-07	ESTIMATEScore	High	401.705
TCGA-A8-A09D-01A-11R-A00Z-07	ESTIMATEScore	High	2510.29
TCGA-A8-A09E-01A-11R-A00Z-07	ESTIMATEScore	Low	-578.455
TCGA-A8-A09G-01A-21R-A00Z-07	ESTIMATEScore	High	1214.59
TCGA-A8-A09I-01A-22R-A034-07	ESTIMATEScore	Low	1585.05
TCGA-A8-A09K-01A-11R-A00Z-07	ESTIMATEScore	Low	14.9224
TCGA-A8-A09M-01A-11R-A00Z-07	ESTIMATEScore	High	1401.52
TCGA-A8-A09N-01A-11R-A00Z-07	ESTIMATEScore	Low	436.967
TCGA-A8-A09Q-01A-11R-A00Z-07	ESTIMATEScore	High	2368.2
TCGA-A8-A09R-01A-11R-A00Z-07	ESTIMATEScore	Low	1774.69
TCGA-A8-A09T-01A-11R-A00Z-07	ESTIMATEScore	High	810.982
TCGA-A8-A09V-01A-11R-A034-07	ESTIMATEScore	High	134.651
TCGA-A8-A09W-01A-11R-A00Z-07	ESTIMATEScore	High	1272.65
TCGA-A8-A09X-01A-11R-A00Z-07	ESTIMATEScore	High	2846.29
TCGA-A8-A09Z-01A-11R-A00Z-07	ESTIMATEScore	Low	1047.67
TCGA-A8-A0A1-01A-11R-A00Z-07	ESTIMATEScore	High	2898.46
TCGA-A8-A0A2-01A-11R-A034-07	ESTIMATEScore	Low	1294.3
TCGA-A8-A0A4-01A-11R-A00Z-07	ESTIMATEScore	High	305.277
TCGA-A8-A0A6-01A-12R-A056-07	ESTIMATEScore	Low	2534.34
TCGA-A8-A0A7-01A-11R-A00Z-07	ESTIMATEScore	Low	4338.19
TCGA-A8-A0A9-01A-11R-A00Z-07	ESTIMATEScore	High	884.165
TCGA-A8-A0AB-01A-11R-A034-07	ESTIMATEScore	Low	-1173.22
TCGA-A8-A0AD-01A-11R-A056-07	ESTIMATEScore	Low	1779.29
TCGA-AC-A23C-01A-12R-A169-07	ESTIMATEScore	High	1577.76
TCGA-AC-A23E-01A-11R-A157-07	ESTIMATEScore	High	2334.36
TCGA-AC-A23G-01A-11R-A213-07	ESTIMATEScore	High	2847.96
TCGA-AC-A23H-01A-11R-A157-07	ESTIMATEScore	High	-82.4771
TCGA-AC-A2B8-01A-11R-A17B-07	ESTIMATEScore	High	2436.31
TCGA-AC-A2BK-01A-11R-A21T-07	ESTIMATEScore	Low	-2182.77
TCGA-AC-A2BM-01A-11R-A21T-07	ESTIMATEScore	Low	776.697
TCGA-AC-A2FB-01A-11R-A17B-07	ESTIMATEScore	Low	3331.78
TCGA-AC-A2FE-01A-11R-A19W-07	ESTIMATEScore	Low	3183.97
TCGA-AC-A2FF-01A-11R-A17B-07	ESTIMATEScore	High	3108.47
TCGA-AC-A2FG-01A-11R-A17B-07	ESTIMATEScore	Low	454.441
TCGA-AC-A2FK-01A-12R-A180-07	ESTIMATEScore	Low	942.78
TCGA-AC-A2FM-01A-11R-A19W-07	ESTIMATEScore	High	-697.046
TCGA-AC-A2FO-01A-11R-A180-07	ESTIMATEScore	Low	2798.92
TCGA-AC-A2QH-01B-04R-A22O-07	ESTIMATEScore	High	-932.977
TCGA-AC-A2QI-01A-12R-A19W-07	ESTIMATEScore	High	2026.25
TCGA-AC-A2QJ-01A-12R-A19W-07	ESTIMATEScore	Low	3219.78
TCGA-AC-A3BB-01A-21R-A19W-07	ESTIMATEScore	High	3073.02
TCGA-AC-A3EH-01A-22R-A22K-07	ESTIMATEScore	Low	433.257
TCGA-AC-A3HN-01A-11R-A213-07	ESTIMATEScore	High	2731.34
TCGA-AC-A3OD-01B-06R-A22O-07	ESTIMATEScore	High	3287.84
TCGA-AC-A3QP-01A-11R-A22U-07	ESTIMATEScore	Low	2372.68
TCGA-AC-A3QQ-01B-06R-A22O-07	ESTIMATEScore	High	1768.01
TCGA-AC-A3TM-01A-11R-A22K-07	ESTIMATEScore	Low	993.171
TCGA-AC-A3TN-01A-11R-A22K-07	ESTIMATEScore	High	125.956
TCGA-AC-A3W5-01A-11R-A22K-07	ESTIMATEScore	Low	3279.71
TCGA-AC-A3W6-01A-12R-A22K-07	ESTIMATEScore	High	3205.74
TCGA-AC-A3W7-01A-11R-A22K-07	ESTIMATEScore	Low	670.099
TCGA-AC-A3YI-01A-21R-A239-07	ESTIMATEScore	High	1932.47
TCGA-AC-A3YJ-01A-11R-A22U-07	ESTIMATEScore	High	471.168
TCGA-AC-A4ZE-01A-11R-A41B-07	ESTIMATEScore	High	-246.635
TCGA-AC-A5EH-01A-11R-A28M-07	ESTIMATEScore	Low	1845.44
TCGA-AC-A5XS-01A-11R-A29R-07	ESTIMATEScore	Low	2420.51
TCGA-AC-A5XU-01A-11R-A28M-07	ESTIMATEScore	High	451.228
TCGA-AC-A62V-01A-11R-A31O-07	ESTIMATEScore	Low	394.152
TCGA-AC-A62X-01A-11R-A29R-07	ESTIMATEScore	Low	-1280.69
TCGA-AC-A62Y-01A-11R-A29R-07	ESTIMATEScore	Low	1870.53
TCGA-AC-A6IV-01A-12R-A33J-07	ESTIMATEScore	High	3634.81
TCGA-AC-A6IW-01A-12R-A33J-07	ESTIMATEScore	Low	2208.03
TCGA-AC-A6IX-01A-12R-A32P-07	ESTIMATEScore	High	2121.34
TCGA-AC-A6IX-06A-11R-A32P-07	ESTIMATEScore	Low	2058.83
TCGA-AC-A6NO-01A-12R-A33J-07	ESTIMATEScore	Low	-360.23
TCGA-AC-A7VB-01A-11R-A352-07	ESTIMATEScore	High	-1956.42
TCGA-AC-A7VC-01A-11R-A352-07	ESTIMATEScore	High	1559.62
TCGA-AC-A8OP-01A-11R-A36F-07	ESTIMATEScore	High	776.945
TCGA-AC-A8OQ-01A-11R-A41B-07	ESTIMATEScore	High	2378.1
TCGA-AC-A8OR-01A-21R-A41B-07	ESTIMATEScore	Low	-833.838
TCGA-AC-A8OS-01A-12R-A41B-07	ESTIMATEScore	High	2192.9
TCGA-AN-A03X-01A-21R-A00Z-07	ESTIMATEScore	Low	2085.32
TCGA-AN-A03Y-01A-21R-A00Z-07	ESTIMATEScore	High	486.309
TCGA-AN-A041-01A-11R-A034-07	ESTIMATEScore	High	980.527
TCGA-AN-A046-01A-21R-A034-07	ESTIMATEScore	Low	2390.31
TCGA-AN-A049-01A-21R-A00Z-07	ESTIMATEScore	High	1513.31
TCGA-AN-A04A-01A-21R-A034-07	ESTIMATEScore	High	1132.5
TCGA-AN-A04C-01A-21R-A034-07	ESTIMATEScore	High	53.3448
TCGA-AN-A04D-01A-21R-A034-07	ESTIMATEScore	High	-2068.06
TCGA-AN-A0AJ-01A-11R-A00Z-07	ESTIMATEScore	Low	1723.21
TCGA-AN-A0AK-01A-21R-A00Z-07	ESTIMATEScore	High	-288.846
TCGA-AN-A0AL-01A-11R-A00Z-07	ESTIMATEScore	High	2073.16
TCGA-AN-A0AM-01A-11R-A034-07	ESTIMATEScore	Low	1180.37
TCGA-AN-A0AR-01A-11R-A00Z-07	ESTIMATEScore	Low	-1306.79
TCGA-AN-A0AS-01A-11R-A00Z-07	ESTIMATEScore	High	1596.48
TCGA-AN-A0AT-01A-11R-A034-07	ESTIMATEScore	Low	-83.3047
TCGA-AN-A0FD-01A-11R-A034-07	ESTIMATEScore	High	1466.27
TCGA-AN-A0FF-01A-11R-A034-07	ESTIMATEScore	High	1533.34
TCGA-AN-A0FJ-01A-11R-A00Z-07	ESTIMATEScore	Low	83.4868
TCGA-AN-A0FK-01A-11R-A034-07	ESTIMATEScore	High	-51.0424
TCGA-AN-A0FL-01A-11R-A034-07	ESTIMATEScore	High	-980.931
TCGA-AN-A0FN-01A-11R-A034-07	ESTIMATEScore	High	4332.65
TCGA-AN-A0FS-01A-11R-A034-07	ESTIMATEScore	Low	783.067
TCGA-AN-A0FT-01A-11R-A034-07	ESTIMATEScore	High	1340.24
TCGA-AN-A0FV-01A-11R-A00Z-07	ESTIMATEScore	High	257.169
TCGA-AN-A0FW-01A-11R-A034-07	ESTIMATEScore	Low	531.408
TCGA-AN-A0FX-01A-11R-A034-07	ESTIMATEScore	High	-7.04377
TCGA-AN-A0FY-01A-11R-A034-07	ESTIMATEScore	High	330.707
TCGA-AN-A0FZ-01A-11R-A034-07	ESTIMATEScore	High	-286.961
TCGA-AN-A0G0-01A-11R-A034-07	ESTIMATEScore	Low	-113.474
TCGA-AN-A0XL-01A-11R-A10J-07	ESTIMATEScore	High	1174.4
TCGA-AN-A0XN-01A-21R-A109-07	ESTIMATEScore	High	3070.14
TCGA-AN-A0XO-01A-11R-A109-07	ESTIMATEScore	High	-550.66
TCGA-AN-A0XP-01A-11R-A109-07	ESTIMATEScore	High	452.026
TCGA-AN-A0XR-01A-11R-A109-07	ESTIMATEScore	High	-626.845
TCGA-AN-A0XS-01A-22R-A109-07	ESTIMATEScore	High	2300.99
TCGA-AN-A0XT-01A-11R-A109-07	ESTIMATEScore	Low	-83.7355
TCGA-AN-A0XU-01A-11R-A109-07	ESTIMATEScore	Low	-24.9295
TCGA-AN-A0XV-01A-11R-A109-07	ESTIMATEScore	Low	1320.37
TCGA-AN-A0XW-01A-11R-A109-07	ESTIMATEScore	Low	3402.43
TCGA-AO-A03L-01A-41R-A056-07	ESTIMATEScore	Low	1436.62
TCGA-AO-A03M-01B-11R-A10J-07	ESTIMATEScore	Low	1818.66
TCGA-AO-A03N-01B-11R-A10J-07	ESTIMATEScore	High	370.479
TCGA-AO-A03O-01A-11R-A00Z-07	ESTIMATEScore	Low	655.684
TCGA-AO-A03P-01A-11R-A00Z-07	ESTIMATEScore	Low	-48.9324
TCGA-AO-A03R-01A-21R-A034-07	ESTIMATEScore	Low	1255.62
TCGA-AO-A03T-01A-21R-A034-07	ESTIMATEScore	Low	344.14
TCGA-AO-A03U-01B-21R-A10J-07	ESTIMATEScore	Low	3105.52
TCGA-AO-A03V-01A-11R-A115-07	ESTIMATEScore	Low	-130.783
TCGA-AO-A0J2-01A-11R-A034-07	ESTIMATEScore	Low	787.647
TCGA-AO-A0J3-01A-11R-A034-07	ESTIMATEScore	High	-1534.63
TCGA-AO-A0J4-01A-11R-A034-07	ESTIMATEScore	High	1593.96
TCGA-AO-A0J5-01A-11R-A034-07	ESTIMATEScore	Low	1570.27
TCGA-AO-A0J6-01A-11R-A034-07	ESTIMATEScore	Low	558.335
TCGA-AO-A0J7-01A-11R-A034-07	ESTIMATEScore	Low	-998.045
TCGA-AO-A0J8-01A-21R-A034-07	ESTIMATEScore	Low	1325.33
TCGA-AO-A0J9-01A-11R-A034-07	ESTIMATEScore	High	3185.75
TCGA-AO-A0JA-01A-11R-A056-07	ESTIMATEScore	High	2022.46
TCGA-AO-A0JB-01A-11R-A32Y-07	ESTIMATEScore	Low	853.676
TCGA-AO-A0JC-01A-11R-A056-07	ESTIMATEScore	Low	4440.31
TCGA-AO-A0JD-01A-11R-A056-07	ESTIMATEScore	Low	-350.515
TCGA-AO-A0JE-01A-11R-A056-07	ESTIMATEScore	High	3267.74
TCGA-AO-A0JF-01A-11R-A056-07	ESTIMATEScore	High	2821.44
TCGA-AO-A0JG-01A-31R-A084-07	ESTIMATEScore	High	1880.1
TCGA-AO-A0JI-01A-21R-A056-07	ESTIMATEScore	Low	-776.416
TCGA-AO-A0JJ-01A-11R-A056-07	ESTIMATEScore	Low	3092.73
TCGA-AO-A0JL-01A-11R-A056-07	ESTIMATEScore	High	-126.133
TCGA-AO-A0JM-01A-21R-A056-07	ESTIMATEScore	High	1197.64
TCGA-AO-A124-01A-11R-A10J-07	ESTIMATEScore	Low	-698.742
TCGA-AO-A125-01A-11R-A10J-07	ESTIMATEScore	Low	-2063.95
TCGA-AO-A126-01A-11R-A10J-07	ESTIMATEScore	High	1666.92
TCGA-AO-A128-01A-11R-A10J-07	ESTIMATEScore	Low	3730.02
TCGA-AO-A129-01A-21R-A10J-07	ESTIMATEScore	Low	1817.83
TCGA-AO-A12A-01A-21R-A115-07	ESTIMATEScore	High	1325.93
TCGA-AO-A12B-01A-11R-A10J-07	ESTIMATEScore	High	-648.008
TCGA-AO-A12C-01A-11R-A10J-07	ESTIMATEScore	High	959.061
TCGA-AO-A12D-01A-11R-A115-07	ESTIMATEScore	High	2866.24
TCGA-AO-A12E-01A-11R-A10J-07	ESTIMATEScore	Low	1199.77
TCGA-AO-A12F-01A-11R-A115-07	ESTIMATEScore	High	261.287
TCGA-AO-A12G-01A-11R-A10J-07	ESTIMATEScore	High	1095.06
TCGA-AO-A12H-01A-11R-A115-07	ESTIMATEScore	Low	-35.1735
TCGA-AO-A1KO-01A-31R-A13Q-07	ESTIMATEScore	Low	221.799
TCGA-AO-A1KP-01A-11R-A13Q-07	ESTIMATEScore	Low	-1340.3
TCGA-AO-A1KQ-01A-11R-A13Q-07	ESTIMATEScore	High	1373.7
TCGA-AO-A1KR-01A-12R-A144-07	ESTIMATEScore	Low	-600.278
TCGA-AO-A1KS-01A-11R-A13Q-07	ESTIMATEScore	High	370.917
TCGA-AO-A1KT-01A-11R-A13Q-07	ESTIMATEScore	High	1225.12
TCGA-AQ-A04H-01B-11R-A10J-07	ESTIMATEScore	High	-452.886
TCGA-AQ-A04J-01A-02R-A034-07	ESTIMATEScore	High	2882.83
TCGA-AQ-A04L-01B-21R-A10J-07	ESTIMATEScore	Low	508.307
TCGA-AQ-A0Y5-01A-11R-A14M-07	ESTIMATEScore	Low	1360.9
TCGA-AQ-A1H2-01A-11R-A13Q-07	ESTIMATEScore	Low	30.2036
TCGA-AQ-A1H3-01A-31R-A13Q-07	ESTIMATEScore	High	1496.09
TCGA-AQ-A54N-01A-11R-A266-07	ESTIMATEScore	Low	-1552.46
TCGA-AQ-A54O-01A-11R-A266-07	ESTIMATEScore	Low	348.458
TCGA-AQ-A7U7-01A-22R-A352-07	ESTIMATEScore	High	4316.6
TCGA-AR-A0TP-01A-11R-A084-07	ESTIMATEScore	High	-1429.67
TCGA-AR-A0TQ-01A-11R-A084-07	ESTIMATEScore	Low	1487.37
TCGA-AR-A0TR-01A-11R-A084-07	ESTIMATEScore	Low	-1477.15
TCGA-AR-A0TS-01A-11R-A115-07	ESTIMATEScore	Low	2833
TCGA-AR-A0TT-01A-31R-A084-07	ESTIMATEScore	High	3885.79
TCGA-AR-A0TU-01A-31R-A109-07	ESTIMATEScore	Low	417.234
TCGA-AR-A0TV-01A-21R-A084-07	ESTIMATEScore	Low	1000.66
TCGA-AR-A0TW-01A-11R-A084-07	ESTIMATEScore	Low	1308.03
TCGA-AR-A0TX-01A-11R-A084-07	ESTIMATEScore	Low	2732.34
TCGA-AR-A0TY-01A-12R-A115-07	ESTIMATEScore	High	-693.387
TCGA-AR-A0TZ-01A-12R-A084-07	ESTIMATEScore	Low	-159.701
TCGA-AR-A0U0-01A-11R-A109-07	ESTIMATEScore	Low	1928.58
TCGA-AR-A0U2-01A-11R-A109-07	ESTIMATEScore	High	23.745
TCGA-AR-A0U3-01A-11R-A109-07	ESTIMATEScore	Low	-515.624
TCGA-AR-A0U4-01A-11R-A109-07	ESTIMATEScore	Low	2785.61
TCGA-AR-A1AH-01A-11R-A12D-07	ESTIMATEScore	High	-964.451
TCGA-AR-A1AI-01A-11R-A12P-07	ESTIMATEScore	Low	1483.98
TCGA-AR-A1AJ-01A-21R-A12P-07	ESTIMATEScore	Low	3906.79
TCGA-AR-A1AK-01A-21R-A12P-07	ESTIMATEScore	High	2754.24
TCGA-AR-A1AL-01A-21R-A12P-07	ESTIMATEScore	Low	1572.98
TCGA-AR-A1AM-01A-41R-A22K-07	ESTIMATEScore	Low	1333.73
TCGA-AR-A1AN-01A-11R-A12P-07	ESTIMATEScore	High	1719.87
TCGA-AR-A1AO-01A-11R-A12P-07	ESTIMATEScore	Low	4379.8
TCGA-AR-A1AP-01A-11R-A12P-07	ESTIMATEScore	High	1401.09
TCGA-AR-A1AQ-01A-11R-A12P-07	ESTIMATEScore	High	2456.65
TCGA-AR-A1AR-01A-31R-A137-07	ESTIMATEScore	High	2961.52
TCGA-AR-A1AS-01A-11R-A12P-07	ESTIMATEScore	High	96.9406
TCGA-AR-A1AT-01A-11R-A12P-07	ESTIMATEScore	High	2273.48
TCGA-AR-A1AU-01A-11R-A12P-07	ESTIMATEScore	Low	549.271
TCGA-AR-A1AV-01A-21R-A12P-07	ESTIMATEScore	High	216.684
TCGA-AR-A1AW-01A-21R-A12P-07	ESTIMATEScore	Low	4326.74
TCGA-AR-A1AX-01A-11R-A12P-07	ESTIMATEScore	Low	3209.68
TCGA-AR-A1AY-01A-21R-A12P-07	ESTIMATEScore	Low	-233.715
TCGA-AR-A24H-01A-11R-A169-07	ESTIMATEScore	High	357.258
TCGA-AR-A24K-01A-11R-A169-07	ESTIMATEScore	Low	-864.233
TCGA-AR-A24L-01A-11R-A169-07	ESTIMATEScore	High	1015.61
TCGA-AR-A24M-01A-11R-A169-07	ESTIMATEScore	High	1180.64
TCGA-AR-A24N-01A-11R-A169-07	ESTIMATEScore	High	616.795
TCGA-AR-A24O-01A-11R-A169-07	ESTIMATEScore	High	2779.71
TCGA-AR-A24P-01A-11R-A169-07	ESTIMATEScore	High	1201.31
TCGA-AR-A24Q-01A-12R-A169-07	ESTIMATEScore	High	1720.49
TCGA-AR-A24R-01A-11R-A169-07	ESTIMATEScore	Low	923.461
TCGA-AR-A24S-01A-11R-A169-07	ESTIMATEScore	High	3107.18
TCGA-AR-A24T-01A-11R-A169-07	ESTIMATEScore	High	2210.55
TCGA-AR-A24U-01A-11R-A169-07	ESTIMATEScore	Low	3200.86
TCGA-AR-A24V-01A-21R-A169-07	ESTIMATEScore	High	2371.56
TCGA-AR-A24W-01A-11R-A169-07	ESTIMATEScore	Low	466.361
TCGA-AR-A24X-01A-11R-A169-07	ESTIMATEScore	High	679.888
TCGA-AR-A24Z-01A-11R-A169-07	ESTIMATEScore	High	-131.086
TCGA-AR-A250-01A-31R-A169-07	ESTIMATEScore	High	2207.69
TCGA-AR-A251-01A-12R-A169-07	ESTIMATEScore	Low	313.062
TCGA-AR-A252-01A-11R-A169-07	ESTIMATEScore	Low	3756.48
TCGA-AR-A254-01A-21R-A169-07	ESTIMATEScore	High	2786.78
TCGA-AR-A255-01A-11R-A169-07	ESTIMATEScore	High	2096.97
TCGA-AR-A256-01A-11R-A169-07	ESTIMATEScore	Low	217.571
TCGA-AR-A2LE-01A-11R-A180-07	ESTIMATEScore	High	263.721
TCGA-AR-A2LH-01A-31R-A18M-07	ESTIMATEScore	Low	2865.06
TCGA-AR-A2LJ-01A-12R-A19W-07	ESTIMATEScore	Low	2914.54
TCGA-AR-A2LK-01A-11R-A180-07	ESTIMATEScore	High	863.459
TCGA-AR-A2LL-01A-11R-A180-07	ESTIMATEScore	Low	914.64
TCGA-AR-A2LM-01A-11R-A180-07	ESTIMATEScore	Low	1668.37
TCGA-AR-A2LN-01A-21R-A18M-07	ESTIMATEScore	High	2310.6
TCGA-AR-A2LO-01A-31R-A18M-07	ESTIMATEScore	Low	2266.36
TCGA-AR-A2LQ-01A-22R-A18M-07	ESTIMATEScore	High	2490.49
TCGA-AR-A2LR-01A-12R-A18M-07	ESTIMATEScore	Low	650.201
TCGA-AR-A5QM-01A-11R-A27Q-07	ESTIMATEScore	Low	2001.22
TCGA-AR-A5QN-01A-12R-A28M-07	ESTIMATEScore	Low	1252.63
TCGA-AR-A5QP-01A-11R-A28M-07	ESTIMATEScore	Low	863.564
TCGA-AR-A5QQ-01A-11R-A28M-07	ESTIMATEScore	Low	2703.62
TCGA-B6-A0I1-01A-11R-A21T-07	ESTIMATEScore	Low	-1806.44
TCGA-B6-A0I2-01A-11R-A034-07	ESTIMATEScore	Low	1652.41
TCGA-B6-A0I5-01A-11R-A034-07	ESTIMATEScore	Low	943.146
TCGA-B6-A0I6-01A-11R-A034-07	ESTIMATEScore	High	112.11
TCGA-B6-A0I8-01A-11R-A034-07	ESTIMATEScore	High	-369.994
TCGA-B6-A0I9-01A-11R-A034-07	ESTIMATEScore	Low	-186.188
TCGA-B6-A0IA-01A-11R-A034-07	ESTIMATEScore	Low	-1302.74
TCGA-B6-A0IB-01A-11R-A034-07	ESTIMATEScore	Low	-1561.66
TCGA-B6-A0IC-01A-11R-A034-07	ESTIMATEScore	Low	-2200.86
TCGA-B6-A0IE-01A-11R-A034-07	ESTIMATEScore	Low	-78.3082
TCGA-B6-A0IG-01A-11R-A034-07	ESTIMATEScore	High	-215.172
TCGA-B6-A0IH-01A-11R-A115-07	ESTIMATEScore	High	1981.26
TCGA-B6-A0IJ-01A-11R-A034-07	ESTIMATEScore	Low	1758.02
TCGA-B6-A0IK-01A-12R-A056-07	ESTIMATEScore	Low	333.373
TCGA-B6-A0IM-01A-11R-A034-07	ESTIMATEScore	Low	229.53
TCGA-B6-A0IN-01A-11R-A034-07	ESTIMATEScore	High	2506.91
TCGA-B6-A0IO-01A-11R-A034-07	ESTIMATEScore	Low	-405.029
TCGA-B6-A0IP-01A-11R-A034-07	ESTIMATEScore	Low	314.21
TCGA-B6-A0IQ-01A-11R-A034-07	ESTIMATEScore	Low	-358.118
TCGA-B6-A0RE-01A-11R-A056-07	ESTIMATEScore	High	-212.767
TCGA-B6-A0RG-01A-11R-A056-07	ESTIMATEScore	Low	-403.902
TCGA-B6-A0RH-01A-21R-A115-07	ESTIMATEScore	High	874.647
TCGA-B6-A0RI-01A-11R-A056-07	ESTIMATEScore	High	1037.68
TCGA-B6-A0RL-01A-11R-A084-07	ESTIMATEScore	Low	-3130.32
TCGA-B6-A0RM-01A-11R-A084-07	ESTIMATEScore	Low	-883.288
TCGA-B6-A0RN-01A-12R-A084-07	ESTIMATEScore	Low	414.945
TCGA-B6-A0RO-01A-22R-A084-07	ESTIMATEScore	Low	-713.02
TCGA-B6-A0RP-01A-21R-A084-07	ESTIMATEScore	High	1665.62
TCGA-B6-A0RQ-01A-11R-A115-07	ESTIMATEScore	Low	-611.529
TCGA-B6-A0RS-01A-11R-A084-07	ESTIMATEScore	Low	1440.77
TCGA-B6-A0RT-01A-21R-A084-07	ESTIMATEScore	Low	4135.09
TCGA-B6-A0RU-01A-11R-A084-07	ESTIMATEScore	Low	-37.2595
TCGA-B6-A0RV-01A-11R-A084-07	ESTIMATEScore	Low	900.16
TCGA-B6-A0WS-01A-11R-A115-07	ESTIMATEScore	Low	2338.48
TCGA-B6-A0WT-01A-11R-A109-07	ESTIMATEScore	High	509.204
TCGA-B6-A0WV-01A-11R-A109-07	ESTIMATEScore	Low	-1842.98
TCGA-B6-A0WW-01A-11R-A109-07	ESTIMATEScore	High	191.406
TCGA-B6-A0WX-01A-11R-A109-07	ESTIMATEScore	Low	1911.55
TCGA-B6-A0WY-01A-11R-A109-07	ESTIMATEScore	Low	1142.69
TCGA-B6-A0WZ-01A-11R-A109-07	ESTIMATEScore	Low	-407.144
TCGA-B6-A0X0-01A-21R-A115-07	ESTIMATEScore	Low	-1176.46
TCGA-B6-A0X1-01A-11R-A109-07	ESTIMATEScore	Low	419.99
TCGA-B6-A0X4-01A-11R-A109-07	ESTIMATEScore	High	-2392.11
TCGA-B6-A0X5-01A-21R-A109-07	ESTIMATEScore	Low	-828.078
TCGA-B6-A0X7-01A-11R-A10J-07	ESTIMATEScore	High	467.399
TCGA-B6-A1KC-01B-11R-A157-07	ESTIMATEScore	High	-675.831
TCGA-B6-A1KF-01A-11R-A13Q-07	ESTIMATEScore	High	-1190.83
TCGA-B6-A1KI-01A-11R-A14M-07	ESTIMATEScore	High	152.8
TCGA-B6-A1KN-01A-11R-A13Q-07	ESTIMATEScore	High	440.637
TCGA-B6-A2IU-01A-32R-A18M-07	ESTIMATEScore	Low	-707.401
TCGA-B6-A3ZX-01A-11R-A239-07	ESTIMATEScore	Low	2723.61
TCGA-B6-A400-01A-11R-A239-07	ESTIMATEScore	High	1342.51
TCGA-B6-A401-01A-11R-A239-07	ESTIMATEScore	Low	1390.01
TCGA-B6-A402-01A-11R-A239-07	ESTIMATEScore	High	-913.962
TCGA-B6-A408-01A-12R-A24H-07	ESTIMATEScore	Low	2038.69
TCGA-B6-A409-01A-11R-A24H-07	ESTIMATEScore	Low	217.658
TCGA-B6-A40B-01A-11R-A239-07	ESTIMATEScore	High	653.287
TCGA-B6-A40C-01A-11R-A239-07	ESTIMATEScore	High	1368.39
TCGA-BH-A0AU-01A-11R-A12P-07	ESTIMATEScore	Low	1175.13
TCGA-BH-A0AV-01A-31R-A115-07	ESTIMATEScore	High	1746.69
TCGA-BH-A0AW-01A-11R-A056-07	ESTIMATEScore	Low	3400.59
TCGA-BH-A0AY-01A-21R-A00Z-07	ESTIMATEScore	High	2509.64
TCGA-BH-A0AZ-01A-21R-A12P-07	ESTIMATEScore	High	2387.68
TCGA-BH-A0B0-01A-21R-A115-07	ESTIMATEScore	High	2488.85
TCGA-BH-A0B1-01A-12R-A056-07	ESTIMATEScore	Low	742.358
TCGA-BH-A0B2-01A-11R-A10J-07	ESTIMATEScore	High	3360.35
TCGA-BH-A0B3-01A-11R-A056-07	ESTIMATEScore	Low	1930.62
TCGA-BH-A0B4-01A-11R-A00Z-07	ESTIMATEScore	Low	1909.07
TCGA-BH-A0B5-01A-11R-A12P-07	ESTIMATEScore	Low	1334.64
TCGA-BH-A0B6-01A-11R-A19W-07	ESTIMATEScore	Low	3664.06
TCGA-BH-A0B7-01A-12R-A115-07	ESTIMATEScore	High	2726.07
TCGA-BH-A0B8-01A-21R-A056-07	ESTIMATEScore	Low	166.67
TCGA-BH-A0B9-01A-11R-A056-07	ESTIMATEScore	Low	966.368
TCGA-BH-A0BA-01A-11R-A056-07	ESTIMATEScore	High	945.352
TCGA-BH-A0BC-01A-22R-A084-07	ESTIMATEScore	Low	2638.52
TCGA-BH-A0BD-01A-11R-A034-07	ESTIMATEScore	Low	1830.21
TCGA-BH-A0BF-01A-21R-A12P-07	ESTIMATEScore	High	4186.78
TCGA-BH-A0BG-01A-11R-A115-07	ESTIMATEScore	Low	1669.18
TCGA-BH-A0BJ-01A-11R-A056-07	ESTIMATEScore	Low	1596.49
TCGA-BH-A0BL-01A-11R-A115-07	ESTIMATEScore	Low	3253.28
TCGA-BH-A0BM-01A-11R-A056-07	ESTIMATEScore	High	924.022
TCGA-BH-A0BO-01A-23R-A12D-07	ESTIMATEScore	High	2511.15
TCGA-BH-A0BP-01A-11R-A115-07	ESTIMATEScore	High	1468.55
TCGA-BH-A0BQ-01A-21R-A115-07	ESTIMATEScore	Low	2194.59
TCGA-BH-A0BR-01A-21R-A115-07	ESTIMATEScore	High	2499.26
TCGA-BH-A0BT-01A-11R-A12P-07	ESTIMATEScore	High	843.248
TCGA-BH-A0BV-01A-11R-A00Z-07	ESTIMATEScore	High	2031.12
TCGA-BH-A0BW-01A-11R-A115-07	ESTIMATEScore	Low	2125.53
TCGA-BH-A0BZ-01A-31R-A12P-07	ESTIMATEScore	High	3113.58
TCGA-BH-A0C0-01A-21R-A056-07	ESTIMATEScore	Low	2682.87
TCGA-BH-A0C1-01B-11R-A12D-07	ESTIMATEScore	High	1542.22
TCGA-BH-A0C3-01A-21R-A12P-07	ESTIMATEScore	High	2555.35
TCGA-BH-A0C7-01B-11R-A115-07	ESTIMATEScore	High	463.257
TCGA-BH-A0DD-01A-31R-A12P-07	ESTIMATEScore	Low	-108.722
TCGA-BH-A0DE-01A-11R-A115-07	ESTIMATEScore	High	2125.74
TCGA-BH-A0DG-01A-21R-A12P-07	ESTIMATEScore	High	2570.93
TCGA-BH-A0DH-01A-11R-A084-07	ESTIMATEScore	Low	581.469
TCGA-BH-A0DI-01A-21R-A12P-07	ESTIMATEScore	High	2672.03
TCGA-BH-A0DK-01A-21R-A056-07	ESTIMATEScore	High	3360.49
TCGA-BH-A0DL-01A-11R-A115-07	ESTIMATEScore	Low	1978.22
TCGA-BH-A0DO-01B-11R-A12D-07	ESTIMATEScore	Low	-54.9338
TCGA-BH-A0DP-01A-21R-A056-07	ESTIMATEScore	High	1942.4
TCGA-BH-A0DQ-01A-11R-A084-07	ESTIMATEScore	High	1884.99
TCGA-BH-A0DS-01A-11R-A056-07	ESTIMATEScore	High	1876.54
TCGA-BH-A0DT-01A-21R-A12D-07	ESTIMATEScore	Low	1510.59
TCGA-BH-A0DV-01A-21R-A12P-07	ESTIMATEScore	High	2763.29
TCGA-BH-A0DX-01A-11R-A115-07	ESTIMATEScore	High	2516.14
TCGA-BH-A0DZ-01A-11R-A00Z-07	ESTIMATEScore	High	2362.58
TCGA-BH-A0E0-01A-11R-A056-07	ESTIMATEScore	Low	-456.012
TCGA-BH-A0E1-01A-11R-A056-07	ESTIMATEScore	High	-24.4633
TCGA-BH-A0E2-01A-11R-A056-07	ESTIMATEScore	High	1023.91
TCGA-BH-A0E6-01A-11R-A034-07	ESTIMATEScore	Low	772.846
TCGA-BH-A0E7-01A-11R-A034-07	ESTIMATEScore	High	-563.375
TCGA-BH-A0E9-01B-11R-A115-07	ESTIMATEScore	Low	805.462
TCGA-BH-A0EA-01A-11R-A115-07	ESTIMATEScore	High	1324.71
TCGA-BH-A0EB-01A-11R-A034-07	ESTIMATEScore	High	2827.68
TCGA-BH-A0EE-01A-11R-A034-07	ESTIMATEScore	Low	-460.874
TCGA-BH-A0EI-01A-11R-A115-07	ESTIMATEScore	Low	571.99
TCGA-BH-A0GY-01A-11R-A056-07	ESTIMATEScore	High	1053.39
TCGA-BH-A0GZ-01A-11R-A056-07	ESTIMATEScore	High	739.264
TCGA-BH-A0H0-01A-11R-A056-07	ESTIMATEScore	Low	-789.722
TCGA-BH-A0H3-01A-11R-A12P-07	ESTIMATEScore	High	1807.71
TCGA-BH-A0H5-01A-21R-A115-07	ESTIMATEScore	Low	3949.91
TCGA-BH-A0H6-01A-21R-A056-07	ESTIMATEScore	Low	402.779
TCGA-BH-A0H7-01A-13R-A056-07	ESTIMATEScore	High	983.294
TCGA-BH-A0H9-01A-11R-A056-07	ESTIMATEScore	Low	-221.253
TCGA-BH-A0HA-01A-11R-A12P-07	ESTIMATEScore	High	2521.23
TCGA-BH-A0HB-01A-11R-A056-07	ESTIMATEScore	Low	1680.23
TCGA-BH-A0HF-01A-11R-A056-07	ESTIMATEScore	High	2132.77
TCGA-BH-A0HI-01A-11R-A084-07	ESTIMATEScore	High	1113.85
TCGA-BH-A0HK-01A-11R-A056-07	ESTIMATEScore	High	1212.36
TCGA-BH-A0HL-01A-11R-A10U-07	ESTIMATEScore	High	-2342.95
TCGA-BH-A0HN-01A-11R-A10U-07	ESTIMATEScore	Low	-840.099
TCGA-BH-A0HO-01A-11R-A034-07	ESTIMATEScore	Low	1300.06
TCGA-BH-A0HP-01A-12R-A084-07	ESTIMATEScore	Low	1416.26
TCGA-BH-A0HQ-01A-11R-A034-07	ESTIMATEScore	Low	566.101
TCGA-BH-A0HU-01A-11R-A034-07	ESTIMATEScore	High	-438.409
TCGA-BH-A0HW-01A-11R-A034-07	ESTIMATEScore	High	-2343.88
TCGA-BH-A0HX-01A-21R-A056-07	ESTIMATEScore	High	935.899
TCGA-BH-A0HY-01A-11R-A056-07	ESTIMATEScore	High	-84.5062
TCGA-BH-A0RX-01A-21R-A084-07	ESTIMATEScore	Low	3480.06
TCGA-BH-A0W3-01A-11R-A109-07	ESTIMATEScore	Low	-441.391
TCGA-BH-A0W4-01A-11R-A109-07	ESTIMATEScore	High	154.869
TCGA-BH-A0W5-01A-11R-A109-07	ESTIMATEScore	High	3088.38
TCGA-BH-A0W7-01A-11R-A115-07	ESTIMATEScore	High	2951.48
TCGA-BH-A0WA-01A-11R-A109-07	ESTIMATEScore	Low	456.788
TCGA-BH-A18F-01A-11R-A12D-07	ESTIMATEScore	High	1784.37
TCGA-BH-A18G-01A-11R-A12D-07	ESTIMATEScore	Low	585.231
TCGA-BH-A18H-01A-11R-A12D-07	ESTIMATEScore	Low	2360.8
TCGA-BH-A18I-01A-11R-A12D-07	ESTIMATEScore	Low	2659.73
TCGA-BH-A18J-01A-11R-A12D-07	ESTIMATEScore	High	747.159
TCGA-BH-A18K-01A-11R-A12D-07	ESTIMATEScore	High	839.042
TCGA-BH-A18L-01A-32R-A12D-07	ESTIMATEScore	High	-1025.65
TCGA-BH-A18M-01A-11R-A12D-07	ESTIMATEScore	High	1510.97
TCGA-BH-A18N-01A-11R-A12D-07	ESTIMATEScore	High	-144.815
TCGA-BH-A18P-01A-11R-A12D-07	ESTIMATEScore	High	582.495
TCGA-BH-A18Q-01A-12R-A12D-07	ESTIMATEScore	Low	686.581
TCGA-BH-A18R-01A-11R-A12D-07	ESTIMATEScore	Low	64.3536
TCGA-BH-A18S-01A-11R-A12D-07	ESTIMATEScore	Low	-347.638
TCGA-BH-A18T-01A-11R-A12D-07	ESTIMATEScore	Low	-140.506
TCGA-BH-A18U-01A-21R-A12D-07	ESTIMATEScore	High	927.941
TCGA-BH-A18V-01A-11R-A12D-07	ESTIMATEScore	Low	1970.8
TCGA-BH-A18V-06A-11R-A213-07	ESTIMATEScore	Low	2797.72
TCGA-BH-A1EN-01A-11R-A13Q-07	ESTIMATEScore	Low	150.367
TCGA-BH-A1EO-01A-11R-A137-07	ESTIMATEScore	Low	2879.15
TCGA-BH-A1ES-01A-11R-A137-07	ESTIMATEScore	High	-320.846
TCGA-BH-A1ES-06A-12R-A24H-07	ESTIMATEScore	High	-1226.72
TCGA-BH-A1ET-01A-11R-A137-07	ESTIMATEScore	High	987.185
TCGA-BH-A1EU-01A-11R-A137-07	ESTIMATEScore	High	3398.76
TCGA-BH-A1EV-01A-11R-A137-07	ESTIMATEScore	High	229.638
TCGA-BH-A1EW-01A-11R-A137-07	ESTIMATEScore	Low	1367.18
TCGA-BH-A1EX-01A-11R-A13Q-07	ESTIMATEScore	Low	1936.68
TCGA-BH-A1EY-01A-11R-A13Q-07	ESTIMATEScore	Low	2862.74
TCGA-BH-A1F0-01A-11R-A137-07	ESTIMATEScore	High	3926.02
TCGA-BH-A1F2-01A-31R-A13Q-07	ESTIMATEScore	High	1315.7
TCGA-BH-A1F5-01A-12R-A13Q-07	ESTIMATEScore	High	-257.44
TCGA-BH-A1F6-01A-11R-A13Q-07	ESTIMATEScore	Low	1674.72
TCGA-BH-A1F8-01A-11R-A13Q-07	ESTIMATEScore	Low	314.444
TCGA-BH-A1FB-01A-11R-A13Q-07	ESTIMATEScore	Low	3130.15
TCGA-BH-A1FC-01A-11R-A13Q-07	ESTIMATEScore	Low	1459.49
TCGA-BH-A1FD-01A-11R-A13Q-07	ESTIMATEScore	High	787.73
TCGA-BH-A1FE-01A-11R-A13Q-07	ESTIMATEScore	Low	2756.08
TCGA-BH-A1FE-06A-11R-A213-07	ESTIMATEScore	High	1662.97
TCGA-BH-A1FG-01A-11R-A13Q-07	ESTIMATEScore	Low	-74.3437
TCGA-BH-A1FH-01A-12R-A13Q-07	ESTIMATEScore	Low	2053.55
TCGA-BH-A1FJ-01A-11R-A13Q-07	ESTIMATEScore	High	-1052.08
TCGA-BH-A1FL-01A-11R-A13Q-07	ESTIMATEScore	High	-100.081
TCGA-BH-A1FM-01A-11R-A13Q-07	ESTIMATEScore	High	740.19
TCGA-BH-A1FN-01A-11R-A13Q-07	ESTIMATEScore	High	389.788
TCGA-BH-A1FR-01A-11R-A13Q-07	ESTIMATEScore	High	602.775
TCGA-BH-A1FU-01A-11R-A14D-07	ESTIMATEScore	High	2211.95
TCGA-BH-A201-01A-11R-A14M-07	ESTIMATEScore	High	815.219
TCGA-BH-A202-01A-11R-A14M-07	ESTIMATEScore	Low	1535.33
TCGA-BH-A203-01A-12R-A169-07	ESTIMATEScore	High	1331.62
TCGA-BH-A204-01A-11R-A157-07	ESTIMATEScore	High	-325.23
TCGA-BH-A208-01A-11R-A157-07	ESTIMATEScore	High	2847.3
TCGA-BH-A209-01A-11R-A157-07	ESTIMATEScore	Low	2923.88
TCGA-BH-A28O-01A-11R-A22K-07	ESTIMATEScore	Low	1589.77
TCGA-BH-A28Q-01A-11R-A16F-07	ESTIMATEScore	High	581.476
TCGA-BH-A2L8-01A-11R-A18M-07	ESTIMATEScore	Low	3037.49
TCGA-BH-A42T-01A-11R-A24H-07	ESTIMATEScore	Low	1130.42
TCGA-BH-A42U-01A-12R-A24H-07	ESTIMATEScore	Low	2084.55
TCGA-BH-A42V-01A-11R-A24H-07	ESTIMATEScore	Low	1650.15
TCGA-BH-A5IZ-01A-11R-A27Q-07	ESTIMATEScore	Low	-235.043
TCGA-BH-A5J0-01A-11R-A27Q-07	ESTIMATEScore	Low	3023.5
TCGA-BH-A6R8-01A-21R-A33J-07	ESTIMATEScore	Low	821.65
TCGA-BH-A6R9-01A-21R-A32P-07	ESTIMATEScore	High	4134.74
TCGA-BH-A8FY-01A-11R-A36F-07	ESTIMATEScore	High	-632.25
TCGA-BH-A8FZ-01A-11R-A352-07	ESTIMATEScore	Low	2901.23
TCGA-BH-A8G0-01A-11R-A352-07	ESTIMATEScore	Low	3146.01
TCGA-BH-AB28-01A-31R-A41B-07	ESTIMATEScore	High	1454.37
TCGA-C8-A12K-01A-21R-A115-07	ESTIMATEScore	Low	2977.97
TCGA-C8-A12L-01A-11R-A115-07	ESTIMATEScore	Low	-125.221
TCGA-C8-A12M-01A-11R-A115-07	ESTIMATEScore	Low	-469.579
TCGA-C8-A12N-01A-11R-A115-07	ESTIMATEScore	Low	1802.03
TCGA-C8-A12O-01A-11R-A115-07	ESTIMATEScore	High	2012.08
TCGA-C8-A12P-01A-11R-A115-07	ESTIMATEScore	High	1417.98
TCGA-C8-A12Q-01A-11R-A115-07	ESTIMATEScore	High	1478.91
TCGA-C8-A12T-01A-11R-A115-07	ESTIMATEScore	High	1287.11
TCGA-C8-A12U-01A-11R-A115-07	ESTIMATEScore	Low	-5.92925
TCGA-C8-A12V-01A-11R-A115-07	ESTIMATEScore	Low	3829.54
TCGA-C8-A12W-01A-11R-A115-07	ESTIMATEScore	High	1684.58
TCGA-C8-A12X-01A-11R-A115-07	ESTIMATEScore	High	336.779
TCGA-C8-A12Y-01A-11R-A12D-07	ESTIMATEScore	Low	630.453
TCGA-C8-A12Z-01A-11R-A115-07	ESTIMATEScore	Low	-523.27
TCGA-C8-A130-01A-31R-A115-07	ESTIMATEScore	High	689.61
TCGA-C8-A131-01A-11R-A115-07	ESTIMATEScore	High	1280.21
TCGA-C8-A132-01A-31R-A115-07	ESTIMATEScore	High	2597.14
TCGA-C8-A133-01A-32R-A12D-07	ESTIMATEScore	Low	-1518.22
TCGA-C8-A134-01A-11R-A115-07	ESTIMATEScore	Low	1032.61
TCGA-C8-A135-01A-11R-A115-07	ESTIMATEScore	High	1485.42
TCGA-C8-A137-01A-11R-A115-07	ESTIMATEScore	High	-621.666
TCGA-C8-A138-01A-11R-A115-07	ESTIMATEScore	High	2836.89
TCGA-C8-A1HE-01A-11R-A13Q-07	ESTIMATEScore	High	277.077
TCGA-C8-A1HF-01A-11R-A137-07	ESTIMATEScore	Low	2474.82
TCGA-C8-A1HG-01A-11R-A137-07	ESTIMATEScore	Low	1895.58
TCGA-C8-A1HI-01A-11R-A137-07	ESTIMATEScore	Low	254.549
TCGA-C8-A1HJ-01A-11R-A13Q-07	ESTIMATEScore	Low	-263.023
TCGA-C8-A1HK-01A-21R-A13Q-07	ESTIMATEScore	High	-265.457
TCGA-C8-A1HL-01A-11R-A137-07	ESTIMATEScore	High	1116.16
TCGA-C8-A1HM-01A-12R-A137-07	ESTIMATEScore	Low	2164.26
TCGA-C8-A1HN-01A-11R-A137-07	ESTIMATEScore	High	131.545
TCGA-C8-A1HO-01A-11R-A13Q-07	ESTIMATEScore	Low	-482.494
TCGA-C8-A26V-01A-11R-A16F-07	ESTIMATEScore	Low	444.54
TCGA-C8-A26W-01A-11R-A16F-07	ESTIMATEScore	High	1711.43
TCGA-C8-A26X-01A-31R-A16F-07	ESTIMATEScore	High	3364.54
TCGA-C8-A26Y-01A-11R-A16F-07	ESTIMATEScore	High	-270.376
TCGA-C8-A26Z-01A-11R-A16F-07	ESTIMATEScore	High	-382.58
TCGA-C8-A273-01A-11R-A16F-07	ESTIMATEScore	High	680.449
TCGA-C8-A274-01A-11R-A16F-07	ESTIMATEScore	Low	-545.54
TCGA-C8-A275-01A-21R-A16F-07	ESTIMATEScore	Low	2272.66
TCGA-C8-A278-01A-11R-A169-07	ESTIMATEScore	High	2932.9
TCGA-C8-A27A-01A-11R-A169-07	ESTIMATEScore	High	-1054.53
TCGA-C8-A27B-01A-11R-A169-07	ESTIMATEScore	Low	1418.14
TCGA-C8-A3M7-01A-12R-A21T-07	ESTIMATEScore	High	1251.21
TCGA-C8-A3M8-01A-11R-A213-07	ESTIMATEScore	High	-140.951
TCGA-C8-A8HP-01A-11R-A36F-07	ESTIMATEScore	Low	2177.42
TCGA-C8-A8HQ-01A-11R-A36F-07	ESTIMATEScore	High	2127.07
TCGA-C8-A8HR-01A-11R-A36F-07	ESTIMATEScore	High	2985.23
TCGA-D8-A13Y-01A-11R-A115-07	ESTIMATEScore	High	-2086.84
TCGA-D8-A13Z-01A-11R-A115-07	ESTIMATEScore	High	1782.41
TCGA-D8-A140-01A-11R-A115-07	ESTIMATEScore	High	961.79
TCGA-D8-A141-01A-11R-A115-07	ESTIMATEScore	High	3850.02
TCGA-D8-A142-01A-11R-A115-07	ESTIMATEScore	High	1766.14
TCGA-D8-A143-01A-11R-A115-07	ESTIMATEScore	High	90.2917
TCGA-D8-A145-01A-11R-A115-07	ESTIMATEScore	High	1371.45
TCGA-D8-A146-01A-31R-A115-07	ESTIMATEScore	High	1728.73
TCGA-D8-A147-01A-11R-A115-07	ESTIMATEScore	Low	766.047
TCGA-D8-A1J8-01A-11R-A13Q-07	ESTIMATEScore	High	2285.82
TCGA-D8-A1J9-01A-11R-A13Q-07	ESTIMATEScore	High	1305.69
TCGA-D8-A1JA-01A-11R-A13Q-07	ESTIMATEScore	Low	991.991
TCGA-D8-A1JB-01A-11R-A13Q-07	ESTIMATEScore	High	2648.12
TCGA-D8-A1JC-01A-11R-A13Q-07	ESTIMATEScore	High	1207.12
TCGA-D8-A1JD-01A-11R-A13Q-07	ESTIMATEScore	High	1856.35
TCGA-D8-A1JE-01A-11R-A13Q-07	ESTIMATEScore	High	2191.8
TCGA-D8-A1JF-01A-11R-A13Q-07	ESTIMATEScore	Low	1267.91
TCGA-D8-A1JG-01B-11R-A13Q-07	ESTIMATEScore	Low	2185.94
TCGA-D8-A1JH-01A-11R-A13Q-07	ESTIMATEScore	High	2196.66
TCGA-D8-A1JI-01A-11R-A13Q-07	ESTIMATEScore	Low	-492.208
TCGA-D8-A1JJ-01A-31R-A14M-07	ESTIMATEScore	High	1329.67
TCGA-D8-A1JK-01A-11R-A13Q-07	ESTIMATEScore	Low	2600.02
TCGA-D8-A1JL-01A-11R-A13Q-07	ESTIMATEScore	Low	2762.19
TCGA-D8-A1JM-01A-11R-A13Q-07	ESTIMATEScore	Low	-1233.47
TCGA-D8-A1JN-01A-11R-A13Q-07	ESTIMATEScore	Low	-932.372
TCGA-D8-A1JP-01A-11R-A13Q-07	ESTIMATEScore	High	2061.4
TCGA-D8-A1JS-01A-11R-A13Q-07	ESTIMATEScore	Low	-1468.99
TCGA-D8-A1JT-01A-31R-A13Q-07	ESTIMATEScore	Low	-271.989
TCGA-D8-A1JU-01A-11R-A13Q-07	ESTIMATEScore	High	2859.73
TCGA-D8-A1X5-01A-11R-A14D-07	ESTIMATEScore	High	1513.98
TCGA-D8-A1X6-01A-11R-A14M-07	ESTIMATEScore	Low	1075.04
TCGA-D8-A1X7-01A-11R-A14M-07	ESTIMATEScore	High	448.302
TCGA-D8-A1X8-01A-11R-A14M-07	ESTIMATEScore	High	1741.65
TCGA-D8-A1X9-01A-12R-A157-07	ESTIMATEScore	High	1599.92
TCGA-D8-A1XA-01A-11R-A14D-07	ESTIMATEScore	High	408.388
TCGA-D8-A1XB-01A-11R-A14D-07	ESTIMATEScore	High	779.731
TCGA-D8-A1XC-01A-11R-A14D-07	ESTIMATEScore	High	-1462.19
TCGA-D8-A1XD-01A-11R-A14D-07	ESTIMATEScore	High	-394.173
TCGA-D8-A1XF-01A-11R-A14D-07	ESTIMATEScore	High	-1399.58
TCGA-D8-A1XG-01A-11R-A14D-07	ESTIMATEScore	High	-253.221
TCGA-D8-A1XJ-01A-11R-A14M-07	ESTIMATEScore	High	285.405
TCGA-D8-A1XK-01A-21R-A14M-07	ESTIMATEScore	Low	408.9
TCGA-D8-A1XL-01A-11R-A14M-07	ESTIMATEScore	Low	1822.97
TCGA-D8-A1XM-01A-21R-A14M-07	ESTIMATEScore	Low	2439.96
TCGA-D8-A1XO-01A-11R-A14M-07	ESTIMATEScore	Low	1897.23
TCGA-D8-A1XQ-01A-11R-A14M-07	ESTIMATEScore	Low	2116.07
TCGA-D8-A1XR-01A-11R-A14M-07	ESTIMATEScore	High	-76.2162
TCGA-D8-A1XS-01A-11R-A14M-07	ESTIMATEScore	High	1088.18
TCGA-D8-A1XT-01A-11R-A14M-07	ESTIMATEScore	High	2021.02
TCGA-D8-A1XU-01A-11R-A14M-07	ESTIMATEScore	Low	1406.77
TCGA-D8-A1XV-01A-11R-A14M-07	ESTIMATEScore	Low	-1239.62
TCGA-D8-A1XW-01A-11R-A14M-07	ESTIMATEScore	High	2639.52
TCGA-D8-A1XY-01A-11R-A14M-07	ESTIMATEScore	Low	1146.46
TCGA-D8-A1XZ-01A-11R-A14M-07	ESTIMATEScore	High	1357.73
TCGA-D8-A1Y0-01A-11R-A14M-07	ESTIMATEScore	Low	2279.24
TCGA-D8-A1Y1-01A-21R-A14M-07	ESTIMATEScore	High	1736.95
TCGA-D8-A1Y2-01A-11R-A157-07	ESTIMATEScore	High	3976.91
TCGA-D8-A1Y3-01A-11R-A157-07	ESTIMATEScore	Low	1337.29
TCGA-D8-A27E-01A-11R-A16F-07	ESTIMATEScore	High	173.301
TCGA-D8-A27F-01A-11R-A16F-07	ESTIMATEScore	Low	550.734
TCGA-D8-A27G-01A-11R-A16F-07	ESTIMATEScore	High	1991.1
TCGA-D8-A27H-01A-11R-A16F-07	ESTIMATEScore	Low	879.574
TCGA-D8-A27I-01A-11R-A16F-07	ESTIMATEScore	High	2678.64
TCGA-D8-A27K-01A-11R-A16F-07	ESTIMATEScore	High	1416.26
TCGA-D8-A27L-01A-11R-A16F-07	ESTIMATEScore	High	2109.85
TCGA-D8-A27M-01A-11R-A16F-07	ESTIMATEScore	Low	3203.06
TCGA-D8-A27N-01A-11R-A16F-07	ESTIMATEScore	High	2312.69
TCGA-D8-A27P-01A-11R-A16F-07	ESTIMATEScore	High	-158.167
TCGA-D8-A27R-01A-11R-A16F-07	ESTIMATEScore	Low	1499.7
TCGA-D8-A27T-01A-11R-A16F-07	ESTIMATEScore	High	2464.91
TCGA-D8-A27V-01A-12R-A17B-07	ESTIMATEScore	Low	699.941
TCGA-D8-A27W-01A-11R-A16F-07	ESTIMATEScore	High	1031.14
TCGA-D8-A3Z5-01A-41R-A24H-07	ESTIMATEScore	High	-203.916
TCGA-D8-A3Z6-01A-11R-A239-07	ESTIMATEScore	High	465.262
TCGA-D8-A4Z1-01A-21R-A266-07	ESTIMATEScore	High	1142.29
TCGA-D8-A73U-01A-11R-A33J-07	ESTIMATEScore	Low	4659.56
TCGA-D8-A73W-01A-22R-A352-07	ESTIMATEScore	High	1983.35
TCGA-D8-A73X-01A-11R-A32P-07	ESTIMATEScore	High	829.681
TCGA-E2-A105-01A-11R-A10J-07	ESTIMATEScore	Low	-995.213
TCGA-E2-A106-01A-11R-A10J-07	ESTIMATEScore	High	-1263.24
TCGA-E2-A107-01A-11R-A10J-07	ESTIMATEScore	Low	-645.063
TCGA-E2-A108-01A-13R-A10J-07	ESTIMATEScore	High	4722.4
TCGA-E2-A109-01A-11R-A10J-07	ESTIMATEScore	Low	382.396
TCGA-E2-A10A-01A-21R-A115-07	ESTIMATEScore	High	388.972
TCGA-E2-A10B-01A-11R-A10J-07	ESTIMATEScore	Low	970.662
TCGA-E2-A10C-01A-21R-A10J-07	ESTIMATEScore	High	1375.44
TCGA-E2-A10E-01A-21R-A10J-07	ESTIMATEScore	High	285.998
TCGA-E2-A10F-01A-11R-A10J-07	ESTIMATEScore	High	2631.91
TCGA-E2-A14N-01A-31R-A137-07	ESTIMATEScore	Low	106.152
TCGA-E2-A14O-01A-31R-A115-07	ESTIMATEScore	Low	-80.2364
TCGA-E2-A14P-01A-31R-A12D-07	ESTIMATEScore	Low	166.018
TCGA-E2-A14Q-01A-11R-A12D-07	ESTIMATEScore	Low	292.547
TCGA-E2-A14R-01A-11R-A115-07	ESTIMATEScore	Low	938.02
TCGA-E2-A14T-01A-11R-A115-07	ESTIMATEScore	High	126.817
TCGA-E2-A14U-01A-11R-A22K-07	ESTIMATEScore	Low	-826.578
TCGA-E2-A14V-01A-11R-A12D-07	ESTIMATEScore	Low	-635.316
TCGA-E2-A14W-01A-11R-A12D-07	ESTIMATEScore	Low	-1272.53
TCGA-E2-A14X-01A-11R-A115-07	ESTIMATEScore	High	1317.33
TCGA-E2-A14Y-01A-21R-A12D-07	ESTIMATEScore	Low	-740.166
TCGA-E2-A14Z-01A-11R-A115-07	ESTIMATEScore	High	2569.03
TCGA-E2-A150-01A-11R-A12D-07	ESTIMATEScore	High	1482.29
TCGA-E2-A152-01A-11R-A12D-07	ESTIMATEScore	High	1432.59
TCGA-E2-A153-01A-12R-A12D-07	ESTIMATEScore	High	2215.55
TCGA-E2-A154-01A-11R-A115-07	ESTIMATEScore	High	-147.126
TCGA-E2-A155-01A-11R-A12D-07	ESTIMATEScore	Low	-1238.36
TCGA-E2-A156-01A-11R-A12D-07	ESTIMATEScore	High	-1246.04
TCGA-E2-A158-01A-11R-A12D-07	ESTIMATEScore	Low	-1736.79
TCGA-E2-A159-01A-11R-A115-07	ESTIMATEScore	High	2364.28
TCGA-E2-A15A-01A-11R-A12D-07	ESTIMATEScore	High	1461
TCGA-E2-A15A-06A-11R-A12D-07	ESTIMATEScore	Low	2052.58
TCGA-E2-A15C-01A-31R-A12D-07	ESTIMATEScore	High	837.733
TCGA-E2-A15D-01A-11R-A115-07	ESTIMATEScore	Low	797.494
TCGA-E2-A15E-01A-11R-A12D-07	ESTIMATEScore	Low	-332.971
TCGA-E2-A15E-06A-11R-A12D-07	ESTIMATEScore	Low	1.2067
TCGA-E2-A15F-01A-11R-A115-07	ESTIMATEScore	Low	-56.6576
TCGA-E2-A15G-01A-11R-A12D-07	ESTIMATEScore	High	-331.17
TCGA-E2-A15H-01A-11R-A12D-07	ESTIMATEScore	High	-128.248
TCGA-E2-A15I-01A-21R-A137-07	ESTIMATEScore	Low	1227.71
TCGA-E2-A15J-01A-11R-A12P-07	ESTIMATEScore	High	-604.977
TCGA-E2-A15K-01A-11R-A12P-07	ESTIMATEScore	Low	1574.67
TCGA-E2-A15K-06A-11R-A12P-07	ESTIMATEScore	Low	-1466.61
TCGA-E2-A15L-01A-11R-A12D-07	ESTIMATEScore	High	346.597
TCGA-E2-A15M-01A-11R-A12D-07	ESTIMATEScore	High	3743.7
TCGA-E2-A15O-01A-11R-A115-07	ESTIMATEScore	High	-674.037
TCGA-E2-A15P-01A-11R-A115-07	ESTIMATEScore	High	141.52
TCGA-E2-A15R-01A-11R-A115-07	ESTIMATEScore	Low	-1519.89
TCGA-E2-A15S-01A-11R-A115-07	ESTIMATEScore	Low	-1843.43
TCGA-E2-A15T-01A-11R-A115-07	ESTIMATEScore	High	-1382.68
TCGA-E2-A1AZ-01A-11R-A12P-07	ESTIMATEScore	High	2474.97
TCGA-E2-A1B0-01A-11R-A12P-07	ESTIMATEScore	High	1395.54
TCGA-E2-A1B1-01A-21R-A12P-07	ESTIMATEScore	Low	3143.98
TCGA-E2-A1B4-01A-11R-A12P-07	ESTIMATEScore	Low	-447.277
TCGA-E2-A1B5-01A-21R-A12P-07	ESTIMATEScore	Low	3525.3
TCGA-E2-A1B6-01A-31R-A12P-07	ESTIMATEScore	Low	2877.68
TCGA-E2-A1BC-01A-11R-A12P-07	ESTIMATEScore	High	627.935
TCGA-E2-A1BD-01A-11R-A12P-07	ESTIMATEScore	High	289.731
TCGA-E2-A1IE-01A-11R-A13Q-07	ESTIMATEScore	High	-1258.06
TCGA-E2-A1IF-01A-11R-A144-07	ESTIMATEScore	High	1336.93
TCGA-E2-A1IG-01A-11R-A144-07	ESTIMATEScore	High	1065.28
TCGA-E2-A1IH-01A-11R-A13Q-07	ESTIMATEScore	High	3691.54
TCGA-E2-A1II-01A-11R-A144-07	ESTIMATEScore	Low	2547.81
TCGA-E2-A1IJ-01A-11R-A144-07	ESTIMATEScore	High	3073.96
TCGA-E2-A1IK-01A-11R-A144-07	ESTIMATEScore	Low	932.366
TCGA-E2-A1IL-01A-11R-A14D-07	ESTIMATEScore	High	324.74
TCGA-E2-A1IN-01A-11R-A13Q-07	ESTIMATEScore	High	1146.63
TCGA-E2-A1IO-01A-11R-A144-07	ESTIMATEScore	High	2246.95
TCGA-E2-A1IU-01A-11R-A14D-07	ESTIMATEScore	High	72.9656
TCGA-E2-A1L6-01A-11R-A13Q-07	ESTIMATEScore	High	792.091
TCGA-E2-A1L7-01A-11R-A144-07	ESTIMATEScore	Low	1750.73
TCGA-E2-A1L8-01A-11R-A13Q-07	ESTIMATEScore	High	1119.62
TCGA-E2-A1L9-01A-11R-A13Q-07	ESTIMATEScore	High	2291.76
TCGA-E2-A1LA-01A-11R-A144-07	ESTIMATEScore	High	2427.17
TCGA-E2-A1LB-01A-11R-A144-07	ESTIMATEScore	High	354.136
TCGA-E2-A1LE-01A-12R-A19W-07	ESTIMATEScore	High	2733.54
TCGA-E2-A1LG-01A-21R-A14M-07	ESTIMATEScore	Low	-921.066
TCGA-E2-A1LH-01A-11R-A14D-07	ESTIMATEScore	Low	2819.08
TCGA-E2-A1LI-01A-12R-A157-07	ESTIMATEScore	Low	472.299
TCGA-E2-A1LK-01A-21R-A14D-07	ESTIMATEScore	Low	-1039.85
TCGA-E2-A1LL-01A-11R-A144-07	ESTIMATEScore	Low	-779.88
TCGA-E2-A1LS-01A-12R-A157-07	ESTIMATEScore	Low	-753.793
TCGA-E2-A2P5-01A-11R-A19W-07	ESTIMATEScore	High	557.823
TCGA-E2-A2P6-01A-11R-A19W-07	ESTIMATEScore	High	403.873
TCGA-E2-A3DX-01A-21R-A213-07	ESTIMATEScore	Low	3547.1
TCGA-E2-A56Z-01A-12R-A29R-07	ESTIMATEScore	High	-490.773
TCGA-E2-A570-01A-11R-A29R-07	ESTIMATEScore	Low	817.291
TCGA-E2-A572-01A-13R-A31O-07	ESTIMATEScore	Low	-612.143
TCGA-E2-A573-01A-11R-A29R-07	ESTIMATEScore	Low	1799.9
TCGA-E2-A574-01A-11R-A29R-07	ESTIMATEScore	Low	-2117.69
TCGA-E2-A576-01A-11R-A31O-07	ESTIMATEScore	Low	76.3017
TCGA-E2-A9RU-01A-11R-A41B-07	ESTIMATEScore	Low	710.824
TCGA-E9-A1N3-01A-12R-A157-07	ESTIMATEScore	High	-1298.21
TCGA-E9-A1N4-01A-11R-A14M-07	ESTIMATEScore	High	2438.7
TCGA-E9-A1N5-01A-11R-A14D-07	ESTIMATEScore	Low	2198.5
TCGA-E9-A1N6-01A-11R-A144-07	ESTIMATEScore	High	1319.53
TCGA-E9-A1N8-01A-11R-A144-07	ESTIMATEScore	Low	-1365.23
TCGA-E9-A1N9-01A-11R-A14D-07	ESTIMATEScore	Low	536.348
TCGA-E9-A1NA-01A-11R-A144-07	ESTIMATEScore	High	1914.61
TCGA-E9-A1NC-01A-21R-A26B-07	ESTIMATEScore	High	2516.98
TCGA-E9-A1ND-01A-11R-A144-07	ESTIMATEScore	Low	2922.04
TCGA-E9-A1NE-01A-21R-A14M-07	ESTIMATEScore	Low	3529.52
TCGA-E9-A1NF-01A-11R-A14D-07	ESTIMATEScore	High	2638.29
TCGA-E9-A1NG-01A-21R-A14M-07	ESTIMATEScore	High	3209.05
TCGA-E9-A1NH-01A-11R-A14D-07	ESTIMATEScore	High	1864.09
TCGA-E9-A1NI-01A-11R-A14D-07	ESTIMATEScore	Low	851.898
TCGA-E9-A1QZ-01A-21R-A169-07	ESTIMATEScore	Low	2648.56
TCGA-E9-A1R0-01A-22R-A16F-07	ESTIMATEScore	High	1277.54
TCGA-E9-A1R2-01A-11R-A14D-07	ESTIMATEScore	Low	713.871
TCGA-E9-A1R3-01A-31R-A14M-07	ESTIMATEScore	Low	1907.47
TCGA-E9-A1R4-01A-21R-A14D-07	ESTIMATEScore	High	2286.35
TCGA-E9-A1R5-01A-11R-A14M-07	ESTIMATEScore	Low	455.113
TCGA-E9-A1R6-01A-11R-A14D-07	ESTIMATEScore	High	-81.4274
TCGA-E9-A1R7-01A-11R-A14M-07	ESTIMATEScore	Low	-996.165
TCGA-E9-A1RA-01A-11R-A14D-07	ESTIMATEScore	Low	760.936
TCGA-E9-A1RB-01A-11R-A157-07	ESTIMATEScore	Low	54.4839
TCGA-E9-A1RC-01A-11R-A157-07	ESTIMATEScore	Low	-723.838
TCGA-E9-A1RD-01A-11R-A157-07	ESTIMATEScore	High	600.242
TCGA-E9-A1RE-01A-11R-A157-07	ESTIMATEScore	High	-627.926
TCGA-E9-A1RF-01A-11R-A157-07	ESTIMATEScore	High	2344.5
TCGA-E9-A1RG-01A-11R-A14D-07	ESTIMATEScore	Low	935.784
TCGA-E9-A1RH-01A-21R-A169-07	ESTIMATEScore	Low	301.83
TCGA-E9-A1RI-01A-11R-A169-07	ESTIMATEScore	High	1683.72
TCGA-E9-A226-01A-21R-A157-07	ESTIMATEScore	High	636.262
TCGA-E9-A227-01A-11R-A157-07	ESTIMATEScore	High	2167.07
TCGA-E9-A228-01A-31R-A157-07	ESTIMATEScore	High	159.725
TCGA-E9-A229-01A-31R-A157-07	ESTIMATEScore	High	2410.53
TCGA-E9-A22A-01A-11R-A157-07	ESTIMATEScore	High	3255.34
TCGA-E9-A22B-01A-11R-A157-07	ESTIMATEScore	High	1400.55
TCGA-E9-A22D-01A-11R-A157-07	ESTIMATEScore	Low	3200.84
TCGA-E9-A22E-01A-11R-A157-07	ESTIMATEScore	High	3124
TCGA-E9-A22G-01A-11R-A157-07	ESTIMATEScore	Low	-969.302
TCGA-E9-A22H-01A-11R-A157-07	ESTIMATEScore	High	296.979
TCGA-E9-A243-01A-21R-A169-07	ESTIMATEScore	Low	4182.06
TCGA-E9-A244-01A-11R-A169-07	ESTIMATEScore	High	-103.223
TCGA-E9-A245-01A-22R-A16F-07	ESTIMATEScore	Low	-623.21
TCGA-E9-A247-01A-11R-A169-07	ESTIMATEScore	Low	-855.777
TCGA-E9-A248-01A-11R-A169-07	ESTIMATEScore	Low	2472.23
TCGA-E9-A249-01A-11R-A169-07	ESTIMATEScore	Low	-176.651
TCGA-E9-A24A-01A-11R-A169-07	ESTIMATEScore	High	2300.43
TCGA-E9-A295-01A-11R-A16F-07	ESTIMATEScore	High	730.854
TCGA-E9-A2JS-01A-11R-A180-07	ESTIMATEScore	High	147.073
TCGA-E9-A2JT-01A-22R-A18M-07	ESTIMATEScore	Low	4233.06
TCGA-E9-A3HO-01A-11R-A213-07	ESTIMATEScore	High	591.872
TCGA-E9-A3Q9-01A-11R-A21T-07	ESTIMATEScore	High	1451.53
TCGA-E9-A3QA-01A-61R-A22K-07	ESTIMATEScore	Low	2592.97
TCGA-E9-A3X8-01A-31R-A22U-07	ESTIMATEScore	Low	2425.63
TCGA-E9-A54X-01A-11R-A266-07	ESTIMATEScore	Low	-3061.76
TCGA-E9-A54Y-01A-11R-A466-07	ESTIMATEScore	Low	-1178.77
TCGA-E9-A5FK-01A-11R-A27Q-07	ESTIMATEScore	Low	3218.23
TCGA-E9-A5FL-01A-11R-A27Q-07	ESTIMATEScore	Low	828.522
TCGA-E9-A5UO-01A-11R-A28M-07	ESTIMATEScore	High	-2112.79
TCGA-E9-A5UP-01A-11R-A28M-07	ESTIMATEScore	Low	-1163.78
TCGA-E9-A6HE-01A-11R-A31O-07	ESTIMATEScore	Low	1551.87
TCGA-EW-A1IW-01A-11R-A13Q-07	ESTIMATEScore	Low	1172.57
TCGA-EW-A1IX-01A-12R-A144-07	ESTIMATEScore	High	1661.9
TCGA-EW-A1IY-01A-11R-A13Q-07	ESTIMATEScore	High	2811.11
TCGA-EW-A1IZ-01A-11R-A13Q-07	ESTIMATEScore	Low	2678.28
TCGA-EW-A1J1-01A-11R-A13Q-07	ESTIMATEScore	Low	934.126
TCGA-EW-A1J2-01A-21R-A13Q-07	ESTIMATEScore	High	2223.55
TCGA-EW-A1J3-01A-11R-A13Q-07	ESTIMATEScore	Low	233.279
TCGA-EW-A1J5-01A-11R-A13Q-07	ESTIMATEScore	Low	2080.41
TCGA-EW-A1J6-01A-11R-A13Q-07	ESTIMATEScore	High	1033.58
TCGA-EW-A1OV-01A-11R-A144-07	ESTIMATEScore	Low	3638.61
TCGA-EW-A1OW-01A-21R-A144-07	ESTIMATEScore	High	969.714
TCGA-EW-A1OX-01A-11R-A144-07	ESTIMATEScore	Low	-2681.35
TCGA-EW-A1OY-01A-11R-A144-07	ESTIMATEScore	Low	-11.0389
TCGA-EW-A1OZ-01A-11R-A144-07	ESTIMATEScore	High	1316.45
TCGA-EW-A1P0-01A-11R-A144-07	ESTIMATEScore	High	431.308
TCGA-EW-A1P1-01A-31R-A14D-07	ESTIMATEScore	High	3175.58
TCGA-EW-A1P3-01A-11R-A144-07	ESTIMATEScore	Low	757.723
TCGA-EW-A1P4-01A-21R-A144-07	ESTIMATEScore	Low	1673.09
TCGA-EW-A1P5-01A-11R-A144-07	ESTIMATEScore	Low	1105.15
TCGA-EW-A1P6-01A-11R-A144-07	ESTIMATEScore	High	467.003
TCGA-EW-A1P7-01A-21R-A144-07	ESTIMATEScore	Low	3852.25
TCGA-EW-A1P8-01A-11R-A144-07	ESTIMATEScore	Low	1593.84
TCGA-EW-A1PA-01A-11R-A144-07	ESTIMATEScore	High	539.629
TCGA-EW-A1PB-01A-11R-A144-07	ESTIMATEScore	Low	2591.95
TCGA-EW-A1PC-01B-11R-A21T-07	ESTIMATEScore	Low	-831.34
TCGA-EW-A1PD-01A-11R-A144-07	ESTIMATEScore	High	831.374
TCGA-EW-A1PE-01A-11R-A144-07	ESTIMATEScore	High	2410.41
TCGA-EW-A1PF-01A-11R-A144-07	ESTIMATEScore	High	1779.46
TCGA-EW-A1PG-01A-11R-A144-07	ESTIMATEScore	High	904.95
TCGA-EW-A1PH-01A-11R-A14M-07	ESTIMATEScore	Low	-189.479
TCGA-EW-A2FR-01A-11R-A21T-07	ESTIMATEScore	High	2412.34
TCGA-EW-A2FS-01A-11R-A17B-07	ESTIMATEScore	Low	866.391
TCGA-EW-A2FV-01A-11R-A17B-07	ESTIMATEScore	Low	1708.1
TCGA-EW-A2FW-01A-11R-A17B-07	ESTIMATEScore	High	-157.363
TCGA-EW-A3E8-01B-11R-A24H-07	ESTIMATEScore	High	2600.98
TCGA-EW-A3U0-01A-11R-A22K-07	ESTIMATEScore	Low	3731.89
TCGA-EW-A423-01A-11R-A24H-07	ESTIMATEScore	High	769.47
TCGA-EW-A424-01A-11R-A24H-07	ESTIMATEScore	High	19.04
TCGA-EW-A6S9-01A-22R-A33J-07	ESTIMATEScore	High	672.733
TCGA-EW-A6SA-01A-21R-A32P-07	ESTIMATEScore	Low	-2063.39
TCGA-EW-A6SB-01A-12R-A32P-07	ESTIMATEScore	Low	1776.7
TCGA-EW-A6SC-01A-12R-A32P-07	ESTIMATEScore	Low	1743.34
TCGA-EW-A6SD-01A-12R-A33J-07	ESTIMATEScore	Low	1605.97
TCGA-GI-A2C8-01A-11R-A16F-07	ESTIMATEScore	High	2705.14
TCGA-GI-A2C9-01A-11R-A21T-07	ESTIMATEScore	Low	822.056
TCGA-GM-A2D9-01A-11R-A18M-07	ESTIMATEScore	High	1112.58
TCGA-GM-A2DA-01A-11R-A18M-07	ESTIMATEScore	High	2628.94
TCGA-GM-A2DB-01A-31R-A18M-07	ESTIMATEScore	Low	531.794
TCGA-GM-A2DC-01A-11R-A18M-07	ESTIMATEScore	High	-385.317
TCGA-GM-A2DD-01A-11R-A180-07	ESTIMATEScore	High	3573.7
TCGA-GM-A2DF-01A-11R-A180-07	ESTIMATEScore	High	2271.15
TCGA-GM-A2DH-01A-11R-A180-07	ESTIMATEScore	Low	1522.6
TCGA-GM-A2DI-01A-31R-A18M-07	ESTIMATEScore	Low	4115.12
TCGA-GM-A2DK-01A-21R-A180-07	ESTIMATEScore	High	1689.26
TCGA-GM-A2DL-01A-11R-A18M-07	ESTIMATEScore	High	1953.51
TCGA-GM-A2DM-01A-11R-A180-07	ESTIMATEScore	Low	212.624
TCGA-GM-A2DN-01A-11R-A180-07	ESTIMATEScore	Low	2611.54
TCGA-GM-A2DO-01A-11R-A18M-07	ESTIMATEScore	Low	3294.15
TCGA-GM-A3NW-01A-21R-A22K-07	ESTIMATEScore	Low	162.291
TCGA-GM-A3NY-01A-11R-A21T-07	ESTIMATEScore	High	368.211
TCGA-GM-A3XG-01A-31R-A24H-07	ESTIMATEScore	Low	-501.59
TCGA-GM-A3XL-01A-11R-A22U-07	ESTIMATEScore	Low	790.578
TCGA-GM-A3XN-01A-12R-A22U-07	ESTIMATEScore	High	2315.82
TCGA-GM-A4E0-01A-12R-A266-07	ESTIMATEScore	High	3567.69
TCGA-GM-A5PV-01A-11R-A28M-07	ESTIMATEScore	Low	-145.699
TCGA-GM-A5PX-01A-12R-A28M-07	ESTIMATEScore	Low	1465.35
TCGA-HN-A2NL-01A-11R-A18M-07	ESTIMATEScore	Low	-330.226
TCGA-HN-A2OB-01A-21R-A27Q-07	ESTIMATEScore	Low	1483.14
TCGA-JL-A3YW-01A-12R-A239-07	ESTIMATEScore	High	3292.92
TCGA-JL-A3YX-01A-11R-A22U-07	ESTIMATEScore	Low	-468.226
TCGA-LD-A66U-01A-11R-A31O-07	ESTIMATEScore	Low	2070.08
TCGA-LD-A74U-01A-13R-A33J-07	ESTIMATEScore	High	2182.73
TCGA-LD-A7W6-01A-81R-A352-07	ESTIMATEScore	Low	591.76
TCGA-LD-A9QF-01A-32R-A41B-07	ESTIMATEScore	High	4208.58
TCGA-LL-A440-01A-11R-A24H-07	ESTIMATEScore	High	3335.59
TCGA-LL-A441-01A-11R-A24H-07	ESTIMATEScore	Low	2667.94
TCGA-LL-A442-01A-11R-A24H-07	ESTIMATEScore	High	180.679
TCGA-LL-A50Y-01A-11R-A266-07	ESTIMATEScore	Low	928.657
TCGA-LL-A5YL-01A-12R-A29R-07	ESTIMATEScore	Low	1579.41
TCGA-LL-A5YM-01A-11R-A28M-07	ESTIMATEScore	Low	561.173
TCGA-LL-A5YN-01A-11R-A28M-07	ESTIMATEScore	Low	2642.16
TCGA-LL-A5YO-01A-21R-A28M-07	ESTIMATEScore	Low	3576.75
TCGA-LL-A5YP-01A-21R-A28M-07	ESTIMATEScore	High	2092.16
TCGA-LL-A6FP-01A-11R-A31O-07	ESTIMATEScore	Low	-1707.51
TCGA-LL-A6FQ-01A-11R-A31O-07	ESTIMATEScore	Low	531.013
TCGA-LL-A6FR-01A-12R-A31O-07	ESTIMATEScore	Low	555.928
TCGA-LL-A73Y-01A-11R-A33J-07	ESTIMATEScore	High	1826.1
TCGA-LL-A73Z-01A-11R-A32P-07	ESTIMATEScore	Low	2265.42
TCGA-LL-A740-01A-21R-A32P-07	ESTIMATEScore	High	1676.2
TCGA-LL-A7SZ-01A-32R-A352-07	ESTIMATEScore	Low	2548.03
TCGA-LL-A7T0-01A-31R-A352-07	ESTIMATEScore	Low	619.577
TCGA-LL-A8F5-01A-11R-A36F-07	ESTIMATEScore	Low	1043.69
TCGA-LL-A9Q3-01A-11R-A41B-07	ESTIMATEScore	Low	1180.99
TCGA-LQ-A4E4-01A-11R-A266-07	ESTIMATEScore	Low	-807.77
TCGA-MS-A51U-01A-31R-A266-07	ESTIMATEScore	High	1453.86
TCGA-OK-A5Q2-01A-11R-A27Q-07	ESTIMATEScore	High	2092.2
TCGA-OL-A5D6-01A-21R-A27Q-07	ESTIMATEScore	High	1583.62
TCGA-OL-A5D7-01A-11R-A27Q-07	ESTIMATEScore	Low	1281.93
TCGA-OL-A5D8-01A-11R-A27Q-07	ESTIMATEScore	Low	385.721
TCGA-OL-A5DA-01A-11R-A27Q-07	ESTIMATEScore	High	277.151
TCGA-OL-A5RU-01A-11R-A28M-07	ESTIMATEScore	Low	1978.84
TCGA-OL-A5RV-01A-12R-A28M-07	ESTIMATEScore	Low	-139.268
TCGA-OL-A5RW-01A-11R-A28M-07	ESTIMATEScore	Low	210.688
TCGA-OL-A5RX-01A-11R-A28M-07	ESTIMATEScore	Low	757.717
TCGA-OL-A5RY-01A-21R-A28M-07	ESTIMATEScore	High	3749.01
TCGA-OL-A5RZ-01A-11R-A28M-07	ESTIMATEScore	Low	-974.125
TCGA-OL-A5S0-01A-11R-A28M-07	ESTIMATEScore	Low	1971.64
TCGA-OL-A66H-01A-11R-A29R-07	ESTIMATEScore	High	1946.5
TCGA-OL-A66I-01A-21R-A29R-07	ESTIMATEScore	Low	3699.82
TCGA-OL-A66J-01A-11R-A29R-07	ESTIMATEScore	High	1202.9
TCGA-OL-A66K-01A-11R-A29R-07	ESTIMATEScore	High	551.137
TCGA-OL-A66L-01A-12R-A31O-07	ESTIMATEScore	Low	2240.84
TCGA-OL-A66N-01A-12R-A31O-07	ESTIMATEScore	Low	1736.97
TCGA-OL-A66O-01A-11R-A31O-07	ESTIMATEScore	Low	-628.609
TCGA-OL-A66P-01A-11R-A31O-07	ESTIMATEScore	Low	3751.96
TCGA-OL-A6VO-01A-12R-A33J-07	ESTIMATEScore	Low	-93.5911
TCGA-OL-A6VQ-01A-12R-A41B-07	ESTIMATEScore	Low	1561.58
TCGA-OL-A6VR-01A-32R-A33J-07	ESTIMATEScore	Low	-1452.57
TCGA-OL-A97C-01A-32R-A41B-07	ESTIMATEScore	High	1252.03
TCGA-PE-A5DC-01A-12R-A27Q-07	ESTIMATEScore	High	-75.8456
TCGA-PE-A5DD-01A-12R-A27Q-07	ESTIMATEScore	High	1518.8
TCGA-PE-A5DE-01A-11R-A27Q-07	ESTIMATEScore	Low	3255.49
TCGA-PL-A8LV-01A-21R-A41B-07	ESTIMATEScore	Low	924.972
TCGA-PL-A8LX-01A-11R-A41B-07	ESTIMATEScore	High	-55.702
TCGA-PL-A8LY-01A-11R-A41B-07	ESTIMATEScore	Low	-465.914
TCGA-PL-A8LZ-01A-31R-A36F-07	ESTIMATEScore	High	3242.67
TCGA-S3-A6ZF-01A-32R-A32P-07	ESTIMATEScore	High	1042.11
TCGA-S3-A6ZG-01A-22R-A32P-07	ESTIMATEScore	High	613.648
TCGA-S3-A6ZH-01A-22R-A32P-07	ESTIMATEScore	Low	-412.886
TCGA-S3-AA0Z-01A-11R-A41B-07	ESTIMATEScore	Low	851.293
TCGA-S3-AA10-01A-21R-A41B-07	ESTIMATEScore	Low	2614.34
TCGA-S3-AA11-01A-31R-A41B-07	ESTIMATEScore	Low	-1092.41
TCGA-S3-AA12-01A-11R-A41B-07	ESTIMATEScore	Low	-838.908
TCGA-S3-AA14-01A-11R-A41B-07	ESTIMATEScore	Low	617.405
TCGA-S3-AA15-01A-11R-A41B-07	ESTIMATEScore	High	3895.91
TCGA-S3-AA17-01A-11R-A41B-07	ESTIMATEScore	High	2968.47
TCGA-UL-AAZ6-01A-11R-A41B-07	ESTIMATEScore	Low	-841.441
TCGA-UU-A93S-01A-21R-A41B-07	ESTIMATEScore	Low	-498.492
TCGA-V7-A7HQ-01A-11R-A33J-07	ESTIMATEScore	Low	554.424
TCGA-W8-A86G-01A-21R-A36F-07	ESTIMATEScore	High	-362.185
TCGA-WT-AB41-01A-11R-A41B-07	ESTIMATEScore	Low	2480.37
TCGA-WT-AB44-01A-11R-A41B-07	ESTIMATEScore	Low	1033.99
TCGA-XX-A899-01A-11R-A36F-07	ESTIMATEScore	High	3180.32
TCGA-XX-A89A-01A-11R-A36F-07	ESTIMATEScore	High	3537.76
TCGA-Z7-A8R5-01A-42R-A41B-07	ESTIMATEScore	Low	2176.25
TCGA-Z7-A8R6-01A-11R-A41B-07	ESTIMATEScore	Low	-31.5917
