# Supplementary material for: A novel risk score model based on gamma-aminobutyric acid signature predicts the survival prognosis of patients with breast cancer
Source: Front Oncol. 2023 Mar 8;13:1108823. doi: 10.3389/fonc.2023.1108823 (PMC10031029; doi:10.3389/fonc.2023.1108823)
Supplement: Supplementary file 1 [file DataSheet_1.zip › raw data/Fig 4/Fig 4b.xlsx]

## Sheet: Sheet 1
sample_id	cells	risk score	estimate_score
TCGA-3C-AAAU-01A-11R-A41B-07	ImmuneScore	Low	-556.422
TCGA-3C-AALI-01A-11R-A41B-07	ImmuneScore	High	1151
TCGA-3C-AALJ-01A-31R-A41B-07	ImmuneScore	Low	1143.73
TCGA-3C-AALK-01A-11R-A41B-07	ImmuneScore	Low	572.845
TCGA-4H-AAAK-01A-12R-A41B-07	ImmuneScore	Low	505.05
TCGA-5L-AAT0-01A-12R-A41B-07	ImmuneScore	Low	1309.57
TCGA-5L-AAT1-01A-12R-A41B-07	ImmuneScore	Low	2093.87
TCGA-5T-A9QA-01A-11R-A41B-07	ImmuneScore	Low	-411.183
TCGA-A1-A0SB-01A-11R-A144-07	ImmuneScore	Low	-1149.47
TCGA-A1-A0SD-01A-11R-A115-07	ImmuneScore	High	429.839
TCGA-A1-A0SE-01A-11R-A084-07	ImmuneScore	Low	-86.2216
TCGA-A1-A0SF-01A-11R-A144-07	ImmuneScore	Low	921.44
TCGA-A1-A0SG-01A-11R-A144-07	ImmuneScore	High	565.776
TCGA-A1-A0SH-01A-11R-A084-07	ImmuneScore	High	377.064
TCGA-A1-A0SI-01A-11R-A144-07	ImmuneScore	Low	1137.41
TCGA-A1-A0SJ-01A-11R-A084-07	ImmuneScore	Low	157.67
TCGA-A1-A0SK-01A-12R-A084-07	ImmuneScore	Low	-1368.98
TCGA-A1-A0SM-01A-11R-A084-07	ImmuneScore	High	452.355
TCGA-A1-A0SN-01A-11R-A144-07	ImmuneScore	High	1143.73
TCGA-A1-A0SO-01A-22R-A084-07	ImmuneScore	Low	-653.761
TCGA-A1-A0SP-01A-11R-A084-07	ImmuneScore	Low	1079.55
TCGA-A1-A0SQ-01A-21R-A144-07	ImmuneScore	Low	133.998
TCGA-A2-A04N-01A-11R-A115-07	ImmuneScore	High	186.469
TCGA-A2-A04P-01A-31R-A034-07	ImmuneScore	High	1291.1
TCGA-A2-A04Q-01A-21R-A034-07	ImmuneScore	Low	2847.18
TCGA-A2-A04R-01A-41R-A109-07	ImmuneScore	High	-646.991
TCGA-A2-A04T-01A-21R-A034-07	ImmuneScore	Low	1176.99
TCGA-A2-A04U-01A-11R-A115-07	ImmuneScore	High	-294.215
TCGA-A2-A04V-01A-21R-A034-07	ImmuneScore	Low	407.399
TCGA-A2-A04W-01A-31R-A115-07	ImmuneScore	High	273.219
TCGA-A2-A04X-01A-21R-A034-07	ImmuneScore	High	1759.32
TCGA-A2-A04Y-01A-21R-A034-07	ImmuneScore	High	1352.04
TCGA-A2-A0CK-01A-11R-A22K-07	ImmuneScore	Low	702.611
TCGA-A2-A0CL-01A-11R-A115-07	ImmuneScore	Low	2898.88
TCGA-A2-A0CM-01A-31R-A034-07	ImmuneScore	High	1763.52
TCGA-A2-A0CO-01A-13R-A22K-07	ImmuneScore	High	1966.74
TCGA-A2-A0CP-01A-11R-A034-07	ImmuneScore	Low	389.36
TCGA-A2-A0CQ-01A-21R-A034-07	ImmuneScore	Low	739.241
TCGA-A2-A0CR-01A-11R-A22K-07	ImmuneScore	Low	2818.45
TCGA-A2-A0CS-01A-11R-A115-07	ImmuneScore	Low	486.442
TCGA-A2-A0CT-01A-31R-A056-07	ImmuneScore	Low	-95.0289
TCGA-A2-A0CU-01A-12R-A034-07	ImmuneScore	High	-197.243
TCGA-A2-A0CV-01A-31R-A115-07	ImmuneScore	Low	1014.85
TCGA-A2-A0CW-01A-21R-A115-07	ImmuneScore	Low	517.963
TCGA-A2-A0CX-01A-21R-A00Z-07	ImmuneScore	High	988.648
TCGA-A2-A0CY-01A-12R-A034-07	ImmuneScore	Low	-544.456
TCGA-A2-A0CZ-01A-11R-A034-07	ImmuneScore	High	1194.33
TCGA-A2-A0D0-01A-11R-A00Z-07	ImmuneScore	Low	934.448
TCGA-A2-A0D1-01A-11R-A034-07	ImmuneScore	High	-426.227
TCGA-A2-A0D2-01A-21R-A034-07	ImmuneScore	Low	1140.63
TCGA-A2-A0D3-01A-11R-A115-07	ImmuneScore	Low	445.371
TCGA-A2-A0D4-01A-11R-A00Z-07	ImmuneScore	Low	-574.752
TCGA-A2-A0EM-01A-11R-A034-07	ImmuneScore	Low	86.4276
TCGA-A2-A0EN-01A-13R-A084-07	ImmuneScore	High	2207.43
TCGA-A2-A0EO-01A-11R-A034-07	ImmuneScore	Low	966.442
TCGA-A2-A0EP-01A-52R-A22U-07	ImmuneScore	High	3176.68
TCGA-A2-A0EQ-01A-11R-A034-07	ImmuneScore	Low	2370.25
TCGA-A2-A0ER-01A-21R-A034-07	ImmuneScore	Low	133.63
TCGA-A2-A0ES-01A-11R-A115-07	ImmuneScore	Low	704.651
TCGA-A2-A0ET-01A-31R-A034-07	ImmuneScore	Low	418.059
TCGA-A2-A0EU-01A-22R-A056-07	ImmuneScore	Low	-90.8556
TCGA-A2-A0EV-01A-11R-A034-07	ImmuneScore	High	1096.86
TCGA-A2-A0EW-01A-21R-A115-07	ImmuneScore	High	988.982
TCGA-A2-A0EX-01A-21R-A034-07	ImmuneScore	Low	520.563
TCGA-A2-A0EY-01A-11R-A034-07	ImmuneScore	High	882.031
TCGA-A2-A0ST-01A-12R-A084-07	ImmuneScore	Low	3126.03
TCGA-A2-A0SU-01A-11R-A084-07	ImmuneScore	Low	506.919
TCGA-A2-A0SV-01A-11R-A084-07	ImmuneScore	High	1194.79
TCGA-A2-A0SW-01A-11R-A084-07	ImmuneScore	High	1786.54
TCGA-A2-A0SX-01A-12R-A084-07	ImmuneScore	Low	2052.48
TCGA-A2-A0SY-01A-31R-A084-07	ImmuneScore	Low	1271.12
TCGA-A2-A0T0-01A-22R-A084-07	ImmuneScore	Low	524.213
TCGA-A2-A0T1-01A-21R-A084-07	ImmuneScore	High	2198.71
TCGA-A2-A0T2-01A-11R-A084-07	ImmuneScore	High	504.221
TCGA-A2-A0T3-01A-21R-A115-07	ImmuneScore	High	-498.865
TCGA-A2-A0T4-01A-31R-A084-07	ImmuneScore	High	1241.74
TCGA-A2-A0T5-01A-21R-A084-07	ImmuneScore	High	74.2497
TCGA-A2-A0T6-01A-11R-A084-07	ImmuneScore	High	1438.85
TCGA-A2-A0T7-01A-21R-A084-07	ImmuneScore	Low	442.24
TCGA-A2-A0YC-01A-11R-A109-07	ImmuneScore	High	574.702
TCGA-A2-A0YD-01A-11R-A109-07	ImmuneScore	High	1243.41
TCGA-A2-A0YE-01A-11R-A109-07	ImmuneScore	Low	-282.815
TCGA-A2-A0YF-01A-21R-A109-07	ImmuneScore	High	632.831
TCGA-A2-A0YG-01A-21R-A109-07	ImmuneScore	High	22.8359
TCGA-A2-A0YH-01A-11R-A109-07	ImmuneScore	Low	1735.78
TCGA-A2-A0YI-01A-31R-A10J-07	ImmuneScore	Low	1832.07
TCGA-A2-A0YJ-01A-11R-A109-07	ImmuneScore	Low	-392.084
TCGA-A2-A0YK-01A-22R-A109-07	ImmuneScore	High	2196.3
TCGA-A2-A0YL-01A-21R-A109-07	ImmuneScore	High	717.01
TCGA-A2-A0YM-01A-11R-A109-07	ImmuneScore	Low	1088.52
TCGA-A2-A0YT-01A-11R-A109-07	ImmuneScore	Low	118.561
TCGA-A2-A1FV-01A-11R-A13Q-07	ImmuneScore	High	-678.231
TCGA-A2-A1FW-01A-11R-A13Q-07	ImmuneScore	Low	-161.659
TCGA-A2-A1FX-01A-11R-A13Q-07	ImmuneScore	High	610.139
TCGA-A2-A1FZ-01A-51R-A14D-07	ImmuneScore	Low	825.776
TCGA-A2-A1G0-01A-11R-A13Q-07	ImmuneScore	High	855.082
TCGA-A2-A1G1-01A-21R-A13Q-07	ImmuneScore	High	1478.68
TCGA-A2-A1G4-01A-11R-A13Q-07	ImmuneScore	High	136.331
TCGA-A2-A1G6-01A-11R-A13Q-07	ImmuneScore	Low	585.338
TCGA-A2-A259-01A-11R-A16F-07	ImmuneScore	Low	948.782
TCGA-A2-A25A-01A-12R-A16F-07	ImmuneScore	High	1137.34
TCGA-A2-A25B-01A-11R-A169-07	ImmuneScore	Low	626.523
TCGA-A2-A25C-01A-11R-A169-07	ImmuneScore	High	417.244
TCGA-A2-A25D-01A-12R-A16F-07	ImmuneScore	High	2009.59
TCGA-A2-A25E-01A-11R-A169-07	ImmuneScore	Low	-53.834
TCGA-A2-A25F-01A-11R-A169-07	ImmuneScore	Low	3442.19
TCGA-A2-A3KC-01A-11R-A213-07	ImmuneScore	High	774.362
TCGA-A2-A3KD-01A-12R-A213-07	ImmuneScore	Low	230.809
TCGA-A2-A3XS-01A-11R-A22U-07	ImmuneScore	High	861.752
TCGA-A2-A3XT-01A-11R-A22U-07	ImmuneScore	Low	1737.38
TCGA-A2-A3XU-01A-12R-A22U-07	ImmuneScore	Low	-749.625
TCGA-A2-A3XV-01A-21R-A239-07	ImmuneScore	Low	436.396
TCGA-A2-A3XW-01A-11R-A239-07	ImmuneScore	High	1335.01
TCGA-A2-A3XX-01A-21R-A239-07	ImmuneScore	Low	762.606
TCGA-A2-A3XY-01A-11R-A239-07	ImmuneScore	Low	1603.34
TCGA-A2-A3XZ-01A-42R-A239-07	ImmuneScore	Low	1921.66
TCGA-A2-A3Y0-01A-11R-A239-07	ImmuneScore	Low	1441.48
TCGA-A2-A4RW-01A-21R-A266-07	ImmuneScore	High	531.258
TCGA-A2-A4RX-01A-11R-A266-07	ImmuneScore	High	887.634
TCGA-A2-A4RY-01A-31R-A266-07	ImmuneScore	Low	786.215
TCGA-A2-A4S0-01A-21R-A266-07	ImmuneScore	High	-343.117
TCGA-A2-A4S1-01A-21R-A266-07	ImmuneScore	High	1861.85
TCGA-A2-A4S2-01A-12R-A266-07	ImmuneScore	High	1387.92
TCGA-A2-A4S3-01A-21R-A266-07	ImmuneScore	High	1000.06
TCGA-A7-A0CD-01A-11R-A00Z-07	ImmuneScore	High	-330.189
TCGA-A7-A0CE-01A-11R-A00Z-07	ImmuneScore	Low	-82.7982
TCGA-A7-A0CG-01A-12R-A056-07	ImmuneScore	High	1498.38
TCGA-A7-A0CH-01A-21R-A00Z-07	ImmuneScore	Low	-59.5191
TCGA-A7-A0CJ-01A-21R-A00Z-07	ImmuneScore	High	0.706068
TCGA-A7-A0D9-01A-31R-A056-07	ImmuneScore	High	-504.578
TCGA-A7-A0DA-01A-31R-A115-07	ImmuneScore	High	-71.5744
TCGA-A7-A0DB-01A-11R-A00Z-07	ImmuneScore	Low	744.047
TCGA-A7-A0DB-01A-11R-A277-07	ImmuneScore	Low	715.84
TCGA-A7-A0DB-01C-02R-A277-07	ImmuneScore	High	132.517
TCGA-A7-A0DC-01A-11R-A00Z-07	ImmuneScore	High	-1093.96
TCGA-A7-A0DC-01B-04R-A22O-07	ImmuneScore	High	-503.528
TCGA-A7-A13D-01A-13R-A12P-07	ImmuneScore	High	-270.986
TCGA-A7-A13D-01A-13R-A277-07	ImmuneScore	High	-435.736
TCGA-A7-A13D-01B-04R-A277-07	ImmuneScore	High	-681.26
TCGA-A7-A13E-01A-11R-A12P-07	ImmuneScore	High	-476.399
TCGA-A7-A13E-01A-11R-A277-07	ImmuneScore	High	-585.882
TCGA-A7-A13E-01B-06R-A277-07	ImmuneScore	High	1557.23
TCGA-A7-A13F-01A-11R-A12P-07	ImmuneScore	High	174.919
TCGA-A7-A13G-01B-04R-A22O-07	ImmuneScore	High	95.3463
TCGA-A7-A13H-01A-11R-A22K-07	ImmuneScore	High	1622.58
TCGA-A7-A26E-01A-11R-A169-07	ImmuneScore	Low	157.383
TCGA-A7-A26E-01A-11R-A277-07	ImmuneScore	Low	415.595
TCGA-A7-A26E-01B-06R-A277-07	ImmuneScore	High	463.653
TCGA-A7-A26F-01B-04R-A22O-07	ImmuneScore	High	1449.88
TCGA-A7-A26G-01A-21R-A169-07	ImmuneScore	High	1398.36
TCGA-A7-A26H-01A-11R-A169-07	ImmuneScore	Low	833.958
TCGA-A7-A26I-01B-06R-A22O-07	ImmuneScore	High	740.965
TCGA-A7-A26J-01A-11R-A169-07	ImmuneScore	High	325.319
TCGA-A7-A26J-01A-11R-A277-07	ImmuneScore	Low	313.036
TCGA-A7-A26J-01B-02R-A277-07	ImmuneScore	High	986.567
TCGA-A7-A2KD-01A-31R-A21T-07	ImmuneScore	Low	1112.44
TCGA-A7-A3IY-01A-21R-A21T-07	ImmuneScore	High	1399.25
TCGA-A7-A3IZ-01A-11R-A213-07	ImmuneScore	High	-209.713
TCGA-A7-A3J0-01A-11R-A213-07	ImmuneScore	Low	395.827
TCGA-A7-A3J1-01A-11R-A213-07	ImmuneScore	High	1785.05
TCGA-A7-A3RF-01A-11R-A22K-07	ImmuneScore	Low	-515.436
TCGA-A7-A425-01A-11R-A24H-07	ImmuneScore	High	965.043
TCGA-A7-A426-01A-22R-A24H-07	ImmuneScore	Low	575.118
TCGA-A7-A4SA-01A-11R-A266-07	ImmuneScore	Low	1683.91
TCGA-A7-A4SB-01A-21R-A266-07	ImmuneScore	High	-475.407
TCGA-A7-A4SC-01A-12R-A266-07	ImmuneScore	High	622.713
TCGA-A7-A4SD-01A-11R-A266-07	ImmuneScore	High	1419.88
TCGA-A7-A4SE-01A-11R-A266-07	ImmuneScore	Low	307.048
TCGA-A7-A4SF-01A-11R-A266-07	ImmuneScore	Low	307.95
TCGA-A7-A56D-01A-11R-A27Q-07	ImmuneScore	Low	1059.35
TCGA-A7-A5ZV-01A-11R-A28M-07	ImmuneScore	High	563.583
TCGA-A7-A5ZW-01A-12R-A29R-07	ImmuneScore	High	742.706
TCGA-A7-A5ZX-01A-12R-A29R-07	ImmuneScore	Low	-56.4584
TCGA-A7-A6VV-01A-22R-A33J-07	ImmuneScore	High	996.17
TCGA-A7-A6VW-01A-21R-A33J-07	ImmuneScore	Low	858.338
TCGA-A7-A6VX-01A-12R-A33J-07	ImmuneScore	Low	139.928
TCGA-A7-A6VY-01A-12R-A33J-07	ImmuneScore	Low	1492.97
TCGA-A8-A06N-01A-11R-A00Z-07	ImmuneScore	Low	-618.141
TCGA-A8-A06O-01A-11R-A00Z-07	ImmuneScore	Low	449.104
TCGA-A8-A06P-01A-11R-A00Z-07	ImmuneScore	High	486.143
TCGA-A8-A06Q-01A-11R-A034-07	ImmuneScore	Low	-540.259
TCGA-A8-A06R-01A-11R-A00Z-07	ImmuneScore	High	1066.01
TCGA-A8-A06T-01A-11R-A00Z-07	ImmuneScore	Low	471.617
TCGA-A8-A06U-01A-11R-A00Z-07	ImmuneScore	Low	615.869
TCGA-A8-A06X-01A-21R-A00Z-07	ImmuneScore	High	560.004
TCGA-A8-A06Y-01A-21R-A00Z-07	ImmuneScore	High	-601.491
TCGA-A8-A06Z-01A-11R-A00Z-07	ImmuneScore	High	-210.424
TCGA-A8-A075-01A-11R-A084-07	ImmuneScore	Low	1010.39
TCGA-A8-A076-01A-21R-A00Z-07	ImmuneScore	High	597.923
TCGA-A8-A079-01A-21R-A00Z-07	ImmuneScore	High	225.357
TCGA-A8-A07B-01A-11R-A00Z-07	ImmuneScore	Low	-34.3561
TCGA-A8-A07C-01A-11R-A034-07	ImmuneScore	Low	844.189
TCGA-A8-A07E-01A-11R-A034-07	ImmuneScore	High	883.532
TCGA-A8-A07F-01A-11R-A00Z-07	ImmuneScore	High	455.732
TCGA-A8-A07G-01A-11R-A034-07	ImmuneScore	High	589.787
TCGA-A8-A07I-01A-11R-A00Z-07	ImmuneScore	High	808.15
TCGA-A8-A07J-01A-11R-A00Z-07	ImmuneScore	High	1561.42
TCGA-A8-A07L-01A-11R-A00Z-07	ImmuneScore	High	-395.563
TCGA-A8-A07O-01A-11R-A00Z-07	ImmuneScore	Low	749.453
TCGA-A8-A07P-01A-11R-A00Z-07	ImmuneScore	Low	462.209
TCGA-A8-A07R-01A-21R-A034-07	ImmuneScore	Low	-207.707
TCGA-A8-A07S-01A-11R-A034-07	ImmuneScore	Low	183.305
TCGA-A8-A07U-01A-11R-A034-07	ImmuneScore	Low	2430.44
TCGA-A8-A07W-01A-11R-A00Z-07	ImmuneScore	High	552.534
TCGA-A8-A07Z-01A-11R-A00Z-07	ImmuneScore	Low	603.001
TCGA-A8-A081-01A-11R-A00Z-07	ImmuneScore	Low	1217.15
TCGA-A8-A082-01A-11R-A00Z-07	ImmuneScore	High	328.072
TCGA-A8-A083-01A-21R-A00Z-07	ImmuneScore	Low	-230.756
TCGA-A8-A084-01A-21R-A00Z-07	ImmuneScore	High	-172.868
TCGA-A8-A085-01A-11R-A00Z-07	ImmuneScore	High	-757.019
TCGA-A8-A086-01A-11R-A00Z-07	ImmuneScore	High	75.0787
TCGA-A8-A08A-01A-11R-A32Y-07	ImmuneScore	Low	765.491
TCGA-A8-A08B-01A-11R-A00Z-07	ImmuneScore	Low	649.081
TCGA-A8-A08C-01A-11R-A00Z-07	ImmuneScore	High	-117.152
TCGA-A8-A08F-01A-11R-A00Z-07	ImmuneScore	High	1508.89
TCGA-A8-A08G-01A-11R-A00Z-07	ImmuneScore	High	487.542
TCGA-A8-A08H-01A-21R-A00Z-07	ImmuneScore	Low	2640.32
TCGA-A8-A08I-01A-11R-A00Z-07	ImmuneScore	Low	2316.43
TCGA-A8-A08J-01A-11R-A00Z-07	ImmuneScore	High	470.979
TCGA-A8-A08L-01A-11R-A00Z-07	ImmuneScore	High	1122.67
TCGA-A8-A08O-01A-21R-A056-07	ImmuneScore	Low	-467.349
TCGA-A8-A08P-01A-11R-A00Z-07	ImmuneScore	High	1853.74
TCGA-A8-A08R-01A-11R-A034-07	ImmuneScore	Low	1502.28
TCGA-A8-A08S-01A-11R-A034-07	ImmuneScore	Low	190.584
TCGA-A8-A08T-01A-21R-A00Z-07	ImmuneScore	High	58.2122
TCGA-A8-A08X-01A-21R-A00Z-07	ImmuneScore	High	1393.83
TCGA-A8-A08Z-01A-21R-A00Z-07	ImmuneScore	High	1212.86
TCGA-A8-A090-01A-11R-A00Z-07	ImmuneScore	High	819.595
TCGA-A8-A091-01A-11R-A00Z-07	ImmuneScore	High	83.9271
TCGA-A8-A092-01A-11R-A00Z-07	ImmuneScore	Low	148.442
TCGA-A8-A093-01A-11R-A00Z-07	ImmuneScore	High	-414.166
TCGA-A8-A094-01A-11R-A00Z-07	ImmuneScore	Low	1613.1
TCGA-A8-A095-01A-11R-A00Z-07	ImmuneScore	Low	207.848
TCGA-A8-A096-01A-11R-A00Z-07	ImmuneScore	High	1820.27
TCGA-A8-A097-01A-11R-A034-07	ImmuneScore	High	654.817
TCGA-A8-A099-01A-11R-A00Z-07	ImmuneScore	Low	251.868
TCGA-A8-A09A-01A-11R-A00Z-07	ImmuneScore	High	522.642
TCGA-A8-A09B-01A-11R-A00Z-07	ImmuneScore	High	32.6044
TCGA-A8-A09D-01A-11R-A00Z-07	ImmuneScore	High	1023.38
TCGA-A8-A09E-01A-11R-A00Z-07	ImmuneScore	Low	-292.957
TCGA-A8-A09G-01A-21R-A00Z-07	ImmuneScore	High	1120.46
TCGA-A8-A09I-01A-22R-A034-07	ImmuneScore	Low	1105.09
TCGA-A8-A09K-01A-11R-A00Z-07	ImmuneScore	Low	746.563
TCGA-A8-A09M-01A-11R-A00Z-07	ImmuneScore	High	1233.32
TCGA-A8-A09N-01A-11R-A00Z-07	ImmuneScore	Low	180.807
TCGA-A8-A09Q-01A-11R-A00Z-07	ImmuneScore	High	1508.59
TCGA-A8-A09R-01A-11R-A00Z-07	ImmuneScore	Low	1043.13
TCGA-A8-A09T-01A-11R-A00Z-07	ImmuneScore	High	304.634
TCGA-A8-A09V-01A-11R-A034-07	ImmuneScore	High	-410.855
TCGA-A8-A09W-01A-11R-A00Z-07	ImmuneScore	High	560.44
TCGA-A8-A09X-01A-11R-A00Z-07	ImmuneScore	High	1773.13
TCGA-A8-A09Z-01A-11R-A00Z-07	ImmuneScore	Low	1224.39
TCGA-A8-A0A1-01A-11R-A00Z-07	ImmuneScore	High	1801.05
TCGA-A8-A0A2-01A-11R-A034-07	ImmuneScore	Low	652.304
TCGA-A8-A0A4-01A-11R-A00Z-07	ImmuneScore	High	-233.583
TCGA-A8-A0A6-01A-12R-A056-07	ImmuneScore	Low	1866.85
TCGA-A8-A0A7-01A-11R-A00Z-07	ImmuneScore	Low	2835.41
TCGA-A8-A0A9-01A-11R-A00Z-07	ImmuneScore	High	425.636
TCGA-A8-A0AB-01A-11R-A034-07	ImmuneScore	Low	-863.99
TCGA-A8-A0AD-01A-11R-A056-07	ImmuneScore	Low	816.25
TCGA-AC-A23C-01A-12R-A169-07	ImmuneScore	High	883.89
TCGA-AC-A23E-01A-11R-A157-07	ImmuneScore	High	730.667
TCGA-AC-A23G-01A-11R-A213-07	ImmuneScore	High	1096.9
TCGA-AC-A23H-01A-11R-A157-07	ImmuneScore	High	-224.214
TCGA-AC-A2B8-01A-11R-A17B-07	ImmuneScore	High	1179.67
TCGA-AC-A2BK-01A-11R-A21T-07	ImmuneScore	Low	-755.465
TCGA-AC-A2BM-01A-11R-A21T-07	ImmuneScore	Low	752.465
TCGA-AC-A2FB-01A-11R-A17B-07	ImmuneScore	Low	2467.7
TCGA-AC-A2FE-01A-11R-A19W-07	ImmuneScore	Low	2089.94
TCGA-AC-A2FF-01A-11R-A17B-07	ImmuneScore	High	1500.26
TCGA-AC-A2FG-01A-11R-A17B-07	ImmuneScore	Low	147.885
TCGA-AC-A2FK-01A-12R-A180-07	ImmuneScore	Low	607.181
TCGA-AC-A2FM-01A-11R-A19W-07	ImmuneScore	High	-539.576
TCGA-AC-A2FO-01A-11R-A180-07	ImmuneScore	Low	1693.43
TCGA-AC-A2QH-01B-04R-A22O-07	ImmuneScore	High	-975.803
TCGA-AC-A2QI-01A-12R-A19W-07	ImmuneScore	High	1043.41
TCGA-AC-A2QJ-01A-12R-A19W-07	ImmuneScore	Low	1980.42
TCGA-AC-A3BB-01A-21R-A19W-07	ImmuneScore	High	1858.53
TCGA-AC-A3EH-01A-22R-A22K-07	ImmuneScore	Low	253.326
TCGA-AC-A3HN-01A-11R-A213-07	ImmuneScore	High	1320.2
TCGA-AC-A3OD-01B-06R-A22O-07	ImmuneScore	High	2245.04
TCGA-AC-A3QP-01A-11R-A22U-07	ImmuneScore	Low	1340.79
TCGA-AC-A3QQ-01B-06R-A22O-07	ImmuneScore	High	777.072
TCGA-AC-A3TM-01A-11R-A22K-07	ImmuneScore	Low	872.605
TCGA-AC-A3TN-01A-11R-A22K-07	ImmuneScore	High	104.511
TCGA-AC-A3W5-01A-11R-A22K-07	ImmuneScore	Low	1830.95
TCGA-AC-A3W6-01A-12R-A22K-07	ImmuneScore	High	1699.27
TCGA-AC-A3W7-01A-11R-A22K-07	ImmuneScore	Low	151.841
TCGA-AC-A3YI-01A-21R-A239-07	ImmuneScore	High	790.35
TCGA-AC-A3YJ-01A-11R-A22U-07	ImmuneScore	High	787.549
TCGA-AC-A4ZE-01A-11R-A41B-07	ImmuneScore	High	-86.3704
TCGA-AC-A5EH-01A-11R-A28M-07	ImmuneScore	Low	864.856
TCGA-AC-A5XS-01A-11R-A29R-07	ImmuneScore	Low	1662.49
TCGA-AC-A5XU-01A-11R-A28M-07	ImmuneScore	High	-31.1155
TCGA-AC-A62V-01A-11R-A31O-07	ImmuneScore	Low	215.455
TCGA-AC-A62X-01A-11R-A29R-07	ImmuneScore	Low	-323.383
TCGA-AC-A62Y-01A-11R-A29R-07	ImmuneScore	Low	1297.24
TCGA-AC-A6IV-01A-12R-A33J-07	ImmuneScore	High	1922.18
TCGA-AC-A6IW-01A-12R-A33J-07	ImmuneScore	Low	2401.61
TCGA-AC-A6IX-01A-12R-A32P-07	ImmuneScore	High	997.719
TCGA-AC-A6IX-06A-11R-A32P-07	ImmuneScore	Low	1966.18
TCGA-AC-A6NO-01A-12R-A33J-07	ImmuneScore	Low	-238.927
TCGA-AC-A7VB-01A-11R-A352-07	ImmuneScore	High	-944.299
TCGA-AC-A7VC-01A-11R-A352-07	ImmuneScore	High	624.672
TCGA-AC-A8OP-01A-11R-A36F-07	ImmuneScore	High	364.447
TCGA-AC-A8OQ-01A-11R-A41B-07	ImmuneScore	High	1536.31
TCGA-AC-A8OR-01A-21R-A41B-07	ImmuneScore	Low	212.946
TCGA-AC-A8OS-01A-12R-A41B-07	ImmuneScore	High	1103.56
TCGA-AN-A03X-01A-21R-A00Z-07	ImmuneScore	Low	661.779
TCGA-AN-A03Y-01A-21R-A00Z-07	ImmuneScore	High	508.673
TCGA-AN-A041-01A-11R-A034-07	ImmuneScore	High	178.974
TCGA-AN-A046-01A-21R-A034-07	ImmuneScore	Low	1538.39
TCGA-AN-A049-01A-21R-A00Z-07	ImmuneScore	High	787.997
TCGA-AN-A04A-01A-21R-A034-07	ImmuneScore	High	197.586
TCGA-AN-A04C-01A-21R-A034-07	ImmuneScore	High	418.341
TCGA-AN-A04D-01A-21R-A034-07	ImmuneScore	High	-857.741
TCGA-AN-A0AJ-01A-11R-A00Z-07	ImmuneScore	Low	1428.08
TCGA-AN-A0AK-01A-21R-A00Z-07	ImmuneScore	High	202.925
TCGA-AN-A0AL-01A-11R-A00Z-07	ImmuneScore	High	1254.87
TCGA-AN-A0AM-01A-11R-A034-07	ImmuneScore	Low	916.53
TCGA-AN-A0AR-01A-11R-A00Z-07	ImmuneScore	Low	-438.74
TCGA-AN-A0AS-01A-11R-A00Z-07	ImmuneScore	High	681.647
TCGA-AN-A0AT-01A-11R-A034-07	ImmuneScore	Low	486.902
TCGA-AN-A0FD-01A-11R-A034-07	ImmuneScore	High	549.692
TCGA-AN-A0FF-01A-11R-A034-07	ImmuneScore	High	981.524
TCGA-AN-A0FJ-01A-11R-A00Z-07	ImmuneScore	Low	-30.8371
TCGA-AN-A0FK-01A-11R-A034-07	ImmuneScore	High	-37.3311
TCGA-AN-A0FL-01A-11R-A034-07	ImmuneScore	High	-309.026
TCGA-AN-A0FN-01A-11R-A034-07	ImmuneScore	High	2222.44
TCGA-AN-A0FS-01A-11R-A034-07	ImmuneScore	Low	-63.4154
TCGA-AN-A0FT-01A-11R-A034-07	ImmuneScore	High	618.229
TCGA-AN-A0FV-01A-11R-A00Z-07	ImmuneScore	High	-183.743
TCGA-AN-A0FW-01A-11R-A034-07	ImmuneScore	Low	209.6
TCGA-AN-A0FX-01A-11R-A034-07	ImmuneScore	High	-228.739
TCGA-AN-A0FY-01A-11R-A034-07	ImmuneScore	High	-72.3905
TCGA-AN-A0FZ-01A-11R-A034-07	ImmuneScore	High	-394.72
TCGA-AN-A0G0-01A-11R-A034-07	ImmuneScore	Low	57.4582
TCGA-AN-A0XL-01A-11R-A10J-07	ImmuneScore	High	87.826
TCGA-AN-A0XN-01A-21R-A109-07	ImmuneScore	High	1312.63
TCGA-AN-A0XO-01A-11R-A109-07	ImmuneScore	High	-764.687
TCGA-AN-A0XP-01A-11R-A109-07	ImmuneScore	High	9.15674
TCGA-AN-A0XR-01A-11R-A109-07	ImmuneScore	High	-359.416
TCGA-AN-A0XS-01A-22R-A109-07	ImmuneScore	High	1204.89
TCGA-AN-A0XT-01A-11R-A109-07	ImmuneScore	Low	-121.472
TCGA-AN-A0XU-01A-11R-A109-07	ImmuneScore	Low	666.803
TCGA-AN-A0XV-01A-11R-A109-07	ImmuneScore	Low	573.25
TCGA-AN-A0XW-01A-11R-A109-07	ImmuneScore	Low	1850.32
TCGA-AO-A03L-01A-41R-A056-07	ImmuneScore	Low	711.743
TCGA-AO-A03M-01B-11R-A10J-07	ImmuneScore	Low	1559.5
TCGA-AO-A03N-01B-11R-A10J-07	ImmuneScore	High	21.6797
TCGA-AO-A03O-01A-11R-A00Z-07	ImmuneScore	Low	902.966
TCGA-AO-A03P-01A-11R-A00Z-07	ImmuneScore	Low	-63.6683
TCGA-AO-A03R-01A-21R-A034-07	ImmuneScore	Low	1247.22
TCGA-AO-A03T-01A-21R-A034-07	ImmuneScore	Low	682.714
TCGA-AO-A03U-01B-21R-A10J-07	ImmuneScore	Low	2036.48
TCGA-AO-A03V-01A-11R-A115-07	ImmuneScore	Low	-59.8837
TCGA-AO-A0J2-01A-11R-A034-07	ImmuneScore	Low	1070.8
TCGA-AO-A0J3-01A-11R-A034-07	ImmuneScore	High	-472.516
TCGA-AO-A0J4-01A-11R-A034-07	ImmuneScore	High	1450.55
TCGA-AO-A0J5-01A-11R-A034-07	ImmuneScore	Low	277.452
TCGA-AO-A0J6-01A-11R-A034-07	ImmuneScore	Low	1329.96
TCGA-AO-A0J7-01A-11R-A034-07	ImmuneScore	Low	-548.61
TCGA-AO-A0J8-01A-21R-A034-07	ImmuneScore	Low	885.642
TCGA-AO-A0J9-01A-11R-A034-07	ImmuneScore	High	1822.4
TCGA-AO-A0JA-01A-11R-A056-07	ImmuneScore	High	812.453
TCGA-AO-A0JB-01A-11R-A32Y-07	ImmuneScore	Low	625.293
TCGA-AO-A0JC-01A-11R-A056-07	ImmuneScore	Low	3792.79
TCGA-AO-A0JD-01A-11R-A056-07	ImmuneScore	Low	461.371
TCGA-AO-A0JE-01A-11R-A056-07	ImmuneScore	High	1780.27
TCGA-AO-A0JF-01A-11R-A056-07	ImmuneScore	High	1208.1
TCGA-AO-A0JG-01A-31R-A084-07	ImmuneScore	High	1300.21
TCGA-AO-A0JI-01A-21R-A056-07	ImmuneScore	Low	-184.983
TCGA-AO-A0JJ-01A-11R-A056-07	ImmuneScore	Low	1752.23
TCGA-AO-A0JL-01A-11R-A056-07	ImmuneScore	High	-63.1559
TCGA-AO-A0JM-01A-21R-A056-07	ImmuneScore	High	469.396
TCGA-AO-A124-01A-11R-A10J-07	ImmuneScore	Low	141.72
TCGA-AO-A125-01A-11R-A10J-07	ImmuneScore	Low	-537.057
TCGA-AO-A126-01A-11R-A10J-07	ImmuneScore	High	595.762
TCGA-AO-A128-01A-11R-A10J-07	ImmuneScore	Low	3157.91
TCGA-AO-A129-01A-21R-A10J-07	ImmuneScore	Low	1608.99
TCGA-AO-A12A-01A-21R-A115-07	ImmuneScore	High	629.939
TCGA-AO-A12B-01A-11R-A10J-07	ImmuneScore	High	-85.4953
TCGA-AO-A12C-01A-11R-A10J-07	ImmuneScore	High	-134.42
TCGA-AO-A12D-01A-11R-A115-07	ImmuneScore	High	1748.33
TCGA-AO-A12E-01A-11R-A10J-07	ImmuneScore	Low	670.378
TCGA-AO-A12F-01A-11R-A115-07	ImmuneScore	High	-177.743
TCGA-AO-A12G-01A-11R-A10J-07	ImmuneScore	High	396.416
TCGA-AO-A12H-01A-11R-A115-07	ImmuneScore	Low	122.697
TCGA-AO-A1KO-01A-31R-A13Q-07	ImmuneScore	Low	6.79868
TCGA-AO-A1KP-01A-11R-A13Q-07	ImmuneScore	Low	-756.177
TCGA-AO-A1KQ-01A-11R-A13Q-07	ImmuneScore	High	1137.94
TCGA-AO-A1KR-01A-12R-A144-07	ImmuneScore	Low	424.031
TCGA-AO-A1KS-01A-11R-A13Q-07	ImmuneScore	High	194.424
TCGA-AO-A1KT-01A-11R-A13Q-07	ImmuneScore	High	514.13
TCGA-AQ-A04H-01B-11R-A10J-07	ImmuneScore	High	-243.028
TCGA-AQ-A04J-01A-02R-A034-07	ImmuneScore	High	1943.29
TCGA-AQ-A04L-01B-21R-A10J-07	ImmuneScore	Low	96.0586
TCGA-AQ-A0Y5-01A-11R-A14M-07	ImmuneScore	Low	310.543
TCGA-AQ-A1H2-01A-11R-A13Q-07	ImmuneScore	Low	266.267
TCGA-AQ-A1H3-01A-31R-A13Q-07	ImmuneScore	High	704.594
TCGA-AQ-A54N-01A-11R-A266-07	ImmuneScore	Low	-10.8574
TCGA-AQ-A54O-01A-11R-A266-07	ImmuneScore	Low	586.069
TCGA-AQ-A7U7-01A-22R-A352-07	ImmuneScore	High	2695.04
TCGA-AR-A0TP-01A-11R-A084-07	ImmuneScore	High	-723.164
TCGA-AR-A0TQ-01A-11R-A084-07	ImmuneScore	Low	1248.67
TCGA-AR-A0TR-01A-11R-A084-07	ImmuneScore	Low	-144.286
TCGA-AR-A0TS-01A-11R-A115-07	ImmuneScore	Low	2246.42
TCGA-AR-A0TT-01A-31R-A084-07	ImmuneScore	High	2640.25
TCGA-AR-A0TU-01A-31R-A109-07	ImmuneScore	Low	1206.25
TCGA-AR-A0TV-01A-21R-A084-07	ImmuneScore	Low	1282.3
TCGA-AR-A0TW-01A-11R-A084-07	ImmuneScore	Low	1217.39
TCGA-AR-A0TX-01A-11R-A084-07	ImmuneScore	Low	1830.73
TCGA-AR-A0TY-01A-12R-A115-07	ImmuneScore	High	-253.224
TCGA-AR-A0TZ-01A-12R-A084-07	ImmuneScore	Low	-187.541
TCGA-AR-A0U0-01A-11R-A109-07	ImmuneScore	Low	1849.12
TCGA-AR-A0U2-01A-11R-A109-07	ImmuneScore	High	406.002
TCGA-AR-A0U3-01A-11R-A109-07	ImmuneScore	Low	69.4648
TCGA-AR-A0U4-01A-11R-A109-07	ImmuneScore	Low	2221.28
TCGA-AR-A1AH-01A-11R-A12D-07	ImmuneScore	High	-436.961
TCGA-AR-A1AI-01A-11R-A12P-07	ImmuneScore	Low	1840.28
TCGA-AR-A1AJ-01A-21R-A12P-07	ImmuneScore	Low	2719.57
TCGA-AR-A1AK-01A-21R-A12P-07	ImmuneScore	High	1714.95
TCGA-AR-A1AL-01A-21R-A12P-07	ImmuneScore	Low	623.844
TCGA-AR-A1AM-01A-41R-A22K-07	ImmuneScore	Low	690.908
TCGA-AR-A1AN-01A-11R-A12P-07	ImmuneScore	High	609.577
TCGA-AR-A1AO-01A-11R-A12P-07	ImmuneScore	Low	2775.89
TCGA-AR-A1AP-01A-11R-A12P-07	ImmuneScore	High	846.096
TCGA-AR-A1AQ-01A-11R-A12P-07	ImmuneScore	High	2034.85
TCGA-AR-A1AR-01A-31R-A137-07	ImmuneScore	High	1926.03
TCGA-AR-A1AS-01A-11R-A12P-07	ImmuneScore	High	63.4171
TCGA-AR-A1AT-01A-11R-A12P-07	ImmuneScore	High	1777.88
TCGA-AR-A1AU-01A-11R-A12P-07	ImmuneScore	Low	46.7605
TCGA-AR-A1AV-01A-21R-A12P-07	ImmuneScore	High	3.56181
TCGA-AR-A1AW-01A-21R-A12P-07	ImmuneScore	Low	3190.83
TCGA-AR-A1AX-01A-11R-A12P-07	ImmuneScore	Low	2311.58
TCGA-AR-A1AY-01A-21R-A12P-07	ImmuneScore	Low	-34.9171
TCGA-AR-A24H-01A-11R-A169-07	ImmuneScore	High	621.514
TCGA-AR-A24K-01A-11R-A169-07	ImmuneScore	Low	-633.063
TCGA-AR-A24L-01A-11R-A169-07	ImmuneScore	High	60.6479
TCGA-AR-A24M-01A-11R-A169-07	ImmuneScore	High	267.258
TCGA-AR-A24N-01A-11R-A169-07	ImmuneScore	High	121.704
TCGA-AR-A24O-01A-11R-A169-07	ImmuneScore	High	1189.19
TCGA-AR-A24P-01A-11R-A169-07	ImmuneScore	High	328.093
TCGA-AR-A24Q-01A-12R-A169-07	ImmuneScore	High	946.209
TCGA-AR-A24R-01A-11R-A169-07	ImmuneScore	Low	649.591
TCGA-AR-A24S-01A-11R-A169-07	ImmuneScore	High	1667.61
TCGA-AR-A24T-01A-11R-A169-07	ImmuneScore	High	718.762
TCGA-AR-A24U-01A-11R-A169-07	ImmuneScore	Low	1973.61
TCGA-AR-A24V-01A-21R-A169-07	ImmuneScore	High	851.077
TCGA-AR-A24W-01A-11R-A169-07	ImmuneScore	Low	-196.269
TCGA-AR-A24X-01A-11R-A169-07	ImmuneScore	High	163.13
TCGA-AR-A24Z-01A-11R-A169-07	ImmuneScore	High	63.9547
TCGA-AR-A250-01A-31R-A169-07	ImmuneScore	High	963.314
TCGA-AR-A251-01A-12R-A169-07	ImmuneScore	Low	232.461
TCGA-AR-A252-01A-11R-A169-07	ImmuneScore	Low	2527.87
TCGA-AR-A254-01A-21R-A169-07	ImmuneScore	High	1581.4
TCGA-AR-A255-01A-11R-A169-07	ImmuneScore	High	966.349
TCGA-AR-A256-01A-11R-A169-07	ImmuneScore	Low	369.931
TCGA-AR-A2LE-01A-11R-A180-07	ImmuneScore	High	173.132
TCGA-AR-A2LH-01A-31R-A18M-07	ImmuneScore	Low	2125.83
TCGA-AR-A2LJ-01A-12R-A19W-07	ImmuneScore	Low	1893.59
TCGA-AR-A2LK-01A-11R-A180-07	ImmuneScore	High	386.229
TCGA-AR-A2LL-01A-11R-A180-07	ImmuneScore	Low	707.003
TCGA-AR-A2LM-01A-11R-A180-07	ImmuneScore	Low	536.107
TCGA-AR-A2LN-01A-21R-A18M-07	ImmuneScore	High	904.973
TCGA-AR-A2LO-01A-31R-A18M-07	ImmuneScore	Low	1478.61
TCGA-AR-A2LQ-01A-22R-A18M-07	ImmuneScore	High	772.319
TCGA-AR-A2LR-01A-12R-A18M-07	ImmuneScore	Low	-42.211
TCGA-AR-A5QM-01A-11R-A27Q-07	ImmuneScore	Low	1101.58
TCGA-AR-A5QN-01A-12R-A28M-07	ImmuneScore	Low	660.93
TCGA-AR-A5QP-01A-11R-A28M-07	ImmuneScore	Low	345.78
TCGA-AR-A5QQ-01A-11R-A28M-07	ImmuneScore	Low	2261.61
TCGA-B6-A0I1-01A-11R-A21T-07	ImmuneScore	Low	-544.435
TCGA-B6-A0I2-01A-11R-A034-07	ImmuneScore	Low	2064.29
TCGA-B6-A0I5-01A-11R-A034-07	ImmuneScore	Low	676.932
TCGA-B6-A0I6-01A-11R-A034-07	ImmuneScore	High	-125.763
TCGA-B6-A0I8-01A-11R-A034-07	ImmuneScore	High	-510.004
TCGA-B6-A0I9-01A-11R-A034-07	ImmuneScore	Low	268.249
TCGA-B6-A0IA-01A-11R-A034-07	ImmuneScore	Low	-357.969
TCGA-B6-A0IB-01A-11R-A034-07	ImmuneScore	Low	-803.288
TCGA-B6-A0IC-01A-11R-A034-07	ImmuneScore	Low	-544.322
TCGA-B6-A0IE-01A-11R-A034-07	ImmuneScore	Low	-96.2108
TCGA-B6-A0IG-01A-11R-A034-07	ImmuneScore	High	-42.2683
TCGA-B6-A0IH-01A-11R-A115-07	ImmuneScore	High	1043.58
TCGA-B6-A0IJ-01A-11R-A034-07	ImmuneScore	Low	2006.12
TCGA-B6-A0IK-01A-12R-A056-07	ImmuneScore	Low	400.777
TCGA-B6-A0IM-01A-11R-A034-07	ImmuneScore	Low	-87.943
TCGA-B6-A0IN-01A-11R-A034-07	ImmuneScore	High	1543.16
TCGA-B6-A0IO-01A-11R-A034-07	ImmuneScore	Low	215.479
TCGA-B6-A0IP-01A-11R-A034-07	ImmuneScore	Low	339.75
TCGA-B6-A0IQ-01A-11R-A034-07	ImmuneScore	Low	385.244
TCGA-B6-A0RE-01A-11R-A056-07	ImmuneScore	High	107.539
TCGA-B6-A0RG-01A-11R-A056-07	ImmuneScore	Low	-409.633
TCGA-B6-A0RH-01A-21R-A115-07	ImmuneScore	High	265.035
TCGA-B6-A0RI-01A-11R-A056-07	ImmuneScore	High	306.238
TCGA-B6-A0RL-01A-11R-A084-07	ImmuneScore	Low	-930.766
TCGA-B6-A0RM-01A-11R-A084-07	ImmuneScore	Low	-406.079
TCGA-B6-A0RN-01A-12R-A084-07	ImmuneScore	Low	-229.044
TCGA-B6-A0RO-01A-22R-A084-07	ImmuneScore	Low	-199.744
TCGA-B6-A0RP-01A-21R-A084-07	ImmuneScore	High	732.525
TCGA-B6-A0RQ-01A-11R-A115-07	ImmuneScore	Low	-416.367
TCGA-B6-A0RS-01A-11R-A084-07	ImmuneScore	Low	1121.34
TCGA-B6-A0RT-01A-21R-A084-07	ImmuneScore	Low	3228.35
TCGA-B6-A0RU-01A-11R-A084-07	ImmuneScore	Low	-201.742
TCGA-B6-A0RV-01A-11R-A084-07	ImmuneScore	Low	838.324
TCGA-B6-A0WS-01A-11R-A115-07	ImmuneScore	Low	1472.44
TCGA-B6-A0WT-01A-11R-A109-07	ImmuneScore	High	-102.54
TCGA-B6-A0WV-01A-11R-A109-07	ImmuneScore	Low	-1048.82
TCGA-B6-A0WW-01A-11R-A109-07	ImmuneScore	High	-113.396
TCGA-B6-A0WX-01A-11R-A109-07	ImmuneScore	Low	931.798
TCGA-B6-A0WY-01A-11R-A109-07	ImmuneScore	Low	501.08
TCGA-B6-A0WZ-01A-11R-A109-07	ImmuneScore	Low	-333.2
TCGA-B6-A0X0-01A-21R-A115-07	ImmuneScore	Low	-342.533
TCGA-B6-A0X1-01A-11R-A109-07	ImmuneScore	Low	1123.33
TCGA-B6-A0X4-01A-11R-A109-07	ImmuneScore	High	-1018.31
TCGA-B6-A0X5-01A-21R-A109-07	ImmuneScore	Low	-348.359
TCGA-B6-A0X7-01A-11R-A10J-07	ImmuneScore	High	-176.603
TCGA-B6-A1KC-01B-11R-A157-07	ImmuneScore	High	-349.457
TCGA-B6-A1KF-01A-11R-A13Q-07	ImmuneScore	High	-916.512
TCGA-B6-A1KI-01A-11R-A14M-07	ImmuneScore	High	-441.347
TCGA-B6-A1KN-01A-11R-A13Q-07	ImmuneScore	High	202.14
TCGA-B6-A2IU-01A-32R-A18M-07	ImmuneScore	Low	-377.846
TCGA-B6-A3ZX-01A-11R-A239-07	ImmuneScore	Low	2576.42
TCGA-B6-A400-01A-11R-A239-07	ImmuneScore	High	982.376
TCGA-B6-A401-01A-11R-A239-07	ImmuneScore	Low	989.492
TCGA-B6-A402-01A-11R-A239-07	ImmuneScore	High	-411.761
TCGA-B6-A408-01A-12R-A24H-07	ImmuneScore	Low	1382.91
TCGA-B6-A409-01A-11R-A24H-07	ImmuneScore	Low	410.536
TCGA-B6-A40B-01A-11R-A239-07	ImmuneScore	High	244.857
TCGA-B6-A40C-01A-11R-A239-07	ImmuneScore	High	632.729
TCGA-BH-A0AU-01A-11R-A12P-07	ImmuneScore	Low	532.657
TCGA-BH-A0AV-01A-31R-A115-07	ImmuneScore	High	572.192
TCGA-BH-A0AW-01A-11R-A056-07	ImmuneScore	Low	2302.37
TCGA-BH-A0AY-01A-21R-A00Z-07	ImmuneScore	High	1158.21
TCGA-BH-A0AZ-01A-21R-A12P-07	ImmuneScore	High	717.766
TCGA-BH-A0B0-01A-21R-A115-07	ImmuneScore	High	1342.19
TCGA-BH-A0B1-01A-12R-A056-07	ImmuneScore	Low	164.766
TCGA-BH-A0B2-01A-11R-A10J-07	ImmuneScore	High	1865.28
TCGA-BH-A0B3-01A-11R-A056-07	ImmuneScore	Low	1361.63
TCGA-BH-A0B4-01A-11R-A00Z-07	ImmuneScore	Low	802.405
TCGA-BH-A0B5-01A-11R-A12P-07	ImmuneScore	Low	746.367
TCGA-BH-A0B6-01A-11R-A19W-07	ImmuneScore	Low	2661.89
TCGA-BH-A0B7-01A-12R-A115-07	ImmuneScore	High	1721.95
TCGA-BH-A0B8-01A-21R-A056-07	ImmuneScore	Low	-0.0551816
TCGA-BH-A0B9-01A-11R-A056-07	ImmuneScore	Low	1743.17
TCGA-BH-A0BA-01A-11R-A056-07	ImmuneScore	High	480.647
TCGA-BH-A0BC-01A-22R-A084-07	ImmuneScore	Low	1562.35
TCGA-BH-A0BD-01A-11R-A034-07	ImmuneScore	Low	1126.02
TCGA-BH-A0BF-01A-21R-A12P-07	ImmuneScore	High	2443.8
TCGA-BH-A0BG-01A-11R-A115-07	ImmuneScore	Low	1628.18
TCGA-BH-A0BJ-01A-11R-A056-07	ImmuneScore	Low	713.494
TCGA-BH-A0BL-01A-11R-A115-07	ImmuneScore	Low	1792.15
TCGA-BH-A0BM-01A-11R-A056-07	ImmuneScore	High	219.333
TCGA-BH-A0BO-01A-23R-A12D-07	ImmuneScore	High	1186.55
TCGA-BH-A0BP-01A-11R-A115-07	ImmuneScore	High	321.336
TCGA-BH-A0BQ-01A-21R-A115-07	ImmuneScore	Low	1083.9
TCGA-BH-A0BR-01A-21R-A115-07	ImmuneScore	High	1124.65
TCGA-BH-A0BT-01A-11R-A12P-07	ImmuneScore	High	512.159
TCGA-BH-A0BV-01A-11R-A00Z-07	ImmuneScore	High	1101.42
TCGA-BH-A0BW-01A-11R-A115-07	ImmuneScore	Low	1907.93
TCGA-BH-A0BZ-01A-31R-A12P-07	ImmuneScore	High	1843.73
TCGA-BH-A0C0-01A-21R-A056-07	ImmuneScore	Low	2359.78
TCGA-BH-A0C1-01B-11R-A12D-07	ImmuneScore	High	844.846
TCGA-BH-A0C3-01A-21R-A12P-07	ImmuneScore	High	1238.5
TCGA-BH-A0C7-01B-11R-A115-07	ImmuneScore	High	334.684
TCGA-BH-A0DD-01A-31R-A12P-07	ImmuneScore	Low	21.0101
TCGA-BH-A0DE-01A-11R-A115-07	ImmuneScore	High	1036.72
TCGA-BH-A0DG-01A-21R-A12P-07	ImmuneScore	High	1197.21
TCGA-BH-A0DH-01A-11R-A084-07	ImmuneScore	Low	457.979
TCGA-BH-A0DI-01A-21R-A12P-07	ImmuneScore	High	1126.62
TCGA-BH-A0DK-01A-21R-A056-07	ImmuneScore	High	2001.49
TCGA-BH-A0DL-01A-11R-A115-07	ImmuneScore	Low	1947.41
TCGA-BH-A0DO-01B-11R-A12D-07	ImmuneScore	Low	-154.512
TCGA-BH-A0DP-01A-21R-A056-07	ImmuneScore	High	1028.9
TCGA-BH-A0DQ-01A-11R-A084-07	ImmuneScore	High	531.729
TCGA-BH-A0DS-01A-11R-A056-07	ImmuneScore	High	1098.94
TCGA-BH-A0DT-01A-21R-A12D-07	ImmuneScore	Low	811.815
TCGA-BH-A0DV-01A-21R-A12P-07	ImmuneScore	High	952.278
TCGA-BH-A0DX-01A-11R-A115-07	ImmuneScore	High	1225.74
TCGA-BH-A0DZ-01A-11R-A00Z-07	ImmuneScore	High	1095.84
TCGA-BH-A0E0-01A-11R-A056-07	ImmuneScore	Low	308.417
TCGA-BH-A0E1-01A-11R-A056-07	ImmuneScore	High	-228.303
TCGA-BH-A0E2-01A-11R-A056-07	ImmuneScore	High	342.841
TCGA-BH-A0E6-01A-11R-A034-07	ImmuneScore	Low	862.935
TCGA-BH-A0E7-01A-11R-A034-07	ImmuneScore	High	-531.638
TCGA-BH-A0E9-01B-11R-A115-07	ImmuneScore	Low	495.696
TCGA-BH-A0EA-01A-11R-A115-07	ImmuneScore	High	476.549
TCGA-BH-A0EB-01A-11R-A034-07	ImmuneScore	High	1562.31
TCGA-BH-A0EE-01A-11R-A034-07	ImmuneScore	Low	722.872
TCGA-BH-A0EI-01A-11R-A115-07	ImmuneScore	Low	-258.432
TCGA-BH-A0GY-01A-11R-A056-07	ImmuneScore	High	693.826
TCGA-BH-A0GZ-01A-11R-A056-07	ImmuneScore	High	115.736
TCGA-BH-A0H0-01A-11R-A056-07	ImmuneScore	Low	-241.278
TCGA-BH-A0H3-01A-11R-A12P-07	ImmuneScore	High	737.479
TCGA-BH-A0H5-01A-21R-A115-07	ImmuneScore	Low	3168.3
TCGA-BH-A0H6-01A-21R-A056-07	ImmuneScore	Low	-204.368
TCGA-BH-A0H7-01A-13R-A056-07	ImmuneScore	High	203.304
TCGA-BH-A0H9-01A-11R-A056-07	ImmuneScore	Low	-105.1
TCGA-BH-A0HA-01A-11R-A12P-07	ImmuneScore	High	1192.45
TCGA-BH-A0HB-01A-11R-A056-07	ImmuneScore	Low	1261.8
TCGA-BH-A0HF-01A-11R-A056-07	ImmuneScore	High	1067.82
TCGA-BH-A0HI-01A-11R-A084-07	ImmuneScore	High	449.796
TCGA-BH-A0HK-01A-11R-A056-07	ImmuneScore	High	515.262
TCGA-BH-A0HL-01A-11R-A10U-07	ImmuneScore	High	-1210.4
TCGA-BH-A0HN-01A-11R-A10U-07	ImmuneScore	Low	-24.7007
TCGA-BH-A0HO-01A-11R-A034-07	ImmuneScore	Low	863.063
TCGA-BH-A0HP-01A-12R-A084-07	ImmuneScore	Low	685.244
TCGA-BH-A0HQ-01A-11R-A034-07	ImmuneScore	Low	2.59517
TCGA-BH-A0HU-01A-11R-A034-07	ImmuneScore	High	-40.7125
TCGA-BH-A0HW-01A-11R-A034-07	ImmuneScore	High	-1080.21
TCGA-BH-A0HX-01A-21R-A056-07	ImmuneScore	High	333.556
TCGA-BH-A0HY-01A-11R-A056-07	ImmuneScore	High	-363.917
TCGA-BH-A0RX-01A-21R-A084-07	ImmuneScore	Low	2281.17
TCGA-BH-A0W3-01A-11R-A109-07	ImmuneScore	Low	53.0761
TCGA-BH-A0W4-01A-11R-A109-07	ImmuneScore	High	-322.784
TCGA-BH-A0W5-01A-11R-A109-07	ImmuneScore	High	2150.89
TCGA-BH-A0W7-01A-11R-A115-07	ImmuneScore	High	1800.82
TCGA-BH-A0WA-01A-11R-A109-07	ImmuneScore	Low	337.705
TCGA-BH-A18F-01A-11R-A12D-07	ImmuneScore	High	841.004
TCGA-BH-A18G-01A-11R-A12D-07	ImmuneScore	Low	461.221
TCGA-BH-A18H-01A-11R-A12D-07	ImmuneScore	Low	1875.45
TCGA-BH-A18I-01A-11R-A12D-07	ImmuneScore	Low	1274.36
TCGA-BH-A18J-01A-11R-A12D-07	ImmuneScore	High	123.701
TCGA-BH-A18K-01A-11R-A12D-07	ImmuneScore	High	173.112
TCGA-BH-A18L-01A-32R-A12D-07	ImmuneScore	High	-267.097
TCGA-BH-A18M-01A-11R-A12D-07	ImmuneScore	High	508.208
TCGA-BH-A18N-01A-11R-A12D-07	ImmuneScore	High	-107.974
TCGA-BH-A18P-01A-11R-A12D-07	ImmuneScore	High	302.168
TCGA-BH-A18Q-01A-12R-A12D-07	ImmuneScore	Low	790.616
TCGA-BH-A18R-01A-11R-A12D-07	ImmuneScore	Low	346.769
TCGA-BH-A18S-01A-11R-A12D-07	ImmuneScore	Low	69.0966
TCGA-BH-A18T-01A-11R-A12D-07	ImmuneScore	Low	299.701
TCGA-BH-A18U-01A-21R-A12D-07	ImmuneScore	High	497.536
TCGA-BH-A18V-01A-11R-A12D-07	ImmuneScore	Low	1309.6
TCGA-BH-A18V-06A-11R-A213-07	ImmuneScore	Low	2587.66
TCGA-BH-A1EN-01A-11R-A13Q-07	ImmuneScore	Low	-142.583
TCGA-BH-A1EO-01A-11R-A137-07	ImmuneScore	Low	1130.53
TCGA-BH-A1ES-01A-11R-A137-07	ImmuneScore	High	-674.99
TCGA-BH-A1ES-06A-12R-A24H-07	ImmuneScore	High	-352.565
TCGA-BH-A1ET-01A-11R-A137-07	ImmuneScore	High	385.305
TCGA-BH-A1EU-01A-11R-A137-07	ImmuneScore	High	1934.95
TCGA-BH-A1EV-01A-11R-A137-07	ImmuneScore	High	-249.711
TCGA-BH-A1EW-01A-11R-A137-07	ImmuneScore	Low	978.189
TCGA-BH-A1EX-01A-11R-A13Q-07	ImmuneScore	Low	906.192
TCGA-BH-A1EY-01A-11R-A13Q-07	ImmuneScore	Low	1565.11
TCGA-BH-A1F0-01A-11R-A137-07	ImmuneScore	High	2573.99
TCGA-BH-A1F2-01A-31R-A13Q-07	ImmuneScore	High	274.535
TCGA-BH-A1F5-01A-12R-A13Q-07	ImmuneScore	High	-293.458
TCGA-BH-A1F6-01A-11R-A13Q-07	ImmuneScore	Low	1300.12
TCGA-BH-A1F8-01A-11R-A13Q-07	ImmuneScore	Low	72.9305
TCGA-BH-A1FB-01A-11R-A13Q-07	ImmuneScore	Low	1810.26
TCGA-BH-A1FC-01A-11R-A13Q-07	ImmuneScore	Low	1589.42
TCGA-BH-A1FD-01A-11R-A13Q-07	ImmuneScore	High	273.216
TCGA-BH-A1FE-01A-11R-A13Q-07	ImmuneScore	Low	1602.09
TCGA-BH-A1FE-06A-11R-A213-07	ImmuneScore	High	484.948
TCGA-BH-A1FG-01A-11R-A13Q-07	ImmuneScore	Low	78.5218
TCGA-BH-A1FH-01A-12R-A13Q-07	ImmuneScore	Low	416.407
TCGA-BH-A1FJ-01A-11R-A13Q-07	ImmuneScore	High	-623.205
TCGA-BH-A1FL-01A-11R-A13Q-07	ImmuneScore	High	-175.222
TCGA-BH-A1FM-01A-11R-A13Q-07	ImmuneScore	High	-7.82203
TCGA-BH-A1FN-01A-11R-A13Q-07	ImmuneScore	High	74.1385
TCGA-BH-A1FR-01A-11R-A13Q-07	ImmuneScore	High	665.585
TCGA-BH-A1FU-01A-11R-A14D-07	ImmuneScore	High	1025.81
TCGA-BH-A201-01A-11R-A14M-07	ImmuneScore	High	-40.8031
TCGA-BH-A202-01A-11R-A14M-07	ImmuneScore	Low	1060.61
TCGA-BH-A203-01A-12R-A169-07	ImmuneScore	High	1059.66
TCGA-BH-A204-01A-11R-A157-07	ImmuneScore	High	-501.633
TCGA-BH-A208-01A-11R-A157-07	ImmuneScore	High	761.003
TCGA-BH-A209-01A-11R-A157-07	ImmuneScore	Low	2450.18
TCGA-BH-A28O-01A-11R-A22K-07	ImmuneScore	Low	525.247
TCGA-BH-A28Q-01A-11R-A16F-07	ImmuneScore	High	153.226
TCGA-BH-A2L8-01A-11R-A18M-07	ImmuneScore	Low	2122.04
TCGA-BH-A42T-01A-11R-A24H-07	ImmuneScore	Low	797.847
TCGA-BH-A42U-01A-12R-A24H-07	ImmuneScore	Low	1419.39
TCGA-BH-A42V-01A-11R-A24H-07	ImmuneScore	Low	925.597
TCGA-BH-A5IZ-01A-11R-A27Q-07	ImmuneScore	Low	235.565
TCGA-BH-A5J0-01A-11R-A27Q-07	ImmuneScore	Low	1902.93
TCGA-BH-A6R8-01A-21R-A33J-07	ImmuneScore	Low	926.249
TCGA-BH-A6R9-01A-21R-A32P-07	ImmuneScore	High	2007.85
TCGA-BH-A8FY-01A-11R-A36F-07	ImmuneScore	High	158.743
TCGA-BH-A8FZ-01A-11R-A352-07	ImmuneScore	Low	1822.85
TCGA-BH-A8G0-01A-11R-A352-07	ImmuneScore	Low	1829.46
TCGA-BH-AB28-01A-31R-A41B-07	ImmuneScore	High	984.363
TCGA-C8-A12K-01A-21R-A115-07	ImmuneScore	Low	2488.42
TCGA-C8-A12L-01A-11R-A115-07	ImmuneScore	Low	252.349
TCGA-C8-A12M-01A-11R-A115-07	ImmuneScore	Low	-53.4627
TCGA-C8-A12N-01A-11R-A115-07	ImmuneScore	Low	755.164
TCGA-C8-A12O-01A-11R-A115-07	ImmuneScore	High	863.79
TCGA-C8-A12P-01A-11R-A115-07	ImmuneScore	High	628.146
TCGA-C8-A12Q-01A-11R-A115-07	ImmuneScore	High	781.021
TCGA-C8-A12T-01A-11R-A115-07	ImmuneScore	High	417.935
TCGA-C8-A12U-01A-11R-A115-07	ImmuneScore	Low	883.334
TCGA-C8-A12V-01A-11R-A115-07	ImmuneScore	Low	3051.59
TCGA-C8-A12W-01A-11R-A115-07	ImmuneScore	High	724.077
TCGA-C8-A12X-01A-11R-A115-07	ImmuneScore	High	328.251
TCGA-C8-A12Y-01A-11R-A12D-07	ImmuneScore	Low	315.166
TCGA-C8-A12Z-01A-11R-A115-07	ImmuneScore	Low	-366.066
TCGA-C8-A130-01A-31R-A115-07	ImmuneScore	High	238.579
TCGA-C8-A131-01A-11R-A115-07	ImmuneScore	High	751.218
TCGA-C8-A132-01A-31R-A115-07	ImmuneScore	High	1538.79
TCGA-C8-A133-01A-32R-A12D-07	ImmuneScore	Low	-228.521
TCGA-C8-A134-01A-11R-A115-07	ImmuneScore	Low	1172.87
TCGA-C8-A135-01A-11R-A115-07	ImmuneScore	High	840.139
TCGA-C8-A137-01A-11R-A115-07	ImmuneScore	High	-655.773
TCGA-C8-A138-01A-11R-A115-07	ImmuneScore	High	1764.8
TCGA-C8-A1HE-01A-11R-A13Q-07	ImmuneScore	High	214.896
TCGA-C8-A1HF-01A-11R-A137-07	ImmuneScore	Low	1579.34
TCGA-C8-A1HG-01A-11R-A137-07	ImmuneScore	Low	1482.42
TCGA-C8-A1HI-01A-11R-A137-07	ImmuneScore	Low	37.0957
TCGA-C8-A1HJ-01A-11R-A13Q-07	ImmuneScore	Low	92.5894
TCGA-C8-A1HK-01A-21R-A13Q-07	ImmuneScore	High	100.928
TCGA-C8-A1HL-01A-11R-A137-07	ImmuneScore	High	375.118
TCGA-C8-A1HM-01A-12R-A137-07	ImmuneScore	Low	2229.25
TCGA-C8-A1HN-01A-11R-A137-07	ImmuneScore	High	187.655
TCGA-C8-A1HO-01A-11R-A13Q-07	ImmuneScore	Low	-269.658
TCGA-C8-A26V-01A-11R-A16F-07	ImmuneScore	Low	398.355
TCGA-C8-A26W-01A-11R-A16F-07	ImmuneScore	High	1107.21
TCGA-C8-A26X-01A-31R-A16F-07	ImmuneScore	High	2143.97
TCGA-C8-A26Y-01A-11R-A16F-07	ImmuneScore	High	492.141
TCGA-C8-A26Z-01A-11R-A16F-07	ImmuneScore	High	-454.257
TCGA-C8-A273-01A-11R-A16F-07	ImmuneScore	High	125.586
TCGA-C8-A274-01A-11R-A16F-07	ImmuneScore	Low	-53.0278
TCGA-C8-A275-01A-21R-A16F-07	ImmuneScore	Low	1856.79
TCGA-C8-A278-01A-11R-A169-07	ImmuneScore	High	1760.42
TCGA-C8-A27A-01A-11R-A169-07	ImmuneScore	High	-486.14
TCGA-C8-A27B-01A-11R-A169-07	ImmuneScore	Low	1625.07
TCGA-C8-A3M7-01A-12R-A21T-07	ImmuneScore	High	532.056
TCGA-C8-A3M8-01A-11R-A213-07	ImmuneScore	High	-271.975
TCGA-C8-A8HP-01A-11R-A36F-07	ImmuneScore	Low	1798.84
TCGA-C8-A8HQ-01A-11R-A36F-07	ImmuneScore	High	1146.17
TCGA-C8-A8HR-01A-11R-A36F-07	ImmuneScore	High	1587.15
TCGA-D8-A13Y-01A-11R-A115-07	ImmuneScore	High	-1058.46
TCGA-D8-A13Z-01A-11R-A115-07	ImmuneScore	High	1195.92
TCGA-D8-A140-01A-11R-A115-07	ImmuneScore	High	697.601
TCGA-D8-A141-01A-11R-A115-07	ImmuneScore	High	2241.98
TCGA-D8-A142-01A-11R-A115-07	ImmuneScore	High	814.774
TCGA-D8-A143-01A-11R-A115-07	ImmuneScore	High	551.045
TCGA-D8-A145-01A-11R-A115-07	ImmuneScore	High	525.631
TCGA-D8-A146-01A-31R-A115-07	ImmuneScore	High	631.161
TCGA-D8-A147-01A-11R-A115-07	ImmuneScore	Low	920.944
TCGA-D8-A1J8-01A-11R-A13Q-07	ImmuneScore	High	1575.1
TCGA-D8-A1J9-01A-11R-A13Q-07	ImmuneScore	High	519.477
TCGA-D8-A1JA-01A-11R-A13Q-07	ImmuneScore	Low	279.231
TCGA-D8-A1JB-01A-11R-A13Q-07	ImmuneScore	High	1960.22
TCGA-D8-A1JC-01A-11R-A13Q-07	ImmuneScore	High	649.569
TCGA-D8-A1JD-01A-11R-A13Q-07	ImmuneScore	High	787.097
TCGA-D8-A1JE-01A-11R-A13Q-07	ImmuneScore	High	776.514
TCGA-D8-A1JF-01A-11R-A13Q-07	ImmuneScore	Low	518.215
TCGA-D8-A1JG-01B-11R-A13Q-07	ImmuneScore	Low	1371.57
TCGA-D8-A1JH-01A-11R-A13Q-07	ImmuneScore	High	979.474
TCGA-D8-A1JI-01A-11R-A13Q-07	ImmuneScore	Low	-37.0951
TCGA-D8-A1JJ-01A-31R-A14M-07	ImmuneScore	High	477.744
TCGA-D8-A1JK-01A-11R-A13Q-07	ImmuneScore	Low	1725.5
TCGA-D8-A1JL-01A-11R-A13Q-07	ImmuneScore	Low	1788.87
TCGA-D8-A1JM-01A-11R-A13Q-07	ImmuneScore	Low	106.262
TCGA-D8-A1JN-01A-11R-A13Q-07	ImmuneScore	Low	97.7439
TCGA-D8-A1JP-01A-11R-A13Q-07	ImmuneScore	High	870.397
TCGA-D8-A1JS-01A-11R-A13Q-07	ImmuneScore	Low	-353.316
TCGA-D8-A1JT-01A-31R-A13Q-07	ImmuneScore	Low	149.633
TCGA-D8-A1JU-01A-11R-A13Q-07	ImmuneScore	High	1068.65
TCGA-D8-A1X5-01A-11R-A14D-07	ImmuneScore	High	777.156
TCGA-D8-A1X6-01A-11R-A14M-07	ImmuneScore	Low	896.484
TCGA-D8-A1X7-01A-11R-A14M-07	ImmuneScore	High	56.8691
TCGA-D8-A1X8-01A-11R-A14M-07	ImmuneScore	High	909.973
TCGA-D8-A1X9-01A-12R-A157-07	ImmuneScore	High	758.519
TCGA-D8-A1XA-01A-11R-A14D-07	ImmuneScore	High	215.404
TCGA-D8-A1XB-01A-11R-A14D-07	ImmuneScore	High	-93.5313
TCGA-D8-A1XC-01A-11R-A14D-07	ImmuneScore	High	-408.34
TCGA-D8-A1XD-01A-11R-A14D-07	ImmuneScore	High	-827.931
TCGA-D8-A1XF-01A-11R-A14D-07	ImmuneScore	High	-465.197
TCGA-D8-A1XG-01A-11R-A14D-07	ImmuneScore	High	-149.075
TCGA-D8-A1XJ-01A-11R-A14M-07	ImmuneScore	High	-24.1614
TCGA-D8-A1XK-01A-21R-A14M-07	ImmuneScore	Low	932.874
TCGA-D8-A1XL-01A-11R-A14M-07	ImmuneScore	Low	1691.72
TCGA-D8-A1XM-01A-21R-A14M-07	ImmuneScore	Low	1285.74
TCGA-D8-A1XO-01A-11R-A14M-07	ImmuneScore	Low	783.798
TCGA-D8-A1XQ-01A-11R-A14M-07	ImmuneScore	Low	1553.51
TCGA-D8-A1XR-01A-11R-A14M-07	ImmuneScore	High	-141.965
TCGA-D8-A1XS-01A-11R-A14M-07	ImmuneScore	High	329.364
TCGA-D8-A1XT-01A-11R-A14M-07	ImmuneScore	High	878.873
TCGA-D8-A1XU-01A-11R-A14M-07	ImmuneScore	Low	503.306
TCGA-D8-A1XV-01A-11R-A14M-07	ImmuneScore	Low	-514.574
TCGA-D8-A1XW-01A-11R-A14M-07	ImmuneScore	High	1532.2
TCGA-D8-A1XY-01A-11R-A14M-07	ImmuneScore	Low	151.382
TCGA-D8-A1XZ-01A-11R-A14M-07	ImmuneScore	High	738.806
TCGA-D8-A1Y0-01A-11R-A14M-07	ImmuneScore	Low	1329.65
TCGA-D8-A1Y1-01A-21R-A14M-07	ImmuneScore	High	667.669
TCGA-D8-A1Y2-01A-11R-A157-07	ImmuneScore	High	2289.52
TCGA-D8-A1Y3-01A-11R-A157-07	ImmuneScore	Low	1256.53
TCGA-D8-A27E-01A-11R-A16F-07	ImmuneScore	High	269.139
TCGA-D8-A27F-01A-11R-A16F-07	ImmuneScore	Low	149.284
TCGA-D8-A27G-01A-11R-A16F-07	ImmuneScore	High	994.592
TCGA-D8-A27H-01A-11R-A16F-07	ImmuneScore	Low	279.11
TCGA-D8-A27I-01A-11R-A16F-07	ImmuneScore	High	1346.58
TCGA-D8-A27K-01A-11R-A16F-07	ImmuneScore	High	834.238
TCGA-D8-A27L-01A-11R-A16F-07	ImmuneScore	High	980.8
TCGA-D8-A27M-01A-11R-A16F-07	ImmuneScore	Low	2093.93
TCGA-D8-A27N-01A-11R-A16F-07	ImmuneScore	High	1162.24
TCGA-D8-A27P-01A-11R-A16F-07	ImmuneScore	High	-280.38
TCGA-D8-A27R-01A-11R-A16F-07	ImmuneScore	Low	898.484
TCGA-D8-A27T-01A-11R-A16F-07	ImmuneScore	High	1213.25
TCGA-D8-A27V-01A-12R-A17B-07	ImmuneScore	Low	38.0621
TCGA-D8-A27W-01A-11R-A16F-07	ImmuneScore	High	547.983
TCGA-D8-A3Z5-01A-41R-A24H-07	ImmuneScore	High	-77.7231
TCGA-D8-A3Z6-01A-11R-A239-07	ImmuneScore	High	6.03492
TCGA-D8-A4Z1-01A-21R-A266-07	ImmuneScore	High	425.692
TCGA-D8-A73U-01A-11R-A33J-07	ImmuneScore	Low	3078.71
TCGA-D8-A73W-01A-22R-A352-07	ImmuneScore	High	1058.54
TCGA-D8-A73X-01A-11R-A32P-07	ImmuneScore	High	237.714
TCGA-E2-A105-01A-11R-A10J-07	ImmuneScore	Low	-418.207
TCGA-E2-A106-01A-11R-A10J-07	ImmuneScore	High	-640.396
TCGA-E2-A107-01A-11R-A10J-07	ImmuneScore	Low	-66.19
TCGA-E2-A108-01A-13R-A10J-07	ImmuneScore	High	2786.65
TCGA-E2-A109-01A-11R-A10J-07	ImmuneScore	Low	163.265
TCGA-E2-A10A-01A-21R-A115-07	ImmuneScore	High	245.172
TCGA-E2-A10B-01A-11R-A10J-07	ImmuneScore	Low	424.937
TCGA-E2-A10C-01A-21R-A10J-07	ImmuneScore	High	1303.21
TCGA-E2-A10E-01A-21R-A10J-07	ImmuneScore	High	269.107
TCGA-E2-A10F-01A-11R-A10J-07	ImmuneScore	High	1333.06
TCGA-E2-A14N-01A-31R-A137-07	ImmuneScore	Low	855.807
TCGA-E2-A14O-01A-31R-A115-07	ImmuneScore	Low	122.394
TCGA-E2-A14P-01A-31R-A12D-07	ImmuneScore	Low	651.479
TCGA-E2-A14Q-01A-11R-A12D-07	ImmuneScore	Low	167.214
TCGA-E2-A14R-01A-11R-A115-07	ImmuneScore	Low	1406.85
TCGA-E2-A14T-01A-11R-A115-07	ImmuneScore	High	277.066
TCGA-E2-A14U-01A-11R-A22K-07	ImmuneScore	Low	-198.191
TCGA-E2-A14V-01A-11R-A12D-07	ImmuneScore	Low	-338.938
TCGA-E2-A14W-01A-11R-A12D-07	ImmuneScore	Low	-739.928
TCGA-E2-A14X-01A-11R-A115-07	ImmuneScore	High	1298.68
TCGA-E2-A14Y-01A-21R-A12D-07	ImmuneScore	Low	-71.916
TCGA-E2-A14Z-01A-11R-A115-07	ImmuneScore	High	1860.95
TCGA-E2-A150-01A-11R-A12D-07	ImmuneScore	High	1057.41
TCGA-E2-A152-01A-11R-A12D-07	ImmuneScore	High	461.721
TCGA-E2-A153-01A-12R-A12D-07	ImmuneScore	High	700.25
TCGA-E2-A154-01A-11R-A115-07	ImmuneScore	High	-396.635
TCGA-E2-A155-01A-11R-A12D-07	ImmuneScore	Low	-651.565
TCGA-E2-A156-01A-11R-A12D-07	ImmuneScore	High	-425.943
TCGA-E2-A158-01A-11R-A12D-07	ImmuneScore	Low	-465.232
TCGA-E2-A159-01A-11R-A115-07	ImmuneScore	High	1877.96
TCGA-E2-A15A-01A-11R-A12D-07	ImmuneScore	High	902.255
TCGA-E2-A15A-06A-11R-A12D-07	ImmuneScore	Low	1764.8
TCGA-E2-A15C-01A-31R-A12D-07	ImmuneScore	High	238.56
TCGA-E2-A15D-01A-11R-A115-07	ImmuneScore	Low	330.564
TCGA-E2-A15E-01A-11R-A12D-07	ImmuneScore	Low	-484.068
TCGA-E2-A15E-06A-11R-A12D-07	ImmuneScore	Low	596.204
TCGA-E2-A15F-01A-11R-A115-07	ImmuneScore	Low	121.304
TCGA-E2-A15G-01A-11R-A12D-07	ImmuneScore	High	-94.7706
TCGA-E2-A15H-01A-11R-A12D-07	ImmuneScore	High	-192.655
TCGA-E2-A15I-01A-21R-A137-07	ImmuneScore	Low	910.922
TCGA-E2-A15J-01A-11R-A12P-07	ImmuneScore	High	-226.408
TCGA-E2-A15K-01A-11R-A12P-07	ImmuneScore	Low	1275.87
TCGA-E2-A15K-06A-11R-A12P-07	ImmuneScore	Low	-184
TCGA-E2-A15L-01A-11R-A12D-07	ImmuneScore	High	-141.683
TCGA-E2-A15M-01A-11R-A12D-07	ImmuneScore	High	2104.96
TCGA-E2-A15O-01A-11R-A115-07	ImmuneScore	High	-83.221
TCGA-E2-A15P-01A-11R-A115-07	ImmuneScore	High	-126.567
TCGA-E2-A15R-01A-11R-A115-07	ImmuneScore	Low	-940.998
TCGA-E2-A15S-01A-11R-A115-07	ImmuneScore	Low	-879.431
TCGA-E2-A15T-01A-11R-A115-07	ImmuneScore	High	-639.246
TCGA-E2-A1AZ-01A-11R-A12P-07	ImmuneScore	High	1542.55
TCGA-E2-A1B0-01A-11R-A12P-07	ImmuneScore	High	800.038
TCGA-E2-A1B1-01A-21R-A12P-07	ImmuneScore	Low	1664.95
TCGA-E2-A1B4-01A-11R-A12P-07	ImmuneScore	Low	-344.188
TCGA-E2-A1B5-01A-21R-A12P-07	ImmuneScore	Low	2723.77
TCGA-E2-A1B6-01A-31R-A12P-07	ImmuneScore	Low	2878.68
TCGA-E2-A1BC-01A-11R-A12P-07	ImmuneScore	High	-237.104
TCGA-E2-A1BD-01A-11R-A12P-07	ImmuneScore	High	-7.5097
TCGA-E2-A1IE-01A-11R-A13Q-07	ImmuneScore	High	-813.805
TCGA-E2-A1IF-01A-11R-A144-07	ImmuneScore	High	522.031
TCGA-E2-A1IG-01A-11R-A144-07	ImmuneScore	High	192.434
TCGA-E2-A1IH-01A-11R-A13Q-07	ImmuneScore	High	2061.56
TCGA-E2-A1II-01A-11R-A144-07	ImmuneScore	Low	2556.83
TCGA-E2-A1IJ-01A-11R-A144-07	ImmuneScore	High	1540.2
TCGA-E2-A1IK-01A-11R-A144-07	ImmuneScore	Low	1172
TCGA-E2-A1IL-01A-11R-A14D-07	ImmuneScore	High	-234.899
TCGA-E2-A1IN-01A-11R-A13Q-07	ImmuneScore	High	72.1494
TCGA-E2-A1IO-01A-11R-A144-07	ImmuneScore	High	943.318
TCGA-E2-A1IU-01A-11R-A14D-07	ImmuneScore	High	315.082
TCGA-E2-A1L6-01A-11R-A13Q-07	ImmuneScore	High	377.276
TCGA-E2-A1L7-01A-11R-A144-07	ImmuneScore	Low	1471.11
TCGA-E2-A1L8-01A-11R-A13Q-07	ImmuneScore	High	431.598
TCGA-E2-A1L9-01A-11R-A13Q-07	ImmuneScore	High	911.306
TCGA-E2-A1LA-01A-11R-A144-07	ImmuneScore	High	1821.88
TCGA-E2-A1LB-01A-11R-A144-07	ImmuneScore	High	3.47643
TCGA-E2-A1LE-01A-12R-A19W-07	ImmuneScore	High	1535.61
TCGA-E2-A1LG-01A-21R-A14M-07	ImmuneScore	Low	209.196
TCGA-E2-A1LH-01A-11R-A14D-07	ImmuneScore	Low	2280.03
TCGA-E2-A1LI-01A-12R-A157-07	ImmuneScore	Low	966.035
TCGA-E2-A1LK-01A-21R-A14D-07	ImmuneScore	Low	99.3387
TCGA-E2-A1LL-01A-11R-A144-07	ImmuneScore	Low	-194.012
TCGA-E2-A1LS-01A-12R-A157-07	ImmuneScore	Low	-310.941
TCGA-E2-A2P5-01A-11R-A19W-07	ImmuneScore	High	238.867
TCGA-E2-A2P6-01A-11R-A19W-07	ImmuneScore	High	400.515
TCGA-E2-A3DX-01A-21R-A213-07	ImmuneScore	Low	2031.48
TCGA-E2-A56Z-01A-12R-A29R-07	ImmuneScore	High	-138.493
TCGA-E2-A570-01A-11R-A29R-07	ImmuneScore	Low	32.5607
TCGA-E2-A572-01A-13R-A31O-07	ImmuneScore	Low	110.293
TCGA-E2-A573-01A-11R-A29R-07	ImmuneScore	Low	1927.63
TCGA-E2-A574-01A-11R-A29R-07	ImmuneScore	Low	-814.394
TCGA-E2-A576-01A-11R-A31O-07	ImmuneScore	Low	205.655
TCGA-E2-A9RU-01A-11R-A41B-07	ImmuneScore	Low	484.994
TCGA-E9-A1N3-01A-12R-A157-07	ImmuneScore	High	-661.557
TCGA-E9-A1N4-01A-11R-A14M-07	ImmuneScore	High	1459.4
TCGA-E9-A1N5-01A-11R-A14D-07	ImmuneScore	Low	1086.63
TCGA-E9-A1N6-01A-11R-A144-07	ImmuneScore	High	410.704
TCGA-E9-A1N8-01A-11R-A144-07	ImmuneScore	Low	-548.482
TCGA-E9-A1N9-01A-11R-A14D-07	ImmuneScore	Low	225.645
TCGA-E9-A1NA-01A-11R-A144-07	ImmuneScore	High	1015.47
TCGA-E9-A1NC-01A-21R-A26B-07	ImmuneScore	High	1770.6
TCGA-E9-A1ND-01A-11R-A144-07	ImmuneScore	Low	2308.65
TCGA-E9-A1NE-01A-21R-A14M-07	ImmuneScore	Low	2494.68
TCGA-E9-A1NF-01A-11R-A14D-07	ImmuneScore	High	868.647
TCGA-E9-A1NG-01A-21R-A14M-07	ImmuneScore	High	1319.81
TCGA-E9-A1NH-01A-11R-A14D-07	ImmuneScore	High	657.227
TCGA-E9-A1NI-01A-11R-A14D-07	ImmuneScore	Low	162.495
TCGA-E9-A1QZ-01A-21R-A169-07	ImmuneScore	Low	1878.99
TCGA-E9-A1R0-01A-22R-A16F-07	ImmuneScore	High	595.397
TCGA-E9-A1R2-01A-11R-A14D-07	ImmuneScore	Low	430.876
TCGA-E9-A1R3-01A-31R-A14M-07	ImmuneScore	Low	1000.49
TCGA-E9-A1R4-01A-21R-A14D-07	ImmuneScore	High	1745.13
TCGA-E9-A1R5-01A-11R-A14M-07	ImmuneScore	Low	-113.343
TCGA-E9-A1R6-01A-11R-A14D-07	ImmuneScore	High	-168.427
TCGA-E9-A1R7-01A-11R-A14M-07	ImmuneScore	Low	-616.791
TCGA-E9-A1RA-01A-11R-A14D-07	ImmuneScore	Low	434.143
TCGA-E9-A1RB-01A-11R-A157-07	ImmuneScore	Low	112.417
TCGA-E9-A1RC-01A-11R-A157-07	ImmuneScore	Low	-568.958
TCGA-E9-A1RD-01A-11R-A157-07	ImmuneScore	High	176.048
TCGA-E9-A1RE-01A-11R-A157-07	ImmuneScore	High	-454.52
TCGA-E9-A1RF-01A-11R-A157-07	ImmuneScore	High	1359.61
TCGA-E9-A1RG-01A-11R-A14D-07	ImmuneScore	Low	705.644
TCGA-E9-A1RH-01A-21R-A169-07	ImmuneScore	Low	96.7342
TCGA-E9-A1RI-01A-11R-A169-07	ImmuneScore	High	432.426
TCGA-E9-A226-01A-21R-A157-07	ImmuneScore	High	-119.234
TCGA-E9-A227-01A-11R-A157-07	ImmuneScore	High	1390.82
TCGA-E9-A228-01A-31R-A157-07	ImmuneScore	High	210.049
TCGA-E9-A229-01A-31R-A157-07	ImmuneScore	High	956.574
TCGA-E9-A22A-01A-11R-A157-07	ImmuneScore	High	1609.7
TCGA-E9-A22B-01A-11R-A157-07	ImmuneScore	High	484.713
TCGA-E9-A22D-01A-11R-A157-07	ImmuneScore	Low	2636.45
TCGA-E9-A22E-01A-11R-A157-07	ImmuneScore	High	1214.67
TCGA-E9-A22G-01A-11R-A157-07	ImmuneScore	Low	83.0967
TCGA-E9-A22H-01A-11R-A157-07	ImmuneScore	High	461.094
TCGA-E9-A243-01A-21R-A169-07	ImmuneScore	Low	2881.98
TCGA-E9-A244-01A-11R-A169-07	ImmuneScore	High	-32.7377
TCGA-E9-A245-01A-22R-A16F-07	ImmuneScore	Low	-322.616
TCGA-E9-A247-01A-11R-A169-07	ImmuneScore	Low	-479.36
TCGA-E9-A248-01A-11R-A169-07	ImmuneScore	Low	2128.52
TCGA-E9-A249-01A-11R-A169-07	ImmuneScore	Low	91.7487
TCGA-E9-A24A-01A-11R-A169-07	ImmuneScore	High	1189.45
TCGA-E9-A295-01A-11R-A16F-07	ImmuneScore	High	219.8
TCGA-E9-A2JS-01A-11R-A180-07	ImmuneScore	High	-5.83702
TCGA-E9-A2JT-01A-22R-A18M-07	ImmuneScore	Low	3254.7
TCGA-E9-A3HO-01A-11R-A213-07	ImmuneScore	High	813.274
TCGA-E9-A3Q9-01A-11R-A21T-07	ImmuneScore	High	1102.66
TCGA-E9-A3QA-01A-61R-A22K-07	ImmuneScore	Low	2288.89
TCGA-E9-A3X8-01A-31R-A22U-07	ImmuneScore	Low	1534.88
TCGA-E9-A54X-01A-11R-A266-07	ImmuneScore	Low	-1153.2
TCGA-E9-A54Y-01A-11R-A466-07	ImmuneScore	Low	70.1421
TCGA-E9-A5FK-01A-11R-A27Q-07	ImmuneScore	Low	2472.24
TCGA-E9-A5FL-01A-11R-A27Q-07	ImmuneScore	Low	577.281
TCGA-E9-A5UO-01A-11R-A28M-07	ImmuneScore	High	-845.115
TCGA-E9-A5UP-01A-11R-A28M-07	ImmuneScore	Low	176.503
TCGA-E9-A6HE-01A-11R-A31O-07	ImmuneScore	Low	889.78
TCGA-EW-A1IW-01A-11R-A13Q-07	ImmuneScore	Low	564.779
TCGA-EW-A1IX-01A-12R-A144-07	ImmuneScore	High	509.847
TCGA-EW-A1IY-01A-11R-A13Q-07	ImmuneScore	High	1646.93
TCGA-EW-A1IZ-01A-11R-A13Q-07	ImmuneScore	Low	2497.23
TCGA-EW-A1J1-01A-11R-A13Q-07	ImmuneScore	Low	942.582
TCGA-EW-A1J2-01A-21R-A13Q-07	ImmuneScore	High	1024.76
TCGA-EW-A1J3-01A-11R-A13Q-07	ImmuneScore	Low	137.791
TCGA-EW-A1J5-01A-11R-A13Q-07	ImmuneScore	Low	1639.89
TCGA-EW-A1J6-01A-11R-A13Q-07	ImmuneScore	High	1239.58
TCGA-EW-A1OV-01A-11R-A144-07	ImmuneScore	Low	2734.51
TCGA-EW-A1OW-01A-21R-A144-07	ImmuneScore	High	455.613
TCGA-EW-A1OX-01A-11R-A144-07	ImmuneScore	Low	-1274.17
TCGA-EW-A1OY-01A-11R-A144-07	ImmuneScore	Low	182.657
TCGA-EW-A1OZ-01A-11R-A144-07	ImmuneScore	High	715.193
TCGA-EW-A1P0-01A-11R-A144-07	ImmuneScore	High	313.936
TCGA-EW-A1P1-01A-31R-A14D-07	ImmuneScore	High	1541.69
TCGA-EW-A1P3-01A-11R-A144-07	ImmuneScore	Low	398.598
TCGA-EW-A1P4-01A-21R-A144-07	ImmuneScore	Low	1597
TCGA-EW-A1P5-01A-11R-A144-07	ImmuneScore	Low	998.315
TCGA-EW-A1P6-01A-11R-A144-07	ImmuneScore	High	-80.0563
TCGA-EW-A1P7-01A-21R-A144-07	ImmuneScore	Low	2721.13
TCGA-EW-A1P8-01A-11R-A144-07	ImmuneScore	Low	1408.89
TCGA-EW-A1PA-01A-11R-A144-07	ImmuneScore	High	313.152
TCGA-EW-A1PB-01A-11R-A144-07	ImmuneScore	Low	2518.91
TCGA-EW-A1PC-01B-11R-A21T-07	ImmuneScore	Low	-401.805
TCGA-EW-A1PD-01A-11R-A144-07	ImmuneScore	High	19.1347
TCGA-EW-A1PE-01A-11R-A144-07	ImmuneScore	High	1488.63
TCGA-EW-A1PF-01A-11R-A144-07	ImmuneScore	High	708.699
TCGA-EW-A1PG-01A-11R-A144-07	ImmuneScore	High	111.106
TCGA-EW-A1PH-01A-11R-A14M-07	ImmuneScore	Low	192.742
TCGA-EW-A2FR-01A-11R-A21T-07	ImmuneScore	High	775.013
TCGA-EW-A2FS-01A-11R-A17B-07	ImmuneScore	Low	819.109
TCGA-EW-A2FV-01A-11R-A17B-07	ImmuneScore	Low	1111.32
TCGA-EW-A2FW-01A-11R-A17B-07	ImmuneScore	High	-214.833
TCGA-EW-A3E8-01B-11R-A24H-07	ImmuneScore	High	1747.83
TCGA-EW-A3U0-01A-11R-A22K-07	ImmuneScore	Low	2773.13
TCGA-EW-A423-01A-11R-A24H-07	ImmuneScore	High	994.367
TCGA-EW-A424-01A-11R-A24H-07	ImmuneScore	High	-350.991
TCGA-EW-A6S9-01A-22R-A33J-07	ImmuneScore	High	92.996
TCGA-EW-A6SA-01A-21R-A32P-07	ImmuneScore	Low	-1084.2
TCGA-EW-A6SB-01A-12R-A32P-07	ImmuneScore	Low	2331.95
TCGA-EW-A6SC-01A-12R-A32P-07	ImmuneScore	Low	765.53
TCGA-EW-A6SD-01A-12R-A33J-07	ImmuneScore	Low	1243.11
TCGA-GI-A2C8-01A-11R-A16F-07	ImmuneScore	High	1210.94
TCGA-GI-A2C9-01A-11R-A21T-07	ImmuneScore	Low	546.118
TCGA-GM-A2D9-01A-11R-A18M-07	ImmuneScore	High	627.445
TCGA-GM-A2DA-01A-11R-A18M-07	ImmuneScore	High	1626.88
TCGA-GM-A2DB-01A-31R-A18M-07	ImmuneScore	Low	1054.49
TCGA-GM-A2DC-01A-11R-A18M-07	ImmuneScore	High	-42.9533
TCGA-GM-A2DD-01A-11R-A180-07	ImmuneScore	High	2359.58
TCGA-GM-A2DF-01A-11R-A180-07	ImmuneScore	High	1739.43
TCGA-GM-A2DH-01A-11R-A180-07	ImmuneScore	Low	1641.62
TCGA-GM-A2DI-01A-31R-A18M-07	ImmuneScore	Low	2744.94
TCGA-GM-A2DK-01A-21R-A180-07	ImmuneScore	High	936.482
TCGA-GM-A2DL-01A-11R-A18M-07	ImmuneScore	High	793.382
TCGA-GM-A2DM-01A-11R-A180-07	ImmuneScore	Low	641.514
TCGA-GM-A2DN-01A-11R-A180-07	ImmuneScore	Low	1994.62
TCGA-GM-A2DO-01A-11R-A18M-07	ImmuneScore	Low	3167.66
TCGA-GM-A3NW-01A-21R-A22K-07	ImmuneScore	Low	264.08
TCGA-GM-A3NY-01A-11R-A21T-07	ImmuneScore	High	289.347
TCGA-GM-A3XG-01A-31R-A24H-07	ImmuneScore	Low	-274.585
TCGA-GM-A3XL-01A-11R-A22U-07	ImmuneScore	Low	1486.92
TCGA-GM-A3XN-01A-12R-A22U-07	ImmuneScore	High	1127.07
TCGA-GM-A4E0-01A-12R-A266-07	ImmuneScore	High	2005.9
TCGA-GM-A5PV-01A-11R-A28M-07	ImmuneScore	Low	527.714
TCGA-GM-A5PX-01A-12R-A28M-07	ImmuneScore	Low	531.122
TCGA-HN-A2NL-01A-11R-A18M-07	ImmuneScore	Low	592.712
TCGA-HN-A2OB-01A-21R-A27Q-07	ImmuneScore	Low	246.044
TCGA-JL-A3YW-01A-12R-A239-07	ImmuneScore	High	1767.42
TCGA-JL-A3YX-01A-11R-A22U-07	ImmuneScore	Low	-341.55
TCGA-LD-A66U-01A-11R-A31O-07	ImmuneScore	Low	1438.72
TCGA-LD-A74U-01A-13R-A33J-07	ImmuneScore	High	1059.94
TCGA-LD-A7W6-01A-81R-A352-07	ImmuneScore	Low	411.436
TCGA-LD-A9QF-01A-32R-A41B-07	ImmuneScore	High	2775.59
TCGA-LL-A440-01A-11R-A24H-07	ImmuneScore	High	1695.59
TCGA-LL-A441-01A-11R-A24H-07	ImmuneScore	Low	2332.05
TCGA-LL-A442-01A-11R-A24H-07	ImmuneScore	High	585.454
TCGA-LL-A50Y-01A-11R-A266-07	ImmuneScore	Low	967.57
TCGA-LL-A5YL-01A-12R-A29R-07	ImmuneScore	Low	1190.27
TCGA-LL-A5YM-01A-11R-A28M-07	ImmuneScore	Low	515.807
TCGA-LL-A5YN-01A-11R-A28M-07	ImmuneScore	Low	2430.83
TCGA-LL-A5YO-01A-21R-A28M-07	ImmuneScore	Low	2894.02
TCGA-LL-A5YP-01A-21R-A28M-07	ImmuneScore	High	962.745
TCGA-LL-A6FP-01A-11R-A31O-07	ImmuneScore	Low	-554.812
TCGA-LL-A6FQ-01A-11R-A31O-07	ImmuneScore	Low	592.657
TCGA-LL-A6FR-01A-12R-A31O-07	ImmuneScore	Low	221.24
TCGA-LL-A73Y-01A-11R-A33J-07	ImmuneScore	High	1140.61
TCGA-LL-A73Z-01A-11R-A32P-07	ImmuneScore	Low	1383.62
TCGA-LL-A740-01A-21R-A32P-07	ImmuneScore	High	667.559
TCGA-LL-A7SZ-01A-32R-A352-07	ImmuneScore	Low	2066.86
TCGA-LL-A7T0-01A-31R-A352-07	ImmuneScore	Low	688.577
TCGA-LL-A8F5-01A-11R-A36F-07	ImmuneScore	Low	1097.31
TCGA-LL-A9Q3-01A-11R-A41B-07	ImmuneScore	Low	914.167
TCGA-LQ-A4E4-01A-11R-A266-07	ImmuneScore	Low	-581.195
TCGA-MS-A51U-01A-31R-A266-07	ImmuneScore	High	666.56
TCGA-OK-A5Q2-01A-11R-A27Q-07	ImmuneScore	High	1435.52
TCGA-OL-A5D6-01A-21R-A27Q-07	ImmuneScore	High	602.337
TCGA-OL-A5D7-01A-11R-A27Q-07	ImmuneScore	Low	1804.13
TCGA-OL-A5D8-01A-11R-A27Q-07	ImmuneScore	Low	434.338
TCGA-OL-A5DA-01A-11R-A27Q-07	ImmuneScore	High	316.737
TCGA-OL-A5RU-01A-11R-A28M-07	ImmuneScore	Low	1664.65
TCGA-OL-A5RV-01A-12R-A28M-07	ImmuneScore	Low	-115.12
TCGA-OL-A5RW-01A-11R-A28M-07	ImmuneScore	Low	522.646
TCGA-OL-A5RX-01A-11R-A28M-07	ImmuneScore	Low	544.321
TCGA-OL-A5RY-01A-21R-A28M-07	ImmuneScore	High	2446.09
TCGA-OL-A5RZ-01A-11R-A28M-07	ImmuneScore	Low	-388.469
TCGA-OL-A5S0-01A-11R-A28M-07	ImmuneScore	Low	1275.35
TCGA-OL-A66H-01A-11R-A29R-07	ImmuneScore	High	1415.67
TCGA-OL-A66I-01A-21R-A29R-07	ImmuneScore	Low	2755.77
TCGA-OL-A66J-01A-11R-A29R-07	ImmuneScore	High	445.068
TCGA-OL-A66K-01A-11R-A29R-07	ImmuneScore	High	-15.8386
TCGA-OL-A66L-01A-12R-A31O-07	ImmuneScore	Low	1400.46
TCGA-OL-A66N-01A-12R-A31O-07	ImmuneScore	Low	1092.46
TCGA-OL-A66O-01A-11R-A31O-07	ImmuneScore	Low	-357.674
TCGA-OL-A66P-01A-11R-A31O-07	ImmuneScore	Low	2721.16
TCGA-OL-A6VO-01A-12R-A33J-07	ImmuneScore	Low	475.207
TCGA-OL-A6VQ-01A-12R-A41B-07	ImmuneScore	Low	650.352
TCGA-OL-A6VR-01A-32R-A33J-07	ImmuneScore	Low	-485.252
TCGA-OL-A97C-01A-32R-A41B-07	ImmuneScore	High	704.111
TCGA-PE-A5DC-01A-12R-A27Q-07	ImmuneScore	High	80.7384
TCGA-PE-A5DD-01A-12R-A27Q-07	ImmuneScore	High	874.423
TCGA-PE-A5DE-01A-11R-A27Q-07	ImmuneScore	Low	2643.8
TCGA-PL-A8LV-01A-21R-A41B-07	ImmuneScore	Low	1028.07
TCGA-PL-A8LX-01A-11R-A41B-07	ImmuneScore	High	366.749
TCGA-PL-A8LY-01A-11R-A41B-07	ImmuneScore	Low	239.013
TCGA-PL-A8LZ-01A-31R-A36F-07	ImmuneScore	High	2117.63
TCGA-S3-A6ZF-01A-32R-A32P-07	ImmuneScore	High	794.289
TCGA-S3-A6ZG-01A-22R-A32P-07	ImmuneScore	High	543.164
TCGA-S3-A6ZH-01A-22R-A32P-07	ImmuneScore	Low	146.196
TCGA-S3-AA0Z-01A-11R-A41B-07	ImmuneScore	Low	1124.95
TCGA-S3-AA10-01A-21R-A41B-07	ImmuneScore	Low	2370.88
TCGA-S3-AA11-01A-31R-A41B-07	ImmuneScore	Low	-604.286
TCGA-S3-AA12-01A-11R-A41B-07	ImmuneScore	Low	-343.92
TCGA-S3-AA14-01A-11R-A41B-07	ImmuneScore	Low	-118.22
TCGA-S3-AA15-01A-11R-A41B-07	ImmuneScore	High	2547.8
TCGA-S3-AA17-01A-11R-A41B-07	ImmuneScore	High	2443.82
TCGA-UL-AAZ6-01A-11R-A41B-07	ImmuneScore	Low	18.5957
TCGA-UU-A93S-01A-21R-A41B-07	ImmuneScore	Low	349.358
TCGA-V7-A7HQ-01A-11R-A33J-07	ImmuneScore	Low	398.636
TCGA-W8-A86G-01A-21R-A36F-07	ImmuneScore	High	-509.431
TCGA-WT-AB41-01A-11R-A41B-07	ImmuneScore	Low	2302.43
TCGA-WT-AB44-01A-11R-A41B-07	ImmuneScore	Low	466.533
TCGA-XX-A899-01A-11R-A36F-07	ImmuneScore	High	1969.74
TCGA-XX-A89A-01A-11R-A36F-07	ImmuneScore	High	1775.03
TCGA-Z7-A8R5-01A-42R-A41B-07	ImmuneScore	Low	1622.64
TCGA-Z7-A8R6-01A-11R-A41B-07	ImmuneScore	Low	142.218
