# Supplementary material for: A novel risk score model based on gamma-aminobutyric acid signature predicts the survival prognosis of patients with breast cancer
Source: Front Oncol. 2023 Mar 8;13:1108823. doi: 10.3389/fonc.2023.1108823 (PMC10031029; doi:10.3389/fonc.2023.1108823)
Supplement: Supplementary file 1 [file DataSheet_1.zip › raw data/Fig 4/Fig 4c.xlsx]

## Sheet: Sheet 1
sample_id	cells	risk score	estimate_score
TCGA-3C-AAAU-01A-11R-A41B-07	StromalScore	Low	-715.663
TCGA-3C-AALI-01A-11R-A41B-07	StromalScore	High	171.822
TCGA-3C-AALJ-01A-31R-A41B-07	StromalScore	Low	454.41
TCGA-3C-AALK-01A-11R-A41B-07	StromalScore	Low	880.117
TCGA-4H-AAAK-01A-12R-A41B-07	StromalScore	Low	1121.07
TCGA-5L-AAT0-01A-12R-A41B-07	StromalScore	Low	1053.98
TCGA-5L-AAT1-01A-12R-A41B-07	StromalScore	Low	942.36
TCGA-5T-A9QA-01A-11R-A41B-07	StromalScore	Low	-1581.52
TCGA-A1-A0SB-01A-11R-A144-07	StromalScore	Low	-412.848
TCGA-A1-A0SD-01A-11R-A115-07	StromalScore	High	854.113
TCGA-A1-A0SE-01A-11R-A084-07	StromalScore	Low	577.727
TCGA-A1-A0SF-01A-11R-A144-07	StromalScore	Low	489.859
TCGA-A1-A0SG-01A-11R-A144-07	StromalScore	High	602.899
TCGA-A1-A0SH-01A-11R-A084-07	StromalScore	High	1504.47
TCGA-A1-A0SI-01A-11R-A144-07	StromalScore	Low	1310.43
TCGA-A1-A0SJ-01A-11R-A084-07	StromalScore	Low	493.759
TCGA-A1-A0SK-01A-12R-A084-07	StromalScore	Low	-1493.13
TCGA-A1-A0SM-01A-11R-A084-07	StromalScore	High	873.052
TCGA-A1-A0SN-01A-11R-A144-07	StromalScore	High	842.143
TCGA-A1-A0SO-01A-22R-A084-07	StromalScore	Low	-1243.03
TCGA-A1-A0SP-01A-11R-A084-07	StromalScore	Low	-106.152
TCGA-A1-A0SQ-01A-21R-A144-07	StromalScore	Low	-154.876
TCGA-A2-A04N-01A-11R-A115-07	StromalScore	High	827.121
TCGA-A2-A04P-01A-31R-A034-07	StromalScore	High	317.652
TCGA-A2-A04Q-01A-21R-A034-07	StromalScore	Low	959.325
TCGA-A2-A04R-01A-41R-A109-07	StromalScore	High	-42.8676
TCGA-A2-A04T-01A-21R-A034-07	StromalScore	Low	-355.104
TCGA-A2-A04U-01A-11R-A115-07	StromalScore	High	-265.622
TCGA-A2-A04V-01A-21R-A034-07	StromalScore	Low	722.311
TCGA-A2-A04W-01A-31R-A115-07	StromalScore	High	589.505
TCGA-A2-A04X-01A-21R-A034-07	StromalScore	High	268.113
TCGA-A2-A04Y-01A-21R-A034-07	StromalScore	High	334.816
TCGA-A2-A0CK-01A-11R-A22K-07	StromalScore	Low	451.48
TCGA-A2-A0CL-01A-11R-A115-07	StromalScore	Low	1362.4
TCGA-A2-A0CM-01A-31R-A034-07	StromalScore	High	618.979
TCGA-A2-A0CO-01A-13R-A22K-07	StromalScore	High	1095.32
TCGA-A2-A0CP-01A-11R-A034-07	StromalScore	Low	1011.74
TCGA-A2-A0CQ-01A-21R-A034-07	StromalScore	Low	-147.039
TCGA-A2-A0CR-01A-11R-A22K-07	StromalScore	Low	1008.79
TCGA-A2-A0CS-01A-11R-A115-07	StromalScore	Low	604.367
TCGA-A2-A0CT-01A-31R-A056-07	StromalScore	Low	-245.407
TCGA-A2-A0CU-01A-12R-A034-07	StromalScore	High	177.105
TCGA-A2-A0CV-01A-31R-A115-07	StromalScore	Low	885.468
TCGA-A2-A0CW-01A-21R-A115-07	StromalScore	Low	-557.345
TCGA-A2-A0CX-01A-21R-A00Z-07	StromalScore	High	980.007
TCGA-A2-A0CY-01A-12R-A034-07	StromalScore	Low	-1093.63
TCGA-A2-A0CZ-01A-11R-A034-07	StromalScore	High	1441.18
TCGA-A2-A0D0-01A-11R-A00Z-07	StromalScore	Low	-998.343
TCGA-A2-A0D1-01A-11R-A034-07	StromalScore	High	-374.039
TCGA-A2-A0D2-01A-21R-A034-07	StromalScore	Low	159.449
TCGA-A2-A0D3-01A-11R-A115-07	StromalScore	Low	-275.985
TCGA-A2-A0D4-01A-11R-A00Z-07	StromalScore	Low	-458.438
TCGA-A2-A0EM-01A-11R-A034-07	StromalScore	Low	684.31
TCGA-A2-A0EN-01A-13R-A084-07	StromalScore	High	1518.43
TCGA-A2-A0EO-01A-11R-A034-07	StromalScore	Low	1244.58
TCGA-A2-A0EP-01A-52R-A22U-07	StromalScore	High	1898.74
TCGA-A2-A0EQ-01A-11R-A034-07	StromalScore	Low	316.64
TCGA-A2-A0ER-01A-21R-A034-07	StromalScore	Low	-250.313
TCGA-A2-A0ES-01A-11R-A115-07	StromalScore	Low	1013.95
TCGA-A2-A0ET-01A-31R-A034-07	StromalScore	Low	-791.438
TCGA-A2-A0EU-01A-22R-A056-07	StromalScore	Low	138.681
TCGA-A2-A0EV-01A-11R-A034-07	StromalScore	High	918.567
TCGA-A2-A0EW-01A-21R-A115-07	StromalScore	High	1323.55
TCGA-A2-A0EX-01A-21R-A034-07	StromalScore	Low	960.956
TCGA-A2-A0EY-01A-11R-A034-07	StromalScore	High	282.289
TCGA-A2-A0ST-01A-12R-A084-07	StromalScore	Low	600.268
TCGA-A2-A0SU-01A-11R-A084-07	StromalScore	Low	381.247
TCGA-A2-A0SV-01A-11R-A084-07	StromalScore	High	795.548
TCGA-A2-A0SW-01A-11R-A084-07	StromalScore	High	734.038
TCGA-A2-A0SX-01A-12R-A084-07	StromalScore	Low	810.478
TCGA-A2-A0SY-01A-31R-A084-07	StromalScore	Low	1176.37
TCGA-A2-A0T0-01A-22R-A084-07	StromalScore	Low	340.219
TCGA-A2-A0T1-01A-21R-A084-07	StromalScore	High	1371.85
TCGA-A2-A0T2-01A-11R-A084-07	StromalScore	High	77.559
TCGA-A2-A0T3-01A-21R-A115-07	StromalScore	High	-343.975
TCGA-A2-A0T4-01A-31R-A084-07	StromalScore	High	1194.08
TCGA-A2-A0T5-01A-21R-A084-07	StromalScore	High	300.07
TCGA-A2-A0T6-01A-11R-A084-07	StromalScore	High	1659.09
TCGA-A2-A0T7-01A-21R-A084-07	StromalScore	Low	718.064
TCGA-A2-A0YC-01A-11R-A109-07	StromalScore	High	623.726
TCGA-A2-A0YD-01A-11R-A109-07	StromalScore	High	1468.81
TCGA-A2-A0YE-01A-11R-A109-07	StromalScore	Low	-105.603
TCGA-A2-A0YF-01A-21R-A109-07	StromalScore	High	99.8789
TCGA-A2-A0YG-01A-21R-A109-07	StromalScore	High	-263.881
TCGA-A2-A0YH-01A-11R-A109-07	StromalScore	Low	1098.47
TCGA-A2-A0YI-01A-31R-A10J-07	StromalScore	Low	1092
TCGA-A2-A0YJ-01A-11R-A109-07	StromalScore	Low	-734.887
TCGA-A2-A0YK-01A-22R-A109-07	StromalScore	High	1247.6
TCGA-A2-A0YL-01A-21R-A109-07	StromalScore	High	857.343
TCGA-A2-A0YM-01A-11R-A109-07	StromalScore	Low	99.6482
TCGA-A2-A0YT-01A-11R-A109-07	StromalScore	Low	-237.747
TCGA-A2-A1FV-01A-11R-A13Q-07	StromalScore	High	52.5559
TCGA-A2-A1FW-01A-11R-A13Q-07	StromalScore	Low	214.674
TCGA-A2-A1FX-01A-11R-A13Q-07	StromalScore	High	699.167
TCGA-A2-A1FZ-01A-51R-A14D-07	StromalScore	Low	1085.13
TCGA-A2-A1G0-01A-11R-A13Q-07	StromalScore	High	933.479
TCGA-A2-A1G1-01A-21R-A13Q-07	StromalScore	High	888.132
TCGA-A2-A1G4-01A-11R-A13Q-07	StromalScore	High	-442.924
TCGA-A2-A1G6-01A-11R-A13Q-07	StromalScore	Low	496.559
TCGA-A2-A259-01A-11R-A16F-07	StromalScore	Low	749.146
TCGA-A2-A25A-01A-12R-A16F-07	StromalScore	High	1351.38
TCGA-A2-A25B-01A-11R-A169-07	StromalScore	Low	606.326
TCGA-A2-A25C-01A-11R-A169-07	StromalScore	High	615.169
TCGA-A2-A25D-01A-12R-A16F-07	StromalScore	High	504.137
TCGA-A2-A25E-01A-11R-A169-07	StromalScore	Low	77.0049
TCGA-A2-A25F-01A-11R-A169-07	StromalScore	Low	2010.03
TCGA-A2-A3KC-01A-11R-A213-07	StromalScore	High	1053.17
TCGA-A2-A3KD-01A-12R-A213-07	StromalScore	Low	196.49
TCGA-A2-A3XS-01A-11R-A22U-07	StromalScore	High	63.4052
TCGA-A2-A3XT-01A-11R-A22U-07	StromalScore	Low	221.344
TCGA-A2-A3XU-01A-12R-A22U-07	StromalScore	Low	-1250.73
TCGA-A2-A3XV-01A-21R-A239-07	StromalScore	Low	132.777
TCGA-A2-A3XW-01A-11R-A239-07	StromalScore	High	495.572
TCGA-A2-A3XX-01A-21R-A239-07	StromalScore	Low	4.94983
TCGA-A2-A3XY-01A-11R-A239-07	StromalScore	Low	1057.56
TCGA-A2-A3XZ-01A-42R-A239-07	StromalScore	Low	22.3264
TCGA-A2-A3Y0-01A-11R-A239-07	StromalScore	Low	-423.724
TCGA-A2-A4RW-01A-21R-A266-07	StromalScore	High	628.045
TCGA-A2-A4RX-01A-11R-A266-07	StromalScore	High	946.427
TCGA-A2-A4RY-01A-31R-A266-07	StromalScore	Low	771.81
TCGA-A2-A4S0-01A-21R-A266-07	StromalScore	High	-599.803
TCGA-A2-A4S1-01A-21R-A266-07	StromalScore	High	1492.62
TCGA-A2-A4S2-01A-12R-A266-07	StromalScore	High	573.532
TCGA-A2-A4S3-01A-21R-A266-07	StromalScore	High	-61.4493
TCGA-A7-A0CD-01A-11R-A00Z-07	StromalScore	High	5.32059
TCGA-A7-A0CE-01A-11R-A00Z-07	StromalScore	Low	-464.845
TCGA-A7-A0CG-01A-12R-A056-07	StromalScore	High	1199.69
TCGA-A7-A0CH-01A-21R-A00Z-07	StromalScore	Low	295.318
TCGA-A7-A0CJ-01A-21R-A00Z-07	StromalScore	High	-506.081
TCGA-A7-A0D9-01A-31R-A056-07	StromalScore	High	15.49
TCGA-A7-A0DA-01A-31R-A115-07	StromalScore	High	381.139
TCGA-A7-A0DB-01A-11R-A00Z-07	StromalScore	Low	823.31
TCGA-A7-A0DB-01A-11R-A277-07	StromalScore	Low	1159.47
TCGA-A7-A0DB-01C-02R-A277-07	StromalScore	High	1129.49
TCGA-A7-A0DC-01A-11R-A00Z-07	StromalScore	High	-1047.27
TCGA-A7-A0DC-01B-04R-A22O-07	StromalScore	High	24.7281
TCGA-A7-A13D-01A-13R-A12P-07	StromalScore	High	-105.797
TCGA-A7-A13D-01A-13R-A277-07	StromalScore	High	-24.9087
TCGA-A7-A13D-01B-04R-A277-07	StromalScore	High	32.1777
TCGA-A7-A13E-01A-11R-A12P-07	StromalScore	High	-282.282
TCGA-A7-A13E-01A-11R-A277-07	StromalScore	High	-100.624
TCGA-A7-A13E-01B-06R-A277-07	StromalScore	High	1246.1
TCGA-A7-A13F-01A-11R-A12P-07	StromalScore	High	38.7178
TCGA-A7-A13G-01B-04R-A22O-07	StromalScore	High	551.415
TCGA-A7-A13H-01A-11R-A22K-07	StromalScore	High	687.501
TCGA-A7-A26E-01A-11R-A169-07	StromalScore	Low	857.363
TCGA-A7-A26E-01A-11R-A277-07	StromalScore	Low	1108.17
TCGA-A7-A26E-01B-06R-A277-07	StromalScore	High	1119
TCGA-A7-A26F-01B-04R-A22O-07	StromalScore	High	1303.15
TCGA-A7-A26G-01A-21R-A169-07	StromalScore	High	1558.88
TCGA-A7-A26H-01A-11R-A169-07	StromalScore	Low	974.68
TCGA-A7-A26I-01B-06R-A22O-07	StromalScore	High	1453.84
TCGA-A7-A26J-01A-11R-A169-07	StromalScore	High	698.748
TCGA-A7-A26J-01A-11R-A277-07	StromalScore	Low	612.226
TCGA-A7-A26J-01B-02R-A277-07	StromalScore	High	1052.54
TCGA-A7-A2KD-01A-31R-A21T-07	StromalScore	Low	888.705
TCGA-A7-A3IY-01A-21R-A21T-07	StromalScore	High	932.906
TCGA-A7-A3IZ-01A-11R-A213-07	StromalScore	High	-464.051
TCGA-A7-A3J0-01A-11R-A213-07	StromalScore	Low	-749.282
TCGA-A7-A3J1-01A-11R-A213-07	StromalScore	High	871.238
TCGA-A7-A3RF-01A-11R-A22K-07	StromalScore	Low	-332.607
TCGA-A7-A425-01A-11R-A24H-07	StromalScore	High	724.482
TCGA-A7-A426-01A-22R-A24H-07	StromalScore	Low	607.352
TCGA-A7-A4SA-01A-11R-A266-07	StromalScore	Low	756.199
TCGA-A7-A4SB-01A-21R-A266-07	StromalScore	High	34.2205
TCGA-A7-A4SC-01A-12R-A266-07	StromalScore	High	719.124
TCGA-A7-A4SD-01A-11R-A266-07	StromalScore	High	436.35
TCGA-A7-A4SE-01A-11R-A266-07	StromalScore	Low	655.386
TCGA-A7-A4SF-01A-11R-A266-07	StromalScore	Low	-220.053
TCGA-A7-A56D-01A-11R-A27Q-07	StromalScore	Low	772.06
TCGA-A7-A5ZV-01A-11R-A28M-07	StromalScore	High	-431.494
TCGA-A7-A5ZW-01A-12R-A29R-07	StromalScore	High	1280.01
TCGA-A7-A5ZX-01A-12R-A29R-07	StromalScore	Low	706.921
TCGA-A7-A6VV-01A-22R-A33J-07	StromalScore	High	901.478
TCGA-A7-A6VW-01A-21R-A33J-07	StromalScore	Low	-117.727
TCGA-A7-A6VX-01A-12R-A33J-07	StromalScore	Low	532.977
TCGA-A7-A6VY-01A-12R-A33J-07	StromalScore	Low	516.588
TCGA-A8-A06N-01A-11R-A00Z-07	StromalScore	Low	-1640.68
TCGA-A8-A06O-01A-11R-A00Z-07	StromalScore	Low	405.229
TCGA-A8-A06P-01A-11R-A00Z-07	StromalScore	High	1271.45
TCGA-A8-A06Q-01A-11R-A034-07	StromalScore	Low	-1126.45
TCGA-A8-A06R-01A-11R-A00Z-07	StromalScore	High	1040.85
TCGA-A8-A06T-01A-11R-A00Z-07	StromalScore	Low	265.248
TCGA-A8-A06U-01A-11R-A00Z-07	StromalScore	Low	-142.09
TCGA-A8-A06X-01A-21R-A00Z-07	StromalScore	High	232.383
TCGA-A8-A06Y-01A-21R-A00Z-07	StromalScore	High	-933.292
TCGA-A8-A06Z-01A-11R-A00Z-07	StromalScore	High	-731.07
TCGA-A8-A075-01A-11R-A084-07	StromalScore	Low	524.063
TCGA-A8-A076-01A-21R-A00Z-07	StromalScore	High	832.54
TCGA-A8-A079-01A-21R-A00Z-07	StromalScore	High	-335.817
TCGA-A8-A07B-01A-11R-A00Z-07	StromalScore	Low	516.321
TCGA-A8-A07C-01A-11R-A034-07	StromalScore	Low	-9.42571
TCGA-A8-A07E-01A-11R-A034-07	StromalScore	High	1367.85
TCGA-A8-A07F-01A-11R-A00Z-07	StromalScore	High	376.365
TCGA-A8-A07G-01A-11R-A034-07	StromalScore	High	1182.57
TCGA-A8-A07I-01A-11R-A00Z-07	StromalScore	High	1000.99
TCGA-A8-A07J-01A-11R-A00Z-07	StromalScore	High	1703.29
TCGA-A8-A07L-01A-11R-A00Z-07	StromalScore	High	157.604
TCGA-A8-A07O-01A-11R-A00Z-07	StromalScore	Low	-313.296
TCGA-A8-A07P-01A-11R-A00Z-07	StromalScore	Low	526.488
TCGA-A8-A07R-01A-21R-A034-07	StromalScore	Low	-721.926
TCGA-A8-A07S-01A-11R-A034-07	StromalScore	Low	131.948
TCGA-A8-A07U-01A-11R-A034-07	StromalScore	Low	804.493
TCGA-A8-A07W-01A-11R-A00Z-07	StromalScore	High	327.802
TCGA-A8-A07Z-01A-11R-A00Z-07	StromalScore	Low	-361.322
TCGA-A8-A081-01A-11R-A00Z-07	StromalScore	Low	-431.723
TCGA-A8-A082-01A-11R-A00Z-07	StromalScore	High	241.206
TCGA-A8-A083-01A-21R-A00Z-07	StromalScore	Low	-878.194
TCGA-A8-A084-01A-21R-A00Z-07	StromalScore	High	87.3126
TCGA-A8-A085-01A-11R-A00Z-07	StromalScore	High	151.451
TCGA-A8-A086-01A-11R-A00Z-07	StromalScore	High	868.701
TCGA-A8-A08A-01A-11R-A32Y-07	StromalScore	Low	578.358
TCGA-A8-A08B-01A-11R-A00Z-07	StromalScore	Low	-607.649
TCGA-A8-A08C-01A-11R-A00Z-07	StromalScore	High	-103.98
TCGA-A8-A08F-01A-11R-A00Z-07	StromalScore	High	798.993
TCGA-A8-A08G-01A-11R-A00Z-07	StromalScore	High	360.207
TCGA-A8-A08H-01A-21R-A00Z-07	StromalScore	Low	1916.12
TCGA-A8-A08I-01A-11R-A00Z-07	StromalScore	Low	-78.6406
TCGA-A8-A08J-01A-11R-A00Z-07	StromalScore	High	672.749
TCGA-A8-A08L-01A-11R-A00Z-07	StromalScore	High	86.2006
TCGA-A8-A08O-01A-21R-A056-07	StromalScore	Low	429.43
TCGA-A8-A08P-01A-11R-A00Z-07	StromalScore	High	999.842
TCGA-A8-A08R-01A-11R-A034-07	StromalScore	Low	510.502
TCGA-A8-A08S-01A-11R-A034-07	StromalScore	Low	13.8098
TCGA-A8-A08T-01A-21R-A00Z-07	StromalScore	High	316.269
TCGA-A8-A08X-01A-21R-A00Z-07	StromalScore	High	1075.04
TCGA-A8-A08Z-01A-21R-A00Z-07	StromalScore	High	1530.45
TCGA-A8-A090-01A-11R-A00Z-07	StromalScore	High	633.341
TCGA-A8-A091-01A-11R-A00Z-07	StromalScore	High	110.682
TCGA-A8-A092-01A-11R-A00Z-07	StromalScore	Low	136.644
TCGA-A8-A093-01A-11R-A00Z-07	StromalScore	High	597.805
TCGA-A8-A094-01A-11R-A00Z-07	StromalScore	Low	678.707
TCGA-A8-A095-01A-11R-A00Z-07	StromalScore	Low	212.183
TCGA-A8-A096-01A-11R-A00Z-07	StromalScore	High	1381.54
TCGA-A8-A097-01A-11R-A034-07	StromalScore	High	879.056
TCGA-A8-A099-01A-11R-A00Z-07	StromalScore	Low	236.339
TCGA-A8-A09A-01A-11R-A00Z-07	StromalScore	High	859.015
TCGA-A8-A09B-01A-11R-A00Z-07	StromalScore	High	369.1
TCGA-A8-A09D-01A-11R-A00Z-07	StromalScore	High	1486.91
TCGA-A8-A09E-01A-11R-A00Z-07	StromalScore	Low	-285.498
TCGA-A8-A09G-01A-21R-A00Z-07	StromalScore	High	94.1371
TCGA-A8-A09I-01A-22R-A034-07	StromalScore	Low	479.955
TCGA-A8-A09K-01A-11R-A00Z-07	StromalScore	Low	-731.641
TCGA-A8-A09M-01A-11R-A00Z-07	StromalScore	High	168.204
TCGA-A8-A09N-01A-11R-A00Z-07	StromalScore	Low	256.16
TCGA-A8-A09Q-01A-11R-A00Z-07	StromalScore	High	859.609
TCGA-A8-A09R-01A-11R-A00Z-07	StromalScore	Low	731.563
TCGA-A8-A09T-01A-11R-A00Z-07	StromalScore	High	506.349
TCGA-A8-A09V-01A-11R-A034-07	StromalScore	High	545.507
TCGA-A8-A09W-01A-11R-A00Z-07	StromalScore	High	712.211
TCGA-A8-A09X-01A-11R-A00Z-07	StromalScore	High	1073.16
TCGA-A8-A09Z-01A-11R-A00Z-07	StromalScore	Low	-176.718
TCGA-A8-A0A1-01A-11R-A00Z-07	StromalScore	High	1097.41
TCGA-A8-A0A2-01A-11R-A034-07	StromalScore	Low	641.995
TCGA-A8-A0A4-01A-11R-A00Z-07	StromalScore	High	538.86
TCGA-A8-A0A6-01A-12R-A056-07	StromalScore	Low	667.499
TCGA-A8-A0A7-01A-11R-A00Z-07	StromalScore	Low	1502.77
TCGA-A8-A0A9-01A-11R-A00Z-07	StromalScore	High	458.529
TCGA-A8-A0AB-01A-11R-A034-07	StromalScore	Low	-309.232
TCGA-A8-A0AD-01A-11R-A056-07	StromalScore	Low	963.039
TCGA-AC-A23C-01A-12R-A169-07	StromalScore	High	693.871
TCGA-AC-A23E-01A-11R-A157-07	StromalScore	High	1603.69
TCGA-AC-A23G-01A-11R-A213-07	StromalScore	High	1751.06
TCGA-AC-A23H-01A-11R-A157-07	StromalScore	High	141.737
TCGA-AC-A2B8-01A-11R-A17B-07	StromalScore	High	1256.64
TCGA-AC-A2BK-01A-11R-A21T-07	StromalScore	Low	-1427.31
TCGA-AC-A2BM-01A-11R-A21T-07	StromalScore	Low	24.2318
TCGA-AC-A2FB-01A-11R-A17B-07	StromalScore	Low	864.082
TCGA-AC-A2FE-01A-11R-A19W-07	StromalScore	Low	1094.03
TCGA-AC-A2FF-01A-11R-A17B-07	StromalScore	High	1608.21
TCGA-AC-A2FG-01A-11R-A17B-07	StromalScore	Low	306.556
TCGA-AC-A2FK-01A-12R-A180-07	StromalScore	Low	335.599
TCGA-AC-A2FM-01A-11R-A19W-07	StromalScore	High	-157.47
TCGA-AC-A2FO-01A-11R-A180-07	StromalScore	Low	1105.49
TCGA-AC-A2QH-01B-04R-A22O-07	StromalScore	High	42.8261
TCGA-AC-A2QI-01A-12R-A19W-07	StromalScore	High	982.842
TCGA-AC-A2QJ-01A-12R-A19W-07	StromalScore	Low	1239.36
TCGA-AC-A3BB-01A-21R-A19W-07	StromalScore	High	1214.49
TCGA-AC-A3EH-01A-22R-A22K-07	StromalScore	Low	179.931
TCGA-AC-A3HN-01A-11R-A213-07	StromalScore	High	1411.14
TCGA-AC-A3OD-01B-06R-A22O-07	StromalScore	High	1042.8
TCGA-AC-A3QP-01A-11R-A22U-07	StromalScore	Low	1031.89
TCGA-AC-A3QQ-01B-06R-A22O-07	StromalScore	High	990.935
TCGA-AC-A3TM-01A-11R-A22K-07	StromalScore	Low	120.566
TCGA-AC-A3TN-01A-11R-A22K-07	StromalScore	High	21.445
TCGA-AC-A3W5-01A-11R-A22K-07	StromalScore	Low	1448.77
TCGA-AC-A3W6-01A-12R-A22K-07	StromalScore	High	1506.47
TCGA-AC-A3W7-01A-11R-A22K-07	StromalScore	Low	518.258
TCGA-AC-A3YI-01A-21R-A239-07	StromalScore	High	1142.12
TCGA-AC-A3YJ-01A-11R-A22U-07	StromalScore	High	-316.381
TCGA-AC-A4ZE-01A-11R-A41B-07	StromalScore	High	-160.265
TCGA-AC-A5EH-01A-11R-A28M-07	StromalScore	Low	980.588
TCGA-AC-A5XS-01A-11R-A29R-07	StromalScore	Low	758.019
TCGA-AC-A5XU-01A-11R-A28M-07	StromalScore	High	482.344
TCGA-AC-A62V-01A-11R-A31O-07	StromalScore	Low	178.697
TCGA-AC-A62X-01A-11R-A29R-07	StromalScore	Low	-957.312
TCGA-AC-A62Y-01A-11R-A29R-07	StromalScore	Low	573.285
TCGA-AC-A6IV-01A-12R-A33J-07	StromalScore	High	1712.63
TCGA-AC-A6IW-01A-12R-A33J-07	StromalScore	Low	-193.581
TCGA-AC-A6IX-01A-12R-A32P-07	StromalScore	High	1123.62
TCGA-AC-A6IX-06A-11R-A32P-07	StromalScore	Low	92.6486
TCGA-AC-A6NO-01A-12R-A33J-07	StromalScore	Low	-121.303
TCGA-AC-A7VB-01A-11R-A352-07	StromalScore	High	-1012.12
TCGA-AC-A7VC-01A-11R-A352-07	StromalScore	High	934.952
TCGA-AC-A8OP-01A-11R-A36F-07	StromalScore	High	412.498
TCGA-AC-A8OQ-01A-11R-A41B-07	StromalScore	High	841.794
TCGA-AC-A8OR-01A-21R-A41B-07	StromalScore	Low	-1046.78
TCGA-AC-A8OS-01A-12R-A41B-07	StromalScore	High	1089.34
TCGA-AN-A03X-01A-21R-A00Z-07	StromalScore	Low	1423.54
TCGA-AN-A03Y-01A-21R-A00Z-07	StromalScore	High	-22.364
TCGA-AN-A041-01A-11R-A034-07	StromalScore	High	801.553
TCGA-AN-A046-01A-21R-A034-07	StromalScore	Low	851.917
TCGA-AN-A049-01A-21R-A00Z-07	StromalScore	High	725.309
TCGA-AN-A04A-01A-21R-A034-07	StromalScore	High	934.918
TCGA-AN-A04C-01A-21R-A034-07	StromalScore	High	-364.996
TCGA-AN-A04D-01A-21R-A034-07	StromalScore	High	-1210.32
TCGA-AN-A0AJ-01A-11R-A00Z-07	StromalScore	Low	295.132
TCGA-AN-A0AK-01A-21R-A00Z-07	StromalScore	High	-491.771
TCGA-AN-A0AL-01A-11R-A00Z-07	StromalScore	High	818.29
TCGA-AN-A0AM-01A-11R-A034-07	StromalScore	Low	263.842
TCGA-AN-A0AR-01A-11R-A00Z-07	StromalScore	Low	-868.048
TCGA-AN-A0AS-01A-11R-A00Z-07	StromalScore	High	914.83
TCGA-AN-A0AT-01A-11R-A034-07	StromalScore	Low	-570.207
TCGA-AN-A0FD-01A-11R-A034-07	StromalScore	High	916.578
TCGA-AN-A0FF-01A-11R-A034-07	StromalScore	High	551.813
TCGA-AN-A0FJ-01A-11R-A00Z-07	StromalScore	Low	114.324
TCGA-AN-A0FK-01A-11R-A034-07	StromalScore	High	-13.7113
TCGA-AN-A0FL-01A-11R-A034-07	StromalScore	High	-671.905
TCGA-AN-A0FN-01A-11R-A034-07	StromalScore	High	2110.21
TCGA-AN-A0FS-01A-11R-A034-07	StromalScore	Low	846.482
TCGA-AN-A0FT-01A-11R-A034-07	StromalScore	High	722.012
TCGA-AN-A0FV-01A-11R-A00Z-07	StromalScore	High	440.912
TCGA-AN-A0FW-01A-11R-A034-07	StromalScore	Low	321.808
TCGA-AN-A0FX-01A-11R-A034-07	StromalScore	High	221.695
TCGA-AN-A0FY-01A-11R-A034-07	StromalScore	High	403.098
TCGA-AN-A0FZ-01A-11R-A034-07	StromalScore	High	107.759
TCGA-AN-A0G0-01A-11R-A034-07	StromalScore	Low	-170.932
TCGA-AN-A0XL-01A-11R-A10J-07	StromalScore	High	1086.58
TCGA-AN-A0XN-01A-21R-A109-07	StromalScore	High	1757.51
TCGA-AN-A0XO-01A-11R-A109-07	StromalScore	High	214.027
TCGA-AN-A0XP-01A-11R-A109-07	StromalScore	High	442.87
TCGA-AN-A0XR-01A-11R-A109-07	StromalScore	High	-267.43
TCGA-AN-A0XS-01A-22R-A109-07	StromalScore	High	1096.09
TCGA-AN-A0XT-01A-11R-A109-07	StromalScore	Low	37.7363
TCGA-AN-A0XU-01A-11R-A109-07	StromalScore	Low	-691.733
TCGA-AN-A0XV-01A-11R-A109-07	StromalScore	Low	747.118
TCGA-AN-A0XW-01A-11R-A109-07	StromalScore	Low	1552.1
TCGA-AO-A03L-01A-41R-A056-07	StromalScore	Low	724.873
TCGA-AO-A03M-01B-11R-A10J-07	StromalScore	Low	259.164
TCGA-AO-A03N-01B-11R-A10J-07	StromalScore	High	348.8
TCGA-AO-A03O-01A-11R-A00Z-07	StromalScore	Low	-247.282
TCGA-AO-A03P-01A-11R-A00Z-07	StromalScore	Low	14.7359
TCGA-AO-A03R-01A-21R-A034-07	StromalScore	Low	8.40073
TCGA-AO-A03T-01A-21R-A034-07	StromalScore	Low	-338.574
TCGA-AO-A03U-01B-21R-A10J-07	StromalScore	Low	1069.04
TCGA-AO-A03V-01A-11R-A115-07	StromalScore	Low	-70.8989
TCGA-AO-A0J2-01A-11R-A034-07	StromalScore	Low	-283.15
TCGA-AO-A0J3-01A-11R-A034-07	StromalScore	High	-1062.11
TCGA-AO-A0J4-01A-11R-A034-07	StromalScore	High	143.408
TCGA-AO-A0J5-01A-11R-A034-07	StromalScore	Low	1292.82
TCGA-AO-A0J6-01A-11R-A034-07	StromalScore	Low	-771.626
TCGA-AO-A0J7-01A-11R-A034-07	StromalScore	Low	-449.435
TCGA-AO-A0J8-01A-21R-A034-07	StromalScore	Low	439.687
TCGA-AO-A0J9-01A-11R-A034-07	StromalScore	High	1363.35
TCGA-AO-A0JA-01A-11R-A056-07	StromalScore	High	1210.01
TCGA-AO-A0JB-01A-11R-A32Y-07	StromalScore	Low	228.383
TCGA-AO-A0JC-01A-11R-A056-07	StromalScore	Low	647.514
TCGA-AO-A0JD-01A-11R-A056-07	StromalScore	Low	-811.886
TCGA-AO-A0JE-01A-11R-A056-07	StromalScore	High	1487.48
TCGA-AO-A0JF-01A-11R-A056-07	StromalScore	High	1613.34
TCGA-AO-A0JG-01A-31R-A084-07	StromalScore	High	579.888
TCGA-AO-A0JI-01A-21R-A056-07	StromalScore	Low	-591.433
TCGA-AO-A0JJ-01A-11R-A056-07	StromalScore	Low	1340.5
TCGA-AO-A0JL-01A-11R-A056-07	StromalScore	High	-62.9766
TCGA-AO-A0JM-01A-21R-A056-07	StromalScore	High	728.247
TCGA-AO-A124-01A-11R-A10J-07	StromalScore	Low	-840.461
TCGA-AO-A125-01A-11R-A10J-07	StromalScore	Low	-1526.89
TCGA-AO-A126-01A-11R-A10J-07	StromalScore	High	1071.16
TCGA-AO-A128-01A-11R-A10J-07	StromalScore	Low	572.109
TCGA-AO-A129-01A-21R-A10J-07	StromalScore	Low	208.841
TCGA-AO-A12A-01A-21R-A115-07	StromalScore	High	695.99
TCGA-AO-A12B-01A-11R-A10J-07	StromalScore	High	-562.512
TCGA-AO-A12C-01A-11R-A10J-07	StromalScore	High	1093.48
TCGA-AO-A12D-01A-11R-A115-07	StromalScore	High	1117.91
TCGA-AO-A12E-01A-11R-A10J-07	StromalScore	Low	529.392
TCGA-AO-A12F-01A-11R-A115-07	StromalScore	High	439.03
TCGA-AO-A12G-01A-11R-A10J-07	StromalScore	High	698.644
TCGA-AO-A12H-01A-11R-A115-07	StromalScore	Low	-157.87
TCGA-AO-A1KO-01A-31R-A13Q-07	StromalScore	Low	215.001
TCGA-AO-A1KP-01A-11R-A13Q-07	StromalScore	Low	-584.124
TCGA-AO-A1KQ-01A-11R-A13Q-07	StromalScore	High	235.764
TCGA-AO-A1KR-01A-12R-A144-07	StromalScore	Low	-1024.31
TCGA-AO-A1KS-01A-11R-A13Q-07	StromalScore	High	176.493
TCGA-AO-A1KT-01A-11R-A13Q-07	StromalScore	High	710.989
TCGA-AQ-A04H-01B-11R-A10J-07	StromalScore	High	-209.858
TCGA-AQ-A04J-01A-02R-A034-07	StromalScore	High	939.538
TCGA-AQ-A04L-01B-21R-A10J-07	StromalScore	Low	412.248
TCGA-AQ-A0Y5-01A-11R-A14M-07	StromalScore	Low	1050.36
TCGA-AQ-A1H2-01A-11R-A13Q-07	StromalScore	Low	-236.063
TCGA-AQ-A1H3-01A-31R-A13Q-07	StromalScore	High	791.495
TCGA-AQ-A54N-01A-11R-A266-07	StromalScore	Low	-1541.61
TCGA-AQ-A54O-01A-11R-A266-07	StromalScore	Low	-237.612
TCGA-AQ-A7U7-01A-22R-A352-07	StromalScore	High	1621.55
TCGA-AR-A0TP-01A-11R-A084-07	StromalScore	High	-706.502
TCGA-AR-A0TQ-01A-11R-A084-07	StromalScore	Low	238.697
TCGA-AR-A0TR-01A-11R-A084-07	StromalScore	Low	-1332.86
TCGA-AR-A0TS-01A-11R-A115-07	StromalScore	Low	586.581
TCGA-AR-A0TT-01A-31R-A084-07	StromalScore	High	1245.54
TCGA-AR-A0TU-01A-31R-A109-07	StromalScore	Low	-789.016
TCGA-AR-A0TV-01A-21R-A084-07	StromalScore	Low	-281.641
TCGA-AR-A0TW-01A-11R-A084-07	StromalScore	Low	90.6438
TCGA-AR-A0TX-01A-11R-A084-07	StromalScore	Low	901.603
TCGA-AR-A0TY-01A-12R-A115-07	StromalScore	High	-440.163
TCGA-AR-A0TZ-01A-12R-A084-07	StromalScore	Low	27.8402
TCGA-AR-A0U0-01A-11R-A109-07	StromalScore	Low	79.4543
TCGA-AR-A0U2-01A-11R-A109-07	StromalScore	High	-382.257
TCGA-AR-A0U3-01A-11R-A109-07	StromalScore	Low	-585.089
TCGA-AR-A0U4-01A-11R-A109-07	StromalScore	Low	564.33
TCGA-AR-A1AH-01A-11R-A12D-07	StromalScore	High	-527.49
TCGA-AR-A1AI-01A-11R-A12P-07	StromalScore	Low	-356.297
TCGA-AR-A1AJ-01A-21R-A12P-07	StromalScore	Low	1187.21
TCGA-AR-A1AK-01A-21R-A12P-07	StromalScore	High	1039.29
TCGA-AR-A1AL-01A-21R-A12P-07	StromalScore	Low	949.134
TCGA-AR-A1AM-01A-41R-A22K-07	StromalScore	Low	642.819
TCGA-AR-A1AN-01A-11R-A12P-07	StromalScore	High	1110.29
TCGA-AR-A1AO-01A-11R-A12P-07	StromalScore	Low	1603.91
TCGA-AR-A1AP-01A-11R-A12P-07	StromalScore	High	554.992
TCGA-AR-A1AQ-01A-11R-A12P-07	StromalScore	High	421.801
TCGA-AR-A1AR-01A-31R-A137-07	StromalScore	High	1035.49
TCGA-AR-A1AS-01A-11R-A12P-07	StromalScore	High	33.5235
TCGA-AR-A1AT-01A-11R-A12P-07	StromalScore	High	495.604
TCGA-AR-A1AU-01A-11R-A12P-07	StromalScore	Low	502.511
TCGA-AR-A1AV-01A-21R-A12P-07	StromalScore	High	213.122
TCGA-AR-A1AW-01A-21R-A12P-07	StromalScore	Low	1135.91
TCGA-AR-A1AX-01A-11R-A12P-07	StromalScore	Low	898.099
TCGA-AR-A1AY-01A-21R-A12P-07	StromalScore	Low	-198.798
TCGA-AR-A24H-01A-11R-A169-07	StromalScore	High	-264.256
TCGA-AR-A24K-01A-11R-A169-07	StromalScore	Low	-231.171
TCGA-AR-A24L-01A-11R-A169-07	StromalScore	High	954.967
TCGA-AR-A24M-01A-11R-A169-07	StromalScore	High	913.378
TCGA-AR-A24N-01A-11R-A169-07	StromalScore	High	495.091
TCGA-AR-A24O-01A-11R-A169-07	StromalScore	High	1590.53
TCGA-AR-A24P-01A-11R-A169-07	StromalScore	High	873.217
TCGA-AR-A24Q-01A-12R-A169-07	StromalScore	High	774.278
TCGA-AR-A24R-01A-11R-A169-07	StromalScore	Low	273.87
TCGA-AR-A24S-01A-11R-A169-07	StromalScore	High	1439.58
TCGA-AR-A24T-01A-11R-A169-07	StromalScore	High	1491.79
TCGA-AR-A24U-01A-11R-A169-07	StromalScore	Low	1227.25
TCGA-AR-A24V-01A-21R-A169-07	StromalScore	High	1520.49
TCGA-AR-A24W-01A-11R-A169-07	StromalScore	Low	662.63
TCGA-AR-A24X-01A-11R-A169-07	StromalScore	High	516.758
TCGA-AR-A24Z-01A-11R-A169-07	StromalScore	High	-195.041
TCGA-AR-A250-01A-31R-A169-07	StromalScore	High	1244.38
TCGA-AR-A251-01A-12R-A169-07	StromalScore	Low	80.6013
TCGA-AR-A252-01A-11R-A169-07	StromalScore	Low	1228.62
TCGA-AR-A254-01A-21R-A169-07	StromalScore	High	1205.38
TCGA-AR-A255-01A-11R-A169-07	StromalScore	High	1130.62
TCGA-AR-A256-01A-11R-A169-07	StromalScore	Low	-152.36
TCGA-AR-A2LE-01A-11R-A180-07	StromalScore	High	90.5883
TCGA-AR-A2LH-01A-31R-A18M-07	StromalScore	Low	739.233
TCGA-AR-A2LJ-01A-12R-A19W-07	StromalScore	Low	1020.95
TCGA-AR-A2LK-01A-11R-A180-07	StromalScore	High	477.229
TCGA-AR-A2LL-01A-11R-A180-07	StromalScore	Low	207.637
TCGA-AR-A2LM-01A-11R-A180-07	StromalScore	Low	1132.26
TCGA-AR-A2LN-01A-21R-A18M-07	StromalScore	High	1405.63
TCGA-AR-A2LO-01A-31R-A18M-07	StromalScore	Low	787.742
TCGA-AR-A2LQ-01A-22R-A18M-07	StromalScore	High	1718.18
TCGA-AR-A2LR-01A-12R-A18M-07	StromalScore	Low	692.412
TCGA-AR-A5QM-01A-11R-A27Q-07	StromalScore	Low	899.645
TCGA-AR-A5QN-01A-12R-A28M-07	StromalScore	Low	591.698
TCGA-AR-A5QP-01A-11R-A28M-07	StromalScore	Low	517.784
TCGA-AR-A5QQ-01A-11R-A28M-07	StromalScore	Low	442.006
TCGA-B6-A0I1-01A-11R-A21T-07	StromalScore	Low	-1262
TCGA-B6-A0I2-01A-11R-A034-07	StromalScore	Low	-411.873
TCGA-B6-A0I5-01A-11R-A034-07	StromalScore	Low	266.214
TCGA-B6-A0I6-01A-11R-A034-07	StromalScore	High	237.873
TCGA-B6-A0I8-01A-11R-A034-07	StromalScore	High	140.011
TCGA-B6-A0I9-01A-11R-A034-07	StromalScore	Low	-454.437
TCGA-B6-A0IA-01A-11R-A034-07	StromalScore	Low	-944.773
TCGA-B6-A0IB-01A-11R-A034-07	StromalScore	Low	-758.375
TCGA-B6-A0IC-01A-11R-A034-07	StromalScore	Low	-1656.53
TCGA-B6-A0IE-01A-11R-A034-07	StromalScore	Low	17.9026
TCGA-B6-A0IG-01A-11R-A034-07	StromalScore	High	-172.904
TCGA-B6-A0IH-01A-11R-A115-07	StromalScore	High	937.689
TCGA-B6-A0IJ-01A-11R-A034-07	StromalScore	Low	-248.095
TCGA-B6-A0IK-01A-12R-A056-07	StromalScore	Low	-67.4036
TCGA-B6-A0IM-01A-11R-A034-07	StromalScore	Low	317.473
TCGA-B6-A0IN-01A-11R-A034-07	StromalScore	High	963.745
TCGA-B6-A0IO-01A-11R-A034-07	StromalScore	Low	-620.508
TCGA-B6-A0IP-01A-11R-A034-07	StromalScore	Low	-25.5403
TCGA-B6-A0IQ-01A-11R-A034-07	StromalScore	Low	-743.363
TCGA-B6-A0RE-01A-11R-A056-07	StromalScore	High	-320.306
TCGA-B6-A0RG-01A-11R-A056-07	StromalScore	Low	5.73048
TCGA-B6-A0RH-01A-21R-A115-07	StromalScore	High	609.611
TCGA-B6-A0RI-01A-11R-A056-07	StromalScore	High	731.445
TCGA-B6-A0RL-01A-11R-A084-07	StromalScore	Low	-2199.56
TCGA-B6-A0RM-01A-11R-A084-07	StromalScore	Low	-477.21
TCGA-B6-A0RN-01A-12R-A084-07	StromalScore	Low	643.99
TCGA-B6-A0RO-01A-22R-A084-07	StromalScore	Low	-513.276
TCGA-B6-A0RP-01A-21R-A084-07	StromalScore	High	933.092
TCGA-B6-A0RQ-01A-11R-A115-07	StromalScore	Low	-195.161
TCGA-B6-A0RS-01A-11R-A084-07	StromalScore	Low	319.425
TCGA-B6-A0RT-01A-21R-A084-07	StromalScore	Low	906.745
TCGA-B6-A0RU-01A-11R-A084-07	StromalScore	Low	164.482
TCGA-B6-A0RV-01A-11R-A084-07	StromalScore	Low	61.836
TCGA-B6-A0WS-01A-11R-A115-07	StromalScore	Low	866.036
TCGA-B6-A0WT-01A-11R-A109-07	StromalScore	High	611.744
TCGA-B6-A0WV-01A-11R-A109-07	StromalScore	Low	-794.16
TCGA-B6-A0WW-01A-11R-A109-07	StromalScore	High	304.801
TCGA-B6-A0WX-01A-11R-A109-07	StromalScore	Low	979.755
TCGA-B6-A0WY-01A-11R-A109-07	StromalScore	Low	641.609
TCGA-B6-A0WZ-01A-11R-A109-07	StromalScore	Low	-73.944
TCGA-B6-A0X0-01A-21R-A115-07	StromalScore	Low	-833.932
TCGA-B6-A0X1-01A-11R-A109-07	StromalScore	Low	-703.339
TCGA-B6-A0X4-01A-11R-A109-07	StromalScore	High	-1373.8
TCGA-B6-A0X5-01A-21R-A109-07	StromalScore	Low	-479.72
TCGA-B6-A0X7-01A-11R-A10J-07	StromalScore	High	644.003
TCGA-B6-A1KC-01B-11R-A157-07	StromalScore	High	-326.375
TCGA-B6-A1KF-01A-11R-A13Q-07	StromalScore	High	-274.315
TCGA-B6-A1KI-01A-11R-A14M-07	StromalScore	High	594.147
TCGA-B6-A1KN-01A-11R-A13Q-07	StromalScore	High	238.497
TCGA-B6-A2IU-01A-32R-A18M-07	StromalScore	Low	-329.555
TCGA-B6-A3ZX-01A-11R-A239-07	StromalScore	Low	147.196
TCGA-B6-A400-01A-11R-A239-07	StromalScore	High	360.135
TCGA-B6-A401-01A-11R-A239-07	StromalScore	Low	400.519
TCGA-B6-A402-01A-11R-A239-07	StromalScore	High	-502.201
TCGA-B6-A408-01A-12R-A24H-07	StromalScore	Low	655.787
TCGA-B6-A409-01A-11R-A24H-07	StromalScore	Low	-192.878
TCGA-B6-A40B-01A-11R-A239-07	StromalScore	High	408.43
TCGA-B6-A40C-01A-11R-A239-07	StromalScore	High	735.658
TCGA-BH-A0AU-01A-11R-A12P-07	StromalScore	Low	642.471
TCGA-BH-A0AV-01A-31R-A115-07	StromalScore	High	1174.5
TCGA-BH-A0AW-01A-11R-A056-07	StromalScore	Low	1098.22
TCGA-BH-A0AY-01A-21R-A00Z-07	StromalScore	High	1351.43
TCGA-BH-A0AZ-01A-21R-A12P-07	StromalScore	High	1669.91
TCGA-BH-A0B0-01A-21R-A115-07	StromalScore	High	1146.65
TCGA-BH-A0B1-01A-12R-A056-07	StromalScore	Low	577.592
TCGA-BH-A0B2-01A-11R-A10J-07	StromalScore	High	1495.07
TCGA-BH-A0B3-01A-11R-A056-07	StromalScore	Low	568.991
TCGA-BH-A0B4-01A-11R-A00Z-07	StromalScore	Low	1106.66
TCGA-BH-A0B5-01A-11R-A12P-07	StromalScore	Low	588.268
TCGA-BH-A0B6-01A-11R-A19W-07	StromalScore	Low	1002.17
TCGA-BH-A0B7-01A-12R-A115-07	StromalScore	High	1004.12
TCGA-BH-A0B8-01A-21R-A056-07	StromalScore	Low	166.725
TCGA-BH-A0B9-01A-11R-A056-07	StromalScore	Low	-776.799
TCGA-BH-A0BA-01A-11R-A056-07	StromalScore	High	464.706
TCGA-BH-A0BC-01A-22R-A084-07	StromalScore	Low	1076.16
TCGA-BH-A0BD-01A-11R-A034-07	StromalScore	Low	704.188
TCGA-BH-A0BF-01A-21R-A12P-07	StromalScore	High	1742.98
TCGA-BH-A0BG-01A-11R-A115-07	StromalScore	Low	40.9998
TCGA-BH-A0BJ-01A-11R-A056-07	StromalScore	Low	882.999
TCGA-BH-A0BL-01A-11R-A115-07	StromalScore	Low	1461.13
TCGA-BH-A0BM-01A-11R-A056-07	StromalScore	High	704.689
TCGA-BH-A0BO-01A-23R-A12D-07	StromalScore	High	1324.6
TCGA-BH-A0BP-01A-11R-A115-07	StromalScore	High	1147.22
TCGA-BH-A0BQ-01A-21R-A115-07	StromalScore	Low	1110.7
TCGA-BH-A0BR-01A-21R-A115-07	StromalScore	High	1374.61
TCGA-BH-A0BT-01A-11R-A12P-07	StromalScore	High	331.089
TCGA-BH-A0BV-01A-11R-A00Z-07	StromalScore	High	929.707
TCGA-BH-A0BW-01A-11R-A115-07	StromalScore	Low	217.597
TCGA-BH-A0BZ-01A-31R-A12P-07	StromalScore	High	1269.85
TCGA-BH-A0C0-01A-21R-A056-07	StromalScore	Low	323.09
TCGA-BH-A0C1-01B-11R-A12D-07	StromalScore	High	697.373
TCGA-BH-A0C3-01A-21R-A12P-07	StromalScore	High	1316.85
TCGA-BH-A0C7-01B-11R-A115-07	StromalScore	High	128.573
TCGA-BH-A0DD-01A-31R-A12P-07	StromalScore	Low	-129.732
TCGA-BH-A0DE-01A-11R-A115-07	StromalScore	High	1089.02
TCGA-BH-A0DG-01A-21R-A12P-07	StromalScore	High	1373.72
TCGA-BH-A0DH-01A-11R-A084-07	StromalScore	Low	123.49
TCGA-BH-A0DI-01A-21R-A12P-07	StromalScore	High	1545.41
TCGA-BH-A0DK-01A-21R-A056-07	StromalScore	High	1359.01
TCGA-BH-A0DL-01A-11R-A115-07	StromalScore	Low	30.8049
TCGA-BH-A0DO-01B-11R-A12D-07	StromalScore	Low	99.5783
TCGA-BH-A0DP-01A-21R-A056-07	StromalScore	High	913.494
TCGA-BH-A0DQ-01A-11R-A084-07	StromalScore	High	1353.26
TCGA-BH-A0DS-01A-11R-A056-07	StromalScore	High	777.601
TCGA-BH-A0DT-01A-21R-A12D-07	StromalScore	Low	698.772
TCGA-BH-A0DV-01A-21R-A12P-07	StromalScore	High	1811.01
TCGA-BH-A0DX-01A-11R-A115-07	StromalScore	High	1290.4
TCGA-BH-A0DZ-01A-11R-A00Z-07	StromalScore	High	1266.74
TCGA-BH-A0E0-01A-11R-A056-07	StromalScore	Low	-764.428
TCGA-BH-A0E1-01A-11R-A056-07	StromalScore	High	203.84
TCGA-BH-A0E2-01A-11R-A056-07	StromalScore	High	681.068
TCGA-BH-A0E6-01A-11R-A034-07	StromalScore	Low	-90.0898
TCGA-BH-A0E7-01A-11R-A034-07	StromalScore	High	-31.7375
TCGA-BH-A0E9-01B-11R-A115-07	StromalScore	Low	309.767
TCGA-BH-A0EA-01A-11R-A115-07	StromalScore	High	848.162
TCGA-BH-A0EB-01A-11R-A034-07	StromalScore	High	1265.37
TCGA-BH-A0EE-01A-11R-A034-07	StromalScore	Low	-1183.75
TCGA-BH-A0EI-01A-11R-A115-07	StromalScore	Low	830.422
TCGA-BH-A0GY-01A-11R-A056-07	StromalScore	High	359.562
TCGA-BH-A0GZ-01A-11R-A056-07	StromalScore	High	623.528
TCGA-BH-A0H0-01A-11R-A056-07	StromalScore	Low	-548.444
TCGA-BH-A0H3-01A-11R-A12P-07	StromalScore	High	1070.23
TCGA-BH-A0H5-01A-21R-A115-07	StromalScore	Low	781.612
TCGA-BH-A0H6-01A-21R-A056-07	StromalScore	Low	607.147
TCGA-BH-A0H7-01A-13R-A056-07	StromalScore	High	779.991
TCGA-BH-A0H9-01A-11R-A056-07	StromalScore	Low	-116.153
TCGA-BH-A0HA-01A-11R-A12P-07	StromalScore	High	1328.78
TCGA-BH-A0HB-01A-11R-A056-07	StromalScore	Low	418.432
TCGA-BH-A0HF-01A-11R-A056-07	StromalScore	High	1064.95
TCGA-BH-A0HI-01A-11R-A084-07	StromalScore	High	664.054
TCGA-BH-A0HK-01A-11R-A056-07	StromalScore	High	697.102
TCGA-BH-A0HL-01A-11R-A10U-07	StromalScore	High	-1132.55
TCGA-BH-A0HN-01A-11R-A10U-07	StromalScore	Low	-815.399
TCGA-BH-A0HO-01A-11R-A034-07	StromalScore	Low	437.001
TCGA-BH-A0HP-01A-12R-A084-07	StromalScore	Low	731.013
TCGA-BH-A0HQ-01A-11R-A034-07	StromalScore	Low	563.505
TCGA-BH-A0HU-01A-11R-A034-07	StromalScore	High	-397.696
TCGA-BH-A0HW-01A-11R-A034-07	StromalScore	High	-1263.67
TCGA-BH-A0HX-01A-21R-A056-07	StromalScore	High	602.343
TCGA-BH-A0HY-01A-11R-A056-07	StromalScore	High	279.411
TCGA-BH-A0RX-01A-21R-A084-07	StromalScore	Low	1198.9
TCGA-BH-A0W3-01A-11R-A109-07	StromalScore	Low	-494.467
TCGA-BH-A0W4-01A-11R-A109-07	StromalScore	High	477.652
TCGA-BH-A0W5-01A-11R-A109-07	StromalScore	High	937.488
TCGA-BH-A0W7-01A-11R-A115-07	StromalScore	High	1150.67
TCGA-BH-A0WA-01A-11R-A109-07	StromalScore	Low	119.083
TCGA-BH-A18F-01A-11R-A12D-07	StromalScore	High	943.369
TCGA-BH-A18G-01A-11R-A12D-07	StromalScore	Low	124.01
TCGA-BH-A18H-01A-11R-A12D-07	StromalScore	Low	485.343
TCGA-BH-A18I-01A-11R-A12D-07	StromalScore	Low	1385.37
TCGA-BH-A18J-01A-11R-A12D-07	StromalScore	High	623.458
TCGA-BH-A18K-01A-11R-A12D-07	StromalScore	High	665.93
TCGA-BH-A18L-01A-32R-A12D-07	StromalScore	High	-758.549
TCGA-BH-A18M-01A-11R-A12D-07	StromalScore	High	1002.76
TCGA-BH-A18N-01A-11R-A12D-07	StromalScore	High	-36.8415
TCGA-BH-A18P-01A-11R-A12D-07	StromalScore	High	280.327
TCGA-BH-A18Q-01A-12R-A12D-07	StromalScore	Low	-104.036
TCGA-BH-A18R-01A-11R-A12D-07	StromalScore	Low	-282.415
TCGA-BH-A18S-01A-11R-A12D-07	StromalScore	Low	-416.735
TCGA-BH-A18T-01A-11R-A12D-07	StromalScore	Low	-440.207
TCGA-BH-A18U-01A-21R-A12D-07	StromalScore	High	430.405
TCGA-BH-A18V-01A-11R-A12D-07	StromalScore	Low	661.204
TCGA-BH-A18V-06A-11R-A213-07	StromalScore	Low	210.068
TCGA-BH-A1EN-01A-11R-A13Q-07	StromalScore	Low	292.95
TCGA-BH-A1EO-01A-11R-A137-07	StromalScore	Low	1748.62
TCGA-BH-A1ES-01A-11R-A137-07	StromalScore	High	354.144
TCGA-BH-A1ES-06A-12R-A24H-07	StromalScore	High	-874.16
TCGA-BH-A1ET-01A-11R-A137-07	StromalScore	High	601.88
TCGA-BH-A1EU-01A-11R-A137-07	StromalScore	High	1463.81
TCGA-BH-A1EV-01A-11R-A137-07	StromalScore	High	479.35
TCGA-BH-A1EW-01A-11R-A137-07	StromalScore	Low	388.988
TCGA-BH-A1EX-01A-11R-A13Q-07	StromalScore	Low	1030.49
TCGA-BH-A1EY-01A-11R-A13Q-07	StromalScore	Low	1297.62
TCGA-BH-A1F0-01A-11R-A137-07	StromalScore	High	1352.03
TCGA-BH-A1F2-01A-31R-A13Q-07	StromalScore	High	1041.16
TCGA-BH-A1F5-01A-12R-A13Q-07	StromalScore	High	36.0184
TCGA-BH-A1F6-01A-11R-A13Q-07	StromalScore	Low	374.6
TCGA-BH-A1F8-01A-11R-A13Q-07	StromalScore	Low	241.514
TCGA-BH-A1FB-01A-11R-A13Q-07	StromalScore	Low	1319.89
TCGA-BH-A1FC-01A-11R-A13Q-07	StromalScore	Low	-129.923
TCGA-BH-A1FD-01A-11R-A13Q-07	StromalScore	High	514.513
TCGA-BH-A1FE-01A-11R-A13Q-07	StromalScore	Low	1153.99
TCGA-BH-A1FE-06A-11R-A213-07	StromalScore	High	1178.02
TCGA-BH-A1FG-01A-11R-A13Q-07	StromalScore	Low	-152.866
TCGA-BH-A1FH-01A-12R-A13Q-07	StromalScore	Low	1637.14
TCGA-BH-A1FJ-01A-11R-A13Q-07	StromalScore	High	-428.876
TCGA-BH-A1FL-01A-11R-A13Q-07	StromalScore	High	75.1418
TCGA-BH-A1FM-01A-11R-A13Q-07	StromalScore	High	748.012
TCGA-BH-A1FN-01A-11R-A13Q-07	StromalScore	High	315.65
TCGA-BH-A1FR-01A-11R-A13Q-07	StromalScore	High	-62.8104
TCGA-BH-A1FU-01A-11R-A14D-07	StromalScore	High	1186.14
TCGA-BH-A201-01A-11R-A14M-07	StromalScore	High	856.022
TCGA-BH-A202-01A-11R-A14M-07	StromalScore	Low	474.716
TCGA-BH-A203-01A-12R-A169-07	StromalScore	High	271.961
TCGA-BH-A204-01A-11R-A157-07	StromalScore	High	176.403
TCGA-BH-A208-01A-11R-A157-07	StromalScore	High	2086.3
TCGA-BH-A209-01A-11R-A157-07	StromalScore	Low	473.697
TCGA-BH-A28O-01A-11R-A22K-07	StromalScore	Low	1064.53
TCGA-BH-A28Q-01A-11R-A16F-07	StromalScore	High	428.251
TCGA-BH-A2L8-01A-11R-A18M-07	StromalScore	Low	915.453
TCGA-BH-A42T-01A-11R-A24H-07	StromalScore	Low	332.57
TCGA-BH-A42U-01A-12R-A24H-07	StromalScore	Low	665.155
TCGA-BH-A42V-01A-11R-A24H-07	StromalScore	Low	724.548
TCGA-BH-A5IZ-01A-11R-A27Q-07	StromalScore	Low	-470.608
TCGA-BH-A5J0-01A-11R-A27Q-07	StromalScore	Low	1120.57
TCGA-BH-A6R8-01A-21R-A33J-07	StromalScore	Low	-104.599
TCGA-BH-A6R9-01A-21R-A32P-07	StromalScore	High	2126.89
TCGA-BH-A8FY-01A-11R-A36F-07	StromalScore	High	-790.994
TCGA-BH-A8FZ-01A-11R-A352-07	StromalScore	Low	1078.38
TCGA-BH-A8G0-01A-11R-A352-07	StromalScore	Low	1316.55
TCGA-BH-AB28-01A-31R-A41B-07	StromalScore	High	470.006
TCGA-C8-A12K-01A-21R-A115-07	StromalScore	Low	489.549
TCGA-C8-A12L-01A-11R-A115-07	StromalScore	Low	-377.571
TCGA-C8-A12M-01A-11R-A115-07	StromalScore	Low	-416.116
TCGA-C8-A12N-01A-11R-A115-07	StromalScore	Low	1046.87
TCGA-C8-A12O-01A-11R-A115-07	StromalScore	High	1148.29
TCGA-C8-A12P-01A-11R-A115-07	StromalScore	High	789.831
TCGA-C8-A12Q-01A-11R-A115-07	StromalScore	High	697.891
TCGA-C8-A12T-01A-11R-A115-07	StromalScore	High	869.17
TCGA-C8-A12U-01A-11R-A115-07	StromalScore	Low	-889.263
TCGA-C8-A12V-01A-11R-A115-07	StromalScore	Low	777.944
TCGA-C8-A12W-01A-11R-A115-07	StromalScore	High	960.503
TCGA-C8-A12X-01A-11R-A115-07	StromalScore	High	8.52817
TCGA-C8-A12Y-01A-11R-A12D-07	StromalScore	Low	315.287
TCGA-C8-A12Z-01A-11R-A115-07	StromalScore	Low	-157.204
TCGA-C8-A130-01A-31R-A115-07	StromalScore	High	451.031
TCGA-C8-A131-01A-11R-A115-07	StromalScore	High	528.997
TCGA-C8-A132-01A-31R-A115-07	StromalScore	High	1058.35
TCGA-C8-A133-01A-32R-A12D-07	StromalScore	Low	-1289.7
TCGA-C8-A134-01A-11R-A115-07	StromalScore	Low	-140.258
TCGA-C8-A135-01A-11R-A115-07	StromalScore	High	645.276
TCGA-C8-A137-01A-11R-A115-07	StromalScore	High	34.1063
TCGA-C8-A138-01A-11R-A115-07	StromalScore	High	1072.1
TCGA-C8-A1HE-01A-11R-A13Q-07	StromalScore	High	62.1817
TCGA-C8-A1HF-01A-11R-A137-07	StromalScore	Low	895.482
TCGA-C8-A1HG-01A-11R-A137-07	StromalScore	Low	413.16
TCGA-C8-A1HI-01A-11R-A137-07	StromalScore	Low	217.453
TCGA-C8-A1HJ-01A-11R-A13Q-07	StromalScore	Low	-355.612
TCGA-C8-A1HK-01A-21R-A13Q-07	StromalScore	High	-366.385
TCGA-C8-A1HL-01A-11R-A137-07	StromalScore	High	741.044
TCGA-C8-A1HM-01A-12R-A137-07	StromalScore	Low	-64.9954
TCGA-C8-A1HN-01A-11R-A137-07	StromalScore	High	-56.1105
TCGA-C8-A1HO-01A-11R-A13Q-07	StromalScore	Low	-212.835
TCGA-C8-A26V-01A-11R-A16F-07	StromalScore	Low	46.1847
TCGA-C8-A26W-01A-11R-A16F-07	StromalScore	High	604.214
TCGA-C8-A26X-01A-31R-A16F-07	StromalScore	High	1220.58
TCGA-C8-A26Y-01A-11R-A16F-07	StromalScore	High	-762.517
TCGA-C8-A26Z-01A-11R-A16F-07	StromalScore	High	71.6765
TCGA-C8-A273-01A-11R-A16F-07	StromalScore	High	554.863
TCGA-C8-A274-01A-11R-A16F-07	StromalScore	Low	-492.512
TCGA-C8-A275-01A-21R-A16F-07	StromalScore	Low	415.869
TCGA-C8-A278-01A-11R-A169-07	StromalScore	High	1172.47
TCGA-C8-A27A-01A-11R-A169-07	StromalScore	High	-568.395
TCGA-C8-A27B-01A-11R-A169-07	StromalScore	Low	-206.933
TCGA-C8-A3M7-01A-12R-A21T-07	StromalScore	High	719.154
TCGA-C8-A3M8-01A-11R-A213-07	StromalScore	High	131.024
TCGA-C8-A8HP-01A-11R-A36F-07	StromalScore	Low	378.579
TCGA-C8-A8HQ-01A-11R-A36F-07	StromalScore	High	980.901
TCGA-C8-A8HR-01A-11R-A36F-07	StromalScore	High	1398.08
TCGA-D8-A13Y-01A-11R-A115-07	StromalScore	High	-1028.38
TCGA-D8-A13Z-01A-11R-A115-07	StromalScore	High	586.492
TCGA-D8-A140-01A-11R-A115-07	StromalScore	High	264.189
TCGA-D8-A141-01A-11R-A115-07	StromalScore	High	1608.04
TCGA-D8-A142-01A-11R-A115-07	StromalScore	High	951.369
TCGA-D8-A143-01A-11R-A115-07	StromalScore	High	-460.753
TCGA-D8-A145-01A-11R-A115-07	StromalScore	High	845.82
TCGA-D8-A146-01A-31R-A115-07	StromalScore	High	1097.57
TCGA-D8-A147-01A-11R-A115-07	StromalScore	Low	-154.897
TCGA-D8-A1J8-01A-11R-A13Q-07	StromalScore	High	710.724
TCGA-D8-A1J9-01A-11R-A13Q-07	StromalScore	High	786.211
TCGA-D8-A1JA-01A-11R-A13Q-07	StromalScore	Low	712.761
TCGA-D8-A1JB-01A-11R-A13Q-07	StromalScore	High	687.908
TCGA-D8-A1JC-01A-11R-A13Q-07	StromalScore	High	557.556
TCGA-D8-A1JD-01A-11R-A13Q-07	StromalScore	High	1069.26
TCGA-D8-A1JE-01A-11R-A13Q-07	StromalScore	High	1415.29
TCGA-D8-A1JF-01A-11R-A13Q-07	StromalScore	Low	749.691
TCGA-D8-A1JG-01B-11R-A13Q-07	StromalScore	Low	814.366
TCGA-D8-A1JH-01A-11R-A13Q-07	StromalScore	High	1217.18
TCGA-D8-A1JI-01A-11R-A13Q-07	StromalScore	Low	-455.113
TCGA-D8-A1JJ-01A-31R-A14M-07	StromalScore	High	851.922
TCGA-D8-A1JK-01A-11R-A13Q-07	StromalScore	Low	874.519
TCGA-D8-A1JL-01A-11R-A13Q-07	StromalScore	Low	973.319
TCGA-D8-A1JM-01A-11R-A13Q-07	StromalScore	Low	-1339.74
TCGA-D8-A1JN-01A-11R-A13Q-07	StromalScore	Low	-1030.12
TCGA-D8-A1JP-01A-11R-A13Q-07	StromalScore	High	1191
TCGA-D8-A1JS-01A-11R-A13Q-07	StromalScore	Low	-1115.67
TCGA-D8-A1JT-01A-31R-A13Q-07	StromalScore	Low	-421.623
TCGA-D8-A1JU-01A-11R-A13Q-07	StromalScore	High	1791.08
TCGA-D8-A1X5-01A-11R-A14D-07	StromalScore	High	736.825
TCGA-D8-A1X6-01A-11R-A14M-07	StromalScore	Low	178.557
TCGA-D8-A1X7-01A-11R-A14M-07	StromalScore	High	391.433
TCGA-D8-A1X8-01A-11R-A14M-07	StromalScore	High	831.677
TCGA-D8-A1X9-01A-12R-A157-07	StromalScore	High	841.404
TCGA-D8-A1XA-01A-11R-A14D-07	StromalScore	High	192.984
TCGA-D8-A1XB-01A-11R-A14D-07	StromalScore	High	873.263
TCGA-D8-A1XC-01A-11R-A14D-07	StromalScore	High	-1053.85
TCGA-D8-A1XD-01A-11R-A14D-07	StromalScore	High	433.758
TCGA-D8-A1XF-01A-11R-A14D-07	StromalScore	High	-934.382
TCGA-D8-A1XG-01A-11R-A14D-07	StromalScore	High	-104.147
TCGA-D8-A1XJ-01A-11R-A14M-07	StromalScore	High	309.567
TCGA-D8-A1XK-01A-21R-A14M-07	StromalScore	Low	-523.974
TCGA-D8-A1XL-01A-11R-A14M-07	StromalScore	Low	131.254
TCGA-D8-A1XM-01A-21R-A14M-07	StromalScore	Low	1154.22
TCGA-D8-A1XO-01A-11R-A14M-07	StromalScore	Low	1113.43
TCGA-D8-A1XQ-01A-11R-A14M-07	StromalScore	Low	562.564
TCGA-D8-A1XR-01A-11R-A14M-07	StromalScore	High	65.7484
TCGA-D8-A1XS-01A-11R-A14M-07	StromalScore	High	758.817
TCGA-D8-A1XT-01A-11R-A14M-07	StromalScore	High	1142.15
TCGA-D8-A1XU-01A-11R-A14M-07	StromalScore	Low	903.461
TCGA-D8-A1XV-01A-11R-A14M-07	StromalScore	Low	-725.046
TCGA-D8-A1XW-01A-11R-A14M-07	StromalScore	High	1107.32
TCGA-D8-A1XY-01A-11R-A14M-07	StromalScore	Low	995.076
TCGA-D8-A1XZ-01A-11R-A14M-07	StromalScore	High	618.92
TCGA-D8-A1Y0-01A-11R-A14M-07	StromalScore	Low	949.591
TCGA-D8-A1Y1-01A-21R-A14M-07	StromalScore	High	1069.28
TCGA-D8-A1Y2-01A-11R-A157-07	StromalScore	High	1687.39
TCGA-D8-A1Y3-01A-11R-A157-07	StromalScore	Low	80.7546
TCGA-D8-A27E-01A-11R-A16F-07	StromalScore	High	-95.8378
TCGA-D8-A27F-01A-11R-A16F-07	StromalScore	Low	401.45
TCGA-D8-A27G-01A-11R-A16F-07	StromalScore	High	996.513
TCGA-D8-A27H-01A-11R-A16F-07	StromalScore	Low	600.464
TCGA-D8-A27I-01A-11R-A16F-07	StromalScore	High	1332.05
TCGA-D8-A27K-01A-11R-A16F-07	StromalScore	High	582.018
TCGA-D8-A27L-01A-11R-A16F-07	StromalScore	High	1129.05
TCGA-D8-A27M-01A-11R-A16F-07	StromalScore	Low	1109.12
TCGA-D8-A27N-01A-11R-A16F-07	StromalScore	High	1150.45
TCGA-D8-A27P-01A-11R-A16F-07	StromalScore	High	122.214
TCGA-D8-A27R-01A-11R-A16F-07	StromalScore	Low	601.218
TCGA-D8-A27T-01A-11R-A16F-07	StromalScore	High	1251.66
TCGA-D8-A27V-01A-12R-A17B-07	StromalScore	Low	661.879
TCGA-D8-A27W-01A-11R-A16F-07	StromalScore	High	483.157
TCGA-D8-A3Z5-01A-41R-A24H-07	StromalScore	High	-126.193
TCGA-D8-A3Z6-01A-11R-A239-07	StromalScore	High	459.228
TCGA-D8-A4Z1-01A-21R-A266-07	StromalScore	High	716.598
TCGA-D8-A73U-01A-11R-A33J-07	StromalScore	Low	1580.85
TCGA-D8-A73W-01A-22R-A352-07	StromalScore	High	924.812
TCGA-D8-A73X-01A-11R-A32P-07	StromalScore	High	591.967
TCGA-E2-A105-01A-11R-A10J-07	StromalScore	Low	-577.006
TCGA-E2-A106-01A-11R-A10J-07	StromalScore	High	-622.846
TCGA-E2-A107-01A-11R-A10J-07	StromalScore	Low	-578.873
TCGA-E2-A108-01A-13R-A10J-07	StromalScore	High	1935.74
TCGA-E2-A109-01A-11R-A10J-07	StromalScore	Low	219.131
TCGA-E2-A10A-01A-21R-A115-07	StromalScore	High	143.8
TCGA-E2-A10B-01A-11R-A10J-07	StromalScore	Low	545.725
TCGA-E2-A10C-01A-21R-A10J-07	StromalScore	High	72.2274
TCGA-E2-A10E-01A-21R-A10J-07	StromalScore	High	16.8913
TCGA-E2-A10F-01A-11R-A10J-07	StromalScore	High	1298.85
TCGA-E2-A14N-01A-31R-A137-07	StromalScore	Low	-749.654
TCGA-E2-A14O-01A-31R-A115-07	StromalScore	Low	-202.63
TCGA-E2-A14P-01A-31R-A12D-07	StromalScore	Low	-485.461
TCGA-E2-A14Q-01A-11R-A12D-07	StromalScore	Low	125.333
TCGA-E2-A14R-01A-11R-A115-07	StromalScore	Low	-468.831
TCGA-E2-A14T-01A-11R-A115-07	StromalScore	High	-150.249
TCGA-E2-A14U-01A-11R-A22K-07	StromalScore	Low	-628.387
TCGA-E2-A14V-01A-11R-A12D-07	StromalScore	Low	-296.378
TCGA-E2-A14W-01A-11R-A12D-07	StromalScore	Low	-532.601
TCGA-E2-A14X-01A-11R-A115-07	StromalScore	High	18.6471
TCGA-E2-A14Y-01A-21R-A12D-07	StromalScore	Low	-668.25
TCGA-E2-A14Z-01A-11R-A115-07	StromalScore	High	708.083
TCGA-E2-A150-01A-11R-A12D-07	StromalScore	High	424.888
TCGA-E2-A152-01A-11R-A12D-07	StromalScore	High	970.866
TCGA-E2-A153-01A-12R-A12D-07	StromalScore	High	1515.3
TCGA-E2-A154-01A-11R-A115-07	StromalScore	High	249.509
TCGA-E2-A155-01A-11R-A12D-07	StromalScore	Low	-586.792
TCGA-E2-A156-01A-11R-A12D-07	StromalScore	High	-820.097
TCGA-E2-A158-01A-11R-A12D-07	StromalScore	Low	-1271.56
TCGA-E2-A159-01A-11R-A115-07	StromalScore	High	486.321
TCGA-E2-A15A-01A-11R-A12D-07	StromalScore	High	558.747
TCGA-E2-A15A-06A-11R-A12D-07	StromalScore	Low	287.781
TCGA-E2-A15C-01A-31R-A12D-07	StromalScore	High	599.173
TCGA-E2-A15D-01A-11R-A115-07	StromalScore	Low	466.93
TCGA-E2-A15E-01A-11R-A12D-07	StromalScore	Low	151.098
TCGA-E2-A15E-06A-11R-A12D-07	StromalScore	Low	-594.997
TCGA-E2-A15F-01A-11R-A115-07	StromalScore	Low	-177.962
TCGA-E2-A15G-01A-11R-A12D-07	StromalScore	High	-236.399
TCGA-E2-A15H-01A-11R-A12D-07	StromalScore	High	64.4074
TCGA-E2-A15I-01A-21R-A137-07	StromalScore	Low	316.784
TCGA-E2-A15J-01A-11R-A12P-07	StromalScore	High	-378.569
TCGA-E2-A15K-01A-11R-A12P-07	StromalScore	Low	298.806
TCGA-E2-A15K-06A-11R-A12P-07	StromalScore	Low	-1282.61
TCGA-E2-A15L-01A-11R-A12D-07	StromalScore	High	488.28
TCGA-E2-A15M-01A-11R-A12D-07	StromalScore	High	1638.74
TCGA-E2-A15O-01A-11R-A115-07	StromalScore	High	-590.816
TCGA-E2-A15P-01A-11R-A115-07	StromalScore	High	268.086
TCGA-E2-A15R-01A-11R-A115-07	StromalScore	Low	-578.889
TCGA-E2-A15S-01A-11R-A115-07	StromalScore	Low	-964.001
TCGA-E2-A15T-01A-11R-A115-07	StromalScore	High	-743.43
TCGA-E2-A1AZ-01A-11R-A12P-07	StromalScore	High	932.417
TCGA-E2-A1B0-01A-11R-A12P-07	StromalScore	High	595.503
TCGA-E2-A1B1-01A-21R-A12P-07	StromalScore	Low	1479.03
TCGA-E2-A1B4-01A-11R-A12P-07	StromalScore	Low	-103.089
TCGA-E2-A1B5-01A-21R-A12P-07	StromalScore	Low	801.528
TCGA-E2-A1B6-01A-31R-A12P-07	StromalScore	Low	-0.998308
TCGA-E2-A1BC-01A-11R-A12P-07	StromalScore	High	865.039
TCGA-E2-A1BD-01A-11R-A12P-07	StromalScore	High	297.241
TCGA-E2-A1IE-01A-11R-A13Q-07	StromalScore	High	-444.258
TCGA-E2-A1IF-01A-11R-A144-07	StromalScore	High	814.899
TCGA-E2-A1IG-01A-11R-A144-07	StromalScore	High	872.847
TCGA-E2-A1IH-01A-11R-A13Q-07	StromalScore	High	1629.98
TCGA-E2-A1II-01A-11R-A144-07	StromalScore	Low	-9.01795
TCGA-E2-A1IJ-01A-11R-A144-07	StromalScore	High	1533.77
TCGA-E2-A1IK-01A-11R-A144-07	StromalScore	Low	-239.63
TCGA-E2-A1IL-01A-11R-A14D-07	StromalScore	High	559.639
TCGA-E2-A1IN-01A-11R-A13Q-07	StromalScore	High	1074.49
TCGA-E2-A1IO-01A-11R-A144-07	StromalScore	High	1303.63
TCGA-E2-A1IU-01A-11R-A14D-07	StromalScore	High	-242.117
TCGA-E2-A1L6-01A-11R-A13Q-07	StromalScore	High	414.814
TCGA-E2-A1L7-01A-11R-A144-07	StromalScore	Low	279.623
TCGA-E2-A1L8-01A-11R-A13Q-07	StromalScore	High	688.026
TCGA-E2-A1L9-01A-11R-A13Q-07	StromalScore	High	1380.46
TCGA-E2-A1LA-01A-11R-A144-07	StromalScore	High	605.293
TCGA-E2-A1LB-01A-11R-A144-07	StromalScore	High	350.66
TCGA-E2-A1LE-01A-12R-A19W-07	StromalScore	High	1197.93
TCGA-E2-A1LG-01A-21R-A14M-07	StromalScore	Low	-1130.26
TCGA-E2-A1LH-01A-11R-A14D-07	StromalScore	Low	539.056
TCGA-E2-A1LI-01A-12R-A157-07	StromalScore	Low	-493.736
TCGA-E2-A1LK-01A-21R-A14D-07	StromalScore	Low	-1139.19
TCGA-E2-A1LL-01A-11R-A144-07	StromalScore	Low	-585.868
TCGA-E2-A1LS-01A-12R-A157-07	StromalScore	Low	-442.852
TCGA-E2-A2P5-01A-11R-A19W-07	StromalScore	High	318.956
TCGA-E2-A2P6-01A-11R-A19W-07	StromalScore	High	3.35779
TCGA-E2-A3DX-01A-21R-A213-07	StromalScore	Low	1515.62
TCGA-E2-A56Z-01A-12R-A29R-07	StromalScore	High	-352.28
TCGA-E2-A570-01A-11R-A29R-07	StromalScore	Low	784.73
TCGA-E2-A572-01A-13R-A31O-07	StromalScore	Low	-722.436
TCGA-E2-A573-01A-11R-A29R-07	StromalScore	Low	-127.733
TCGA-E2-A574-01A-11R-A29R-07	StromalScore	Low	-1303.29
TCGA-E2-A576-01A-11R-A31O-07	StromalScore	Low	-129.353
TCGA-E2-A9RU-01A-11R-A41B-07	StromalScore	Low	225.83
TCGA-E9-A1N3-01A-12R-A157-07	StromalScore	High	-636.656
TCGA-E9-A1N4-01A-11R-A14M-07	StromalScore	High	979.295
TCGA-E9-A1N5-01A-11R-A14D-07	StromalScore	Low	1111.86
TCGA-E9-A1N6-01A-11R-A144-07	StromalScore	High	908.822
TCGA-E9-A1N8-01A-11R-A144-07	StromalScore	Low	-816.746
TCGA-E9-A1N9-01A-11R-A14D-07	StromalScore	Low	310.703
TCGA-E9-A1NA-01A-11R-A144-07	StromalScore	High	899.136
TCGA-E9-A1NC-01A-21R-A26B-07	StromalScore	High	746.38
TCGA-E9-A1ND-01A-11R-A144-07	StromalScore	Low	613.395
TCGA-E9-A1NE-01A-21R-A14M-07	StromalScore	Low	1034.85
TCGA-E9-A1NF-01A-11R-A14D-07	StromalScore	High	1769.64
TCGA-E9-A1NG-01A-21R-A14M-07	StromalScore	High	1889.25
TCGA-E9-A1NH-01A-11R-A14D-07	StromalScore	High	1206.86
TCGA-E9-A1NI-01A-11R-A14D-07	StromalScore	Low	689.404
TCGA-E9-A1QZ-01A-21R-A169-07	StromalScore	Low	769.569
TCGA-E9-A1R0-01A-22R-A16F-07	StromalScore	High	682.141
TCGA-E9-A1R2-01A-11R-A14D-07	StromalScore	Low	282.996
TCGA-E9-A1R3-01A-31R-A14M-07	StromalScore	Low	906.978
TCGA-E9-A1R4-01A-21R-A14D-07	StromalScore	High	541.213
TCGA-E9-A1R5-01A-11R-A14M-07	StromalScore	Low	568.456
TCGA-E9-A1R6-01A-11R-A14D-07	StromalScore	High	86.9995
TCGA-E9-A1R7-01A-11R-A14M-07	StromalScore	Low	-379.375
TCGA-E9-A1RA-01A-11R-A14D-07	StromalScore	Low	326.792
TCGA-E9-A1RB-01A-11R-A157-07	StromalScore	Low	-57.9335
TCGA-E9-A1RC-01A-11R-A157-07	StromalScore	Low	-154.881
TCGA-E9-A1RD-01A-11R-A157-07	StromalScore	High	424.194
TCGA-E9-A1RE-01A-11R-A157-07	StromalScore	High	-173.406
TCGA-E9-A1RF-01A-11R-A157-07	StromalScore	High	984.892
TCGA-E9-A1RG-01A-11R-A14D-07	StromalScore	Low	230.14
TCGA-E9-A1RH-01A-21R-A169-07	StromalScore	Low	205.096
TCGA-E9-A1RI-01A-11R-A169-07	StromalScore	High	1251.29
TCGA-E9-A226-01A-21R-A157-07	StromalScore	High	755.496
TCGA-E9-A227-01A-11R-A157-07	StromalScore	High	776.254
TCGA-E9-A228-01A-31R-A157-07	StromalScore	High	-50.3236
TCGA-E9-A229-01A-31R-A157-07	StromalScore	High	1453.95
TCGA-E9-A22A-01A-11R-A157-07	StromalScore	High	1645.65
TCGA-E9-A22B-01A-11R-A157-07	StromalScore	High	915.836
TCGA-E9-A22D-01A-11R-A157-07	StromalScore	Low	564.387
TCGA-E9-A22E-01A-11R-A157-07	StromalScore	High	1909.33
TCGA-E9-A22G-01A-11R-A157-07	StromalScore	Low	-1052.4
TCGA-E9-A22H-01A-11R-A157-07	StromalScore	High	-164.115
TCGA-E9-A243-01A-21R-A169-07	StromalScore	Low	1300.08
TCGA-E9-A244-01A-11R-A169-07	StromalScore	High	-70.4852
TCGA-E9-A245-01A-22R-A16F-07	StromalScore	Low	-300.594
TCGA-E9-A247-01A-11R-A169-07	StromalScore	Low	-376.417
TCGA-E9-A248-01A-11R-A169-07	StromalScore	Low	343.709
TCGA-E9-A249-01A-11R-A169-07	StromalScore	Low	-268.4
TCGA-E9-A24A-01A-11R-A169-07	StromalScore	High	1110.99
TCGA-E9-A295-01A-11R-A16F-07	StromalScore	High	511.054
TCGA-E9-A2JS-01A-11R-A180-07	StromalScore	High	152.91
TCGA-E9-A2JT-01A-22R-A18M-07	StromalScore	Low	978.363
TCGA-E9-A3HO-01A-11R-A213-07	StromalScore	High	-221.401
TCGA-E9-A3Q9-01A-11R-A21T-07	StromalScore	High	348.869
TCGA-E9-A3QA-01A-61R-A22K-07	StromalScore	Low	304.08
TCGA-E9-A3X8-01A-31R-A22U-07	StromalScore	Low	890.75
TCGA-E9-A54X-01A-11R-A266-07	StromalScore	Low	-1908.56
TCGA-E9-A54Y-01A-11R-A466-07	StromalScore	Low	-1248.91
TCGA-E9-A5FK-01A-11R-A27Q-07	StromalScore	Low	745.991
TCGA-E9-A5FL-01A-11R-A27Q-07	StromalScore	Low	251.241
TCGA-E9-A5UO-01A-11R-A28M-07	StromalScore	High	-1267.68
TCGA-E9-A5UP-01A-11R-A28M-07	StromalScore	Low	-1340.28
TCGA-E9-A6HE-01A-11R-A31O-07	StromalScore	Low	662.091
TCGA-EW-A1IW-01A-11R-A13Q-07	StromalScore	Low	607.788
TCGA-EW-A1IX-01A-12R-A144-07	StromalScore	High	1152.06
TCGA-EW-A1IY-01A-11R-A13Q-07	StromalScore	High	1164.18
TCGA-EW-A1IZ-01A-11R-A13Q-07	StromalScore	Low	181.058
TCGA-EW-A1J1-01A-11R-A13Q-07	StromalScore	Low	-8.45617
TCGA-EW-A1J2-01A-21R-A13Q-07	StromalScore	High	1198.79
TCGA-EW-A1J3-01A-11R-A13Q-07	StromalScore	Low	95.4882
TCGA-EW-A1J5-01A-11R-A13Q-07	StromalScore	Low	440.524
TCGA-EW-A1J6-01A-11R-A13Q-07	StromalScore	High	-205.995
TCGA-EW-A1OV-01A-11R-A144-07	StromalScore	Low	904.107
TCGA-EW-A1OW-01A-21R-A144-07	StromalScore	High	514.101
TCGA-EW-A1OX-01A-11R-A144-07	StromalScore	Low	-1407.18
TCGA-EW-A1OY-01A-11R-A144-07	StromalScore	Low	-193.695
TCGA-EW-A1OZ-01A-11R-A144-07	StromalScore	High	601.254
TCGA-EW-A1P0-01A-11R-A144-07	StromalScore	High	117.372
TCGA-EW-A1P1-01A-31R-A14D-07	StromalScore	High	1633.89
TCGA-EW-A1P3-01A-11R-A144-07	StromalScore	Low	359.125
TCGA-EW-A1P4-01A-21R-A144-07	StromalScore	Low	76.0939
TCGA-EW-A1P5-01A-11R-A144-07	StromalScore	Low	106.831
TCGA-EW-A1P6-01A-11R-A144-07	StromalScore	High	547.059
TCGA-EW-A1P7-01A-21R-A144-07	StromalScore	Low	1131.12
TCGA-EW-A1P8-01A-11R-A144-07	StromalScore	Low	184.95
TCGA-EW-A1PA-01A-11R-A144-07	StromalScore	High	226.477
TCGA-EW-A1PB-01A-11R-A144-07	StromalScore	Low	73.0331
TCGA-EW-A1PC-01B-11R-A21T-07	StromalScore	Low	-429.535
TCGA-EW-A1PD-01A-11R-A144-07	StromalScore	High	812.24
TCGA-EW-A1PE-01A-11R-A144-07	StromalScore	High	921.778
TCGA-EW-A1PF-01A-11R-A144-07	StromalScore	High	1070.76
TCGA-EW-A1PG-01A-11R-A144-07	StromalScore	High	793.844
TCGA-EW-A1PH-01A-11R-A14M-07	StromalScore	Low	-382.222
TCGA-EW-A2FR-01A-11R-A21T-07	StromalScore	High	1637.32
TCGA-EW-A2FS-01A-11R-A17B-07	StromalScore	Low	47.2821
TCGA-EW-A2FV-01A-11R-A17B-07	StromalScore	Low	596.775
TCGA-EW-A2FW-01A-11R-A17B-07	StromalScore	High	57.4698
TCGA-EW-A3E8-01B-11R-A24H-07	StromalScore	High	853.15
TCGA-EW-A3U0-01A-11R-A22K-07	StromalScore	Low	958.753
TCGA-EW-A423-01A-11R-A24H-07	StromalScore	High	-224.897
TCGA-EW-A424-01A-11R-A24H-07	StromalScore	High	370.031
TCGA-EW-A6S9-01A-22R-A33J-07	StromalScore	High	579.737
TCGA-EW-A6SA-01A-21R-A32P-07	StromalScore	Low	-979.196
TCGA-EW-A6SB-01A-12R-A32P-07	StromalScore	Low	-555.249
TCGA-EW-A6SC-01A-12R-A32P-07	StromalScore	Low	977.81
TCGA-EW-A6SD-01A-12R-A33J-07	StromalScore	Low	362.863
TCGA-GI-A2C8-01A-11R-A16F-07	StromalScore	High	1494.19
TCGA-GI-A2C9-01A-11R-A21T-07	StromalScore	Low	275.938
TCGA-GM-A2D9-01A-11R-A18M-07	StromalScore	High	485.137
TCGA-GM-A2DA-01A-11R-A18M-07	StromalScore	High	1002.05
TCGA-GM-A2DB-01A-31R-A18M-07	StromalScore	Low	-522.693
TCGA-GM-A2DC-01A-11R-A18M-07	StromalScore	High	-342.364
TCGA-GM-A2DD-01A-11R-A180-07	StromalScore	High	1214.12
TCGA-GM-A2DF-01A-11R-A180-07	StromalScore	High	531.723
TCGA-GM-A2DH-01A-11R-A180-07	StromalScore	Low	-119.016
TCGA-GM-A2DI-01A-31R-A18M-07	StromalScore	Low	1370.17
TCGA-GM-A2DK-01A-21R-A180-07	StromalScore	High	752.779
TCGA-GM-A2DL-01A-11R-A18M-07	StromalScore	High	1160.13
TCGA-GM-A2DM-01A-11R-A180-07	StromalScore	Low	-428.89
TCGA-GM-A2DN-01A-11R-A180-07	StromalScore	Low	616.916
TCGA-GM-A2DO-01A-11R-A18M-07	StromalScore	Low	126.492
TCGA-GM-A3NW-01A-21R-A22K-07	StromalScore	Low	-101.789
TCGA-GM-A3NY-01A-11R-A21T-07	StromalScore	High	78.8648
TCGA-GM-A3XG-01A-31R-A24H-07	StromalScore	Low	-227.005
TCGA-GM-A3XL-01A-11R-A22U-07	StromalScore	Low	-696.344
TCGA-GM-A3XN-01A-12R-A22U-07	StromalScore	High	1188.75
TCGA-GM-A4E0-01A-12R-A266-07	StromalScore	High	1561.8
TCGA-GM-A5PV-01A-11R-A28M-07	StromalScore	Low	-673.413
TCGA-GM-A5PX-01A-12R-A28M-07	StromalScore	Low	934.229
TCGA-HN-A2NL-01A-11R-A18M-07	StromalScore	Low	-922.938
TCGA-HN-A2OB-01A-21R-A27Q-07	StromalScore	Low	1237.09
TCGA-JL-A3YW-01A-12R-A239-07	StromalScore	High	1525.5
TCGA-JL-A3YX-01A-11R-A22U-07	StromalScore	Low	-126.676
TCGA-LD-A66U-01A-11R-A31O-07	StromalScore	Low	631.358
TCGA-LD-A74U-01A-13R-A33J-07	StromalScore	High	1122.79
TCGA-LD-A7W6-01A-81R-A352-07	StromalScore	Low	180.324
TCGA-LD-A9QF-01A-32R-A41B-07	StromalScore	High	1432.99
TCGA-LL-A440-01A-11R-A24H-07	StromalScore	High	1640
TCGA-LL-A441-01A-11R-A24H-07	StromalScore	Low	335.895
TCGA-LL-A442-01A-11R-A24H-07	StromalScore	High	-404.775
TCGA-LL-A50Y-01A-11R-A266-07	StromalScore	Low	-38.9128
TCGA-LL-A5YL-01A-12R-A29R-07	StromalScore	Low	389.145
TCGA-LL-A5YM-01A-11R-A28M-07	StromalScore	Low	45.3667
TCGA-LL-A5YN-01A-11R-A28M-07	StromalScore	Low	211.329
TCGA-LL-A5YO-01A-21R-A28M-07	StromalScore	Low	682.724
TCGA-LL-A5YP-01A-21R-A28M-07	StromalScore	High	1129.42
TCGA-LL-A6FP-01A-11R-A31O-07	StromalScore	Low	-1152.7
TCGA-LL-A6FQ-01A-11R-A31O-07	StromalScore	Low	-61.6442
TCGA-LL-A6FR-01A-12R-A31O-07	StromalScore	Low	334.688
TCGA-LL-A73Y-01A-11R-A33J-07	StromalScore	High	685.489
TCGA-LL-A73Z-01A-11R-A32P-07	StromalScore	Low	881.802
TCGA-LL-A740-01A-21R-A32P-07	StromalScore	High	1008.64
TCGA-LL-A7SZ-01A-32R-A352-07	StromalScore	Low	481.177
TCGA-LL-A7T0-01A-31R-A352-07	StromalScore	Low	-69
TCGA-LL-A8F5-01A-11R-A36F-07	StromalScore	Low	-53.6262
TCGA-LL-A9Q3-01A-11R-A41B-07	StromalScore	Low	266.823
TCGA-LQ-A4E4-01A-11R-A266-07	StromalScore	Low	-226.575
TCGA-MS-A51U-01A-31R-A266-07	StromalScore	High	787.301
TCGA-OK-A5Q2-01A-11R-A27Q-07	StromalScore	High	656.684
TCGA-OL-A5D6-01A-21R-A27Q-07	StromalScore	High	981.279
TCGA-OL-A5D7-01A-11R-A27Q-07	StromalScore	Low	-522.206
TCGA-OL-A5D8-01A-11R-A27Q-07	StromalScore	Low	-48.6169
TCGA-OL-A5DA-01A-11R-A27Q-07	StromalScore	High	-39.5855
TCGA-OL-A5RU-01A-11R-A28M-07	StromalScore	Low	314.191
TCGA-OL-A5RV-01A-12R-A28M-07	StromalScore	Low	-24.1479
TCGA-OL-A5RW-01A-11R-A28M-07	StromalScore	Low	-311.958
TCGA-OL-A5RX-01A-11R-A28M-07	StromalScore	Low	213.396
TCGA-OL-A5RY-01A-21R-A28M-07	StromalScore	High	1302.92
TCGA-OL-A5RZ-01A-11R-A28M-07	StromalScore	Low	-585.656
TCGA-OL-A5S0-01A-11R-A28M-07	StromalScore	Low	696.289
TCGA-OL-A66H-01A-11R-A29R-07	StromalScore	High	530.833
TCGA-OL-A66I-01A-21R-A29R-07	StromalScore	Low	944.051
TCGA-OL-A66J-01A-11R-A29R-07	StromalScore	High	757.832
TCGA-OL-A66K-01A-11R-A29R-07	StromalScore	High	566.975
TCGA-OL-A66L-01A-12R-A31O-07	StromalScore	Low	840.38
TCGA-OL-A66N-01A-12R-A31O-07	StromalScore	Low	644.514
TCGA-OL-A66O-01A-11R-A31O-07	StromalScore	Low	-270.936
TCGA-OL-A66P-01A-11R-A31O-07	StromalScore	Low	1030.81
TCGA-OL-A6VO-01A-12R-A33J-07	StromalScore	Low	-568.798
TCGA-OL-A6VQ-01A-12R-A41B-07	StromalScore	Low	911.232
TCGA-OL-A6VR-01A-32R-A33J-07	StromalScore	Low	-967.323
TCGA-OL-A97C-01A-32R-A41B-07	StromalScore	High	547.917
TCGA-PE-A5DC-01A-12R-A27Q-07	StromalScore	High	-156.584
TCGA-PE-A5DD-01A-12R-A27Q-07	StromalScore	High	644.381
TCGA-PE-A5DE-01A-11R-A27Q-07	StromalScore	Low	611.693
TCGA-PL-A8LV-01A-21R-A41B-07	StromalScore	Low	-103.097
TCGA-PL-A8LX-01A-11R-A41B-07	StromalScore	High	-422.451
TCGA-PL-A8LY-01A-11R-A41B-07	StromalScore	Low	-704.927
TCGA-PL-A8LZ-01A-31R-A36F-07	StromalScore	High	1125.04
TCGA-S3-A6ZF-01A-32R-A32P-07	StromalScore	High	247.825
TCGA-S3-A6ZG-01A-22R-A32P-07	StromalScore	High	70.4836
TCGA-S3-A6ZH-01A-22R-A32P-07	StromalScore	Low	-559.083
TCGA-S3-AA0Z-01A-11R-A41B-07	StromalScore	Low	-273.661
TCGA-S3-AA10-01A-21R-A41B-07	StromalScore	Low	243.458
TCGA-S3-AA11-01A-31R-A41B-07	StromalScore	Low	-488.125
TCGA-S3-AA12-01A-11R-A41B-07	StromalScore	Low	-494.988
TCGA-S3-AA14-01A-11R-A41B-07	StromalScore	Low	735.625
TCGA-S3-AA15-01A-11R-A41B-07	StromalScore	High	1348.11
TCGA-S3-AA17-01A-11R-A41B-07	StromalScore	High	524.651
TCGA-UL-AAZ6-01A-11R-A41B-07	StromalScore	Low	-860.037
TCGA-UU-A93S-01A-21R-A41B-07	StromalScore	Low	-847.851
TCGA-V7-A7HQ-01A-11R-A33J-07	StromalScore	Low	155.788
TCGA-W8-A86G-01A-21R-A36F-07	StromalScore	High	147.246
TCGA-WT-AB41-01A-11R-A41B-07	StromalScore	Low	177.948
TCGA-WT-AB44-01A-11R-A41B-07	StromalScore	Low	567.456
TCGA-XX-A899-01A-11R-A36F-07	StromalScore	High	1210.58
TCGA-XX-A89A-01A-11R-A36F-07	StromalScore	High	1762.74
TCGA-Z7-A8R5-01A-42R-A41B-07	StromalScore	Low	553.61
TCGA-Z7-A8R6-01A-11R-A41B-07	StromalScore	Low	-173.81
