# Supplementary material for: A novel risk score model based on gamma-aminobutyric acid signature predicts the survival prognosis of patients with breast cancer
Source: Front Oncol. 2023 Mar 8;13:1108823. doi: 10.3389/fonc.2023.1108823 (PMC10031029; doi:10.3389/fonc.2023.1108823)
Supplement: Supplementary file 1 [file DataSheet_1.zip › raw data/Fig 4/Fig 4d.xlsx]

## Sheet: Sheet 1
sample_id	cells	risk score	ssGSEA_score
TCGA-3C-AAAU-01A-11R-A41B-07	T cells	Low	0.197497
TCGA-3C-AALI-01A-11R-A41B-07	T cells	High	0.424833
TCGA-3C-AALJ-01A-31R-A41B-07	T cells	Low	0.407576
TCGA-3C-AALK-01A-11R-A41B-07	T cells	Low	0.339489
TCGA-4H-AAAK-01A-12R-A41B-07	T cells	Low	0.282051
TCGA-5L-AAT0-01A-12R-A41B-07	T cells	Low	0.407057
TCGA-5L-AAT1-01A-12R-A41B-07	T cells	Low	0.442892
TCGA-5T-A9QA-01A-11R-A41B-07	T cells	Low	0.180508
TCGA-A1-A0SB-01A-11R-A144-07	T cells	Low	0.180202
TCGA-A1-A0SD-01A-11R-A115-07	T cells	High	0.315908
TCGA-A1-A0SE-01A-11R-A084-07	T cells	Low	0.326479
TCGA-A1-A0SF-01A-11R-A144-07	T cells	Low	0.443471
TCGA-A1-A0SG-01A-11R-A144-07	T cells	High	0.269124
TCGA-A1-A0SH-01A-11R-A084-07	T cells	High	0.272372
TCGA-A1-A0SI-01A-11R-A144-07	T cells	Low	0.417525
TCGA-A1-A0SJ-01A-11R-A084-07	T cells	Low	0.292516
TCGA-A1-A0SK-01A-12R-A084-07	T cells	Low	0.217568
TCGA-A1-A0SM-01A-11R-A084-07	T cells	High	0.210367
TCGA-A1-A0SN-01A-11R-A144-07	T cells	High	0.430348
TCGA-A1-A0SO-01A-22R-A084-07	T cells	Low	0.280279
TCGA-A1-A0SP-01A-11R-A084-07	T cells	Low	0.330331
TCGA-A1-A0SQ-01A-21R-A144-07	T cells	Low	0.255683
TCGA-A2-A04N-01A-11R-A115-07	T cells	High	0.265613
TCGA-A2-A04P-01A-31R-A034-07	T cells	High	0.396761
TCGA-A2-A04Q-01A-21R-A034-07	T cells	Low	0.56337
TCGA-A2-A04R-01A-41R-A109-07	T cells	High	0.158525
TCGA-A2-A04T-01A-21R-A034-07	T cells	Low	0.415557
TCGA-A2-A04U-01A-11R-A115-07	T cells	High	0.237359
TCGA-A2-A04V-01A-21R-A034-07	T cells	Low	0.237905
TCGA-A2-A04W-01A-31R-A115-07	T cells	High	0.235772
TCGA-A2-A04X-01A-21R-A034-07	T cells	High	0.454841
TCGA-A2-A04Y-01A-21R-A034-07	T cells	High	0.385987
TCGA-A2-A0CK-01A-11R-A22K-07	T cells	Low	0.360593
TCGA-A2-A0CL-01A-11R-A115-07	T cells	Low	0.587716
TCGA-A2-A0CM-01A-31R-A034-07	T cells	High	0.458861
TCGA-A2-A0CO-01A-13R-A22K-07	T cells	High	0.48717
TCGA-A2-A0CP-01A-11R-A034-07	T cells	Low	0.293074
TCGA-A2-A0CQ-01A-21R-A034-07	T cells	Low	0.236783
TCGA-A2-A0CR-01A-11R-A22K-07	T cells	Low	0.578775
TCGA-A2-A0CS-01A-11R-A115-07	T cells	Low	0.272984
TCGA-A2-A0CT-01A-31R-A056-07	T cells	Low	0.207841
TCGA-A2-A0CU-01A-12R-A034-07	T cells	High	0.265089
TCGA-A2-A0CV-01A-31R-A115-07	T cells	Low	0.388909
TCGA-A2-A0CW-01A-21R-A115-07	T cells	Low	0.326703
TCGA-A2-A0CX-01A-21R-A00Z-07	T cells	High	0.334996
TCGA-A2-A0CY-01A-12R-A034-07	T cells	Low	0.101414
TCGA-A2-A0CZ-01A-11R-A034-07	T cells	High	0.417791
TCGA-A2-A0D0-01A-11R-A00Z-07	T cells	Low	0.371774
TCGA-A2-A0D1-01A-11R-A034-07	T cells	High	0.252531
TCGA-A2-A0D2-01A-21R-A034-07	T cells	Low	0.372561
TCGA-A2-A0D3-01A-11R-A115-07	T cells	Low	0.380415
TCGA-A2-A0D4-01A-11R-A00Z-07	T cells	Low	0.172383
TCGA-A2-A0EM-01A-11R-A034-07	T cells	Low	0.220323
TCGA-A2-A0EN-01A-13R-A084-07	T cells	High	0.482033
TCGA-A2-A0EO-01A-11R-A034-07	T cells	Low	0.357879
TCGA-A2-A0EP-01A-52R-A22U-07	T cells	High	0.552858
TCGA-A2-A0EQ-01A-11R-A034-07	T cells	Low	0.551413
TCGA-A2-A0ER-01A-21R-A034-07	T cells	Low	0.289555
TCGA-A2-A0ES-01A-11R-A115-07	T cells	Low	0.359386
TCGA-A2-A0ET-01A-31R-A034-07	T cells	Low	0.401762
TCGA-A2-A0EU-01A-22R-A056-07	T cells	Low	0.252348
TCGA-A2-A0EV-01A-11R-A034-07	T cells	High	0.400299
TCGA-A2-A0EW-01A-21R-A115-07	T cells	High	0.374177
TCGA-A2-A0EX-01A-21R-A034-07	T cells	Low	0.374911
TCGA-A2-A0EY-01A-11R-A034-07	T cells	High	0.382335
TCGA-A2-A0ST-01A-12R-A084-07	T cells	Low	0.585217
TCGA-A2-A0SU-01A-11R-A084-07	T cells	Low	0.397645
TCGA-A2-A0SV-01A-11R-A084-07	T cells	High	0.298234
TCGA-A2-A0SW-01A-11R-A084-07	T cells	High	0.45013
TCGA-A2-A0SX-01A-12R-A084-07	T cells	Low	0.505279
TCGA-A2-A0SY-01A-31R-A084-07	T cells	Low	0.413131
TCGA-A2-A0T0-01A-22R-A084-07	T cells	Low	0.353745
TCGA-A2-A0T1-01A-21R-A084-07	T cells	High	0.523373
TCGA-A2-A0T2-01A-11R-A084-07	T cells	High	0.321734
TCGA-A2-A0T3-01A-21R-A115-07	T cells	High	0.295764
TCGA-A2-A0T4-01A-31R-A084-07	T cells	High	0.373798
TCGA-A2-A0T5-01A-21R-A084-07	T cells	High	0.252664
TCGA-A2-A0T6-01A-11R-A084-07	T cells	High	0.424357
TCGA-A2-A0T7-01A-21R-A084-07	T cells	Low	0.340718
TCGA-A2-A0YC-01A-11R-A109-07	T cells	High	0.31755
TCGA-A2-A0YD-01A-11R-A109-07	T cells	High	0.359256
TCGA-A2-A0YE-01A-11R-A109-07	T cells	Low	0.235336
TCGA-A2-A0YF-01A-21R-A109-07	T cells	High	0.246498
TCGA-A2-A0YG-01A-21R-A109-07	T cells	High	0.307971
TCGA-A2-A0YH-01A-11R-A109-07	T cells	Low	0.367939
TCGA-A2-A0YI-01A-31R-A10J-07	T cells	Low	0.459855
TCGA-A2-A0YJ-01A-11R-A109-07	T cells	Low	0.178143
TCGA-A2-A0YK-01A-22R-A109-07	T cells	High	0.534405
TCGA-A2-A0YL-01A-21R-A109-07	T cells	High	0.39222
TCGA-A2-A0YM-01A-11R-A109-07	T cells	Low	0.308995
TCGA-A2-A0YT-01A-11R-A109-07	T cells	Low	0.302831
TCGA-A2-A1FV-01A-11R-A13Q-07	T cells	High	0.186924
TCGA-A2-A1FW-01A-11R-A13Q-07	T cells	Low	0.30725
TCGA-A2-A1FX-01A-11R-A13Q-07	T cells	High	0.282114
TCGA-A2-A1FZ-01A-51R-A14D-07	T cells	Low	0.308331
TCGA-A2-A1G0-01A-11R-A13Q-07	T cells	High	0.371922
TCGA-A2-A1G1-01A-21R-A13Q-07	T cells	High	0.413685
TCGA-A2-A1G4-01A-11R-A13Q-07	T cells	High	0.282035
TCGA-A2-A1G6-01A-11R-A13Q-07	T cells	Low	0.34737
TCGA-A2-A259-01A-11R-A16F-07	T cells	Low	0.384019
TCGA-A2-A25A-01A-12R-A16F-07	T cells	High	0.38788
TCGA-A2-A25B-01A-11R-A169-07	T cells	Low	0.360413
TCGA-A2-A25C-01A-11R-A169-07	T cells	High	0.329787
TCGA-A2-A25D-01A-12R-A16F-07	T cells	High	0.508902
TCGA-A2-A25E-01A-11R-A169-07	T cells	Low	0.296462
TCGA-A2-A25F-01A-11R-A169-07	T cells	Low	0.630963
TCGA-A2-A3KC-01A-11R-A213-07	T cells	High	0.342466
TCGA-A2-A3KD-01A-12R-A213-07	T cells	Low	0.286427
TCGA-A2-A3XS-01A-11R-A22U-07	T cells	High	0.425961
TCGA-A2-A3XT-01A-11R-A22U-07	T cells	Low	0.358311
TCGA-A2-A3XU-01A-12R-A22U-07	T cells	Low	0.193512
TCGA-A2-A3XV-01A-21R-A239-07	T cells	Low	0.260219
TCGA-A2-A3XW-01A-11R-A239-07	T cells	High	0.37576
TCGA-A2-A3XX-01A-21R-A239-07	T cells	Low	0.365657
TCGA-A2-A3XY-01A-11R-A239-07	T cells	Low	0.441841
TCGA-A2-A3XZ-01A-42R-A239-07	T cells	Low	0.494558
TCGA-A2-A3Y0-01A-11R-A239-07	T cells	Low	0.429921
TCGA-A2-A4RW-01A-21R-A266-07	T cells	High	0.352147
TCGA-A2-A4RX-01A-11R-A266-07	T cells	High	0.384944
TCGA-A2-A4RY-01A-31R-A266-07	T cells	Low	0.360476
TCGA-A2-A4S0-01A-21R-A266-07	T cells	High	0.22146
TCGA-A2-A4S1-01A-21R-A266-07	T cells	High	0.295441
TCGA-A2-A4S2-01A-12R-A266-07	T cells	High	0.410771
TCGA-A2-A4S3-01A-21R-A266-07	T cells	High	0.393769
TCGA-A7-A0CD-01A-11R-A00Z-07	T cells	High	0.205418
TCGA-A7-A0CE-01A-11R-A00Z-07	T cells	Low	0.229736
TCGA-A7-A0CG-01A-12R-A056-07	T cells	High	0.479042
TCGA-A7-A0CH-01A-21R-A00Z-07	T cells	Low	0.207162
TCGA-A7-A0CJ-01A-21R-A00Z-07	T cells	High	0.286351
TCGA-A7-A0D9-01A-31R-A056-07	T cells	High	0.196993
TCGA-A7-A0DA-01A-31R-A115-07	T cells	High	0.210404
TCGA-A7-A0DB-01A-11R-A00Z-07	T cells	Low	0.254926
TCGA-A7-A0DB-01A-11R-A277-07	T cells	Low	0.159117
TCGA-A7-A0DB-01C-02R-A277-07	T cells	High	0.0435309
TCGA-A7-A0DC-01A-11R-A00Z-07	T cells	High	-0.0634021
TCGA-A7-A0DC-01B-04R-A22O-07	T cells	High	0.00728523
TCGA-A7-A13D-01A-13R-A12P-07	T cells	High	0.0946178
TCGA-A7-A13D-01A-13R-A277-07	T cells	High	0.0193757
TCGA-A7-A13D-01B-04R-A277-07	T cells	High	-0.108679
TCGA-A7-A13E-01A-11R-A12P-07	T cells	High	0.163201
TCGA-A7-A13E-01A-11R-A277-07	T cells	High	0.0743181
TCGA-A7-A13E-01B-06R-A277-07	T cells	High	0.427658
TCGA-A7-A13F-01A-11R-A12P-07	T cells	High	0.221598
TCGA-A7-A13G-01B-04R-A22O-07	T cells	High	0.08327
TCGA-A7-A13H-01A-11R-A22K-07	T cells	High	0.394927
TCGA-A7-A26E-01A-11R-A169-07	T cells	Low	0.264693
TCGA-A7-A26E-01A-11R-A277-07	T cells	Low	0.226688
TCGA-A7-A26E-01B-06R-A277-07	T cells	High	0.0547847
TCGA-A7-A26F-01B-04R-A22O-07	T cells	High	0.300497
TCGA-A7-A26G-01A-21R-A169-07	T cells	High	0.467335
TCGA-A7-A26H-01A-11R-A169-07	T cells	Low	0.328904
TCGA-A7-A26I-01B-06R-A22O-07	T cells	High	0.148451
TCGA-A7-A26J-01A-11R-A169-07	T cells	High	0.2758
TCGA-A7-A26J-01A-11R-A277-07	T cells	Low	0.206603
TCGA-A7-A26J-01B-02R-A277-07	T cells	High	0.287606
TCGA-A7-A2KD-01A-31R-A21T-07	T cells	Low	0.363235
TCGA-A7-A3IY-01A-21R-A21T-07	T cells	High	0.293884
TCGA-A7-A3IZ-01A-11R-A213-07	T cells	High	0.182017
TCGA-A7-A3J0-01A-11R-A213-07	T cells	Low	0.356571
TCGA-A7-A3J1-01A-11R-A213-07	T cells	High	0.447914
TCGA-A7-A3RF-01A-11R-A22K-07	T cells	Low	0.201777
TCGA-A7-A425-01A-11R-A24H-07	T cells	High	0.266689
TCGA-A7-A426-01A-22R-A24H-07	T cells	Low	0.320131
TCGA-A7-A4SA-01A-11R-A266-07	T cells	Low	0.471996
TCGA-A7-A4SB-01A-21R-A266-07	T cells	High	0.158871
TCGA-A7-A4SC-01A-12R-A266-07	T cells	High	0.35696
TCGA-A7-A4SD-01A-11R-A266-07	T cells	High	0.402438
TCGA-A7-A4SE-01A-11R-A266-07	T cells	Low	0.255338
TCGA-A7-A4SF-01A-11R-A266-07	T cells	Low	0.320223
TCGA-A7-A56D-01A-11R-A27Q-07	T cells	Low	0.210608
TCGA-A7-A5ZV-01A-11R-A28M-07	T cells	High	0.209642
TCGA-A7-A5ZW-01A-12R-A29R-07	T cells	High	0.347552
TCGA-A7-A5ZX-01A-12R-A29R-07	T cells	Low	0.200689
TCGA-A7-A6VV-01A-22R-A33J-07	T cells	High	0.341451
TCGA-A7-A6VW-01A-21R-A33J-07	T cells	Low	0.211802
TCGA-A7-A6VX-01A-12R-A33J-07	T cells	Low	0.251128
TCGA-A7-A6VY-01A-12R-A33J-07	T cells	Low	0.403212
TCGA-A8-A06N-01A-11R-A00Z-07	T cells	Low	0.173137
TCGA-A8-A06O-01A-11R-A00Z-07	T cells	Low	0.32325
TCGA-A8-A06P-01A-11R-A00Z-07	T cells	High	0.26063
TCGA-A8-A06Q-01A-11R-A034-07	T cells	Low	0.236873
TCGA-A8-A06R-01A-11R-A00Z-07	T cells	High	0.320529
TCGA-A8-A06T-01A-11R-A00Z-07	T cells	Low	0.346054
TCGA-A8-A06U-01A-11R-A00Z-07	T cells	Low	0.352465
TCGA-A8-A06X-01A-21R-A00Z-07	T cells	High	0.310914
TCGA-A8-A06Y-01A-21R-A00Z-07	T cells	High	0.168458
TCGA-A8-A06Z-01A-11R-A00Z-07	T cells	High	0.128066
TCGA-A8-A075-01A-11R-A084-07	T cells	Low	0.349278
TCGA-A8-A076-01A-21R-A00Z-07	T cells	High	0.256371
TCGA-A8-A079-01A-21R-A00Z-07	T cells	High	0.247659
TCGA-A8-A07B-01A-11R-A00Z-07	T cells	Low	0.235339
TCGA-A8-A07C-01A-11R-A034-07	T cells	Low	0.413008
TCGA-A8-A07E-01A-11R-A034-07	T cells	High	0.402612
TCGA-A8-A07F-01A-11R-A00Z-07	T cells	High	0.327973
TCGA-A8-A07G-01A-11R-A034-07	T cells	High	0.360448
TCGA-A8-A07I-01A-11R-A00Z-07	T cells	High	0.327257
TCGA-A8-A07J-01A-11R-A00Z-07	T cells	High	0.345727
TCGA-A8-A07L-01A-11R-A00Z-07	T cells	High	0.180383
TCGA-A8-A07O-01A-11R-A00Z-07	T cells	Low	0.310348
TCGA-A8-A07P-01A-11R-A00Z-07	T cells	Low	0.294054
TCGA-A8-A07R-01A-21R-A034-07	T cells	Low	0.230609
TCGA-A8-A07S-01A-11R-A034-07	T cells	Low	0.226992
TCGA-A8-A07U-01A-11R-A034-07	T cells	Low	0.490768
TCGA-A8-A07W-01A-11R-A00Z-07	T cells	High	0.313547
TCGA-A8-A07Z-01A-11R-A00Z-07	T cells	Low	0.263734
TCGA-A8-A081-01A-11R-A00Z-07	T cells	Low	0.436478
TCGA-A8-A082-01A-11R-A00Z-07	T cells	High	0.167639
TCGA-A8-A083-01A-21R-A00Z-07	T cells	Low	0.196358
TCGA-A8-A084-01A-21R-A00Z-07	T cells	High	0.15186
TCGA-A8-A085-01A-11R-A00Z-07	T cells	High	0.0242923
TCGA-A8-A086-01A-11R-A00Z-07	T cells	High	0.171817
TCGA-A8-A08A-01A-11R-A32Y-07	T cells	Low	0.278453
TCGA-A8-A08B-01A-11R-A00Z-07	T cells	Low	0.324188
TCGA-A8-A08C-01A-11R-A00Z-07	T cells	High	0.226367
TCGA-A8-A08F-01A-11R-A00Z-07	T cells	High	0.377099
TCGA-A8-A08G-01A-11R-A00Z-07	T cells	High	0.317197
TCGA-A8-A08H-01A-21R-A00Z-07	T cells	Low	0.389921
TCGA-A8-A08I-01A-11R-A00Z-07	T cells	Low	0.479763
TCGA-A8-A08J-01A-11R-A00Z-07	T cells	High	0.291395
TCGA-A8-A08L-01A-11R-A00Z-07	T cells	High	0.410606
TCGA-A8-A08O-01A-21R-A056-07	T cells	Low	0.232851
TCGA-A8-A08P-01A-11R-A00Z-07	T cells	High	0.462507
TCGA-A8-A08R-01A-11R-A034-07	T cells	Low	0.416184
TCGA-A8-A08S-01A-11R-A034-07	T cells	Low	0.268274
TCGA-A8-A08T-01A-21R-A00Z-07	T cells	High	0.231228
TCGA-A8-A08X-01A-21R-A00Z-07	T cells	High	0.367573
TCGA-A8-A08Z-01A-21R-A00Z-07	T cells	High	0.335963
TCGA-A8-A090-01A-11R-A00Z-07	T cells	High	0.296903
TCGA-A8-A091-01A-11R-A00Z-07	T cells	High	0.281404
TCGA-A8-A092-01A-11R-A00Z-07	T cells	Low	0.281151
TCGA-A8-A093-01A-11R-A00Z-07	T cells	High	0.160974
TCGA-A8-A094-01A-11R-A00Z-07	T cells	Low	0.41707
TCGA-A8-A095-01A-11R-A00Z-07	T cells	Low	0.297559
TCGA-A8-A096-01A-11R-A00Z-07	T cells	High	0.404814
TCGA-A8-A097-01A-11R-A034-07	T cells	High	0.316977
TCGA-A8-A099-01A-11R-A00Z-07	T cells	Low	0.328422
TCGA-A8-A09A-01A-11R-A00Z-07	T cells	High	0.39522
TCGA-A8-A09B-01A-11R-A00Z-07	T cells	High	0.239816
TCGA-A8-A09D-01A-11R-A00Z-07	T cells	High	0.349642
TCGA-A8-A09E-01A-11R-A00Z-07	T cells	Low	0.240684
TCGA-A8-A09G-01A-21R-A00Z-07	T cells	High	0.43878
TCGA-A8-A09I-01A-22R-A034-07	T cells	Low	0.326793
TCGA-A8-A09K-01A-11R-A00Z-07	T cells	Low	0.401206
TCGA-A8-A09M-01A-11R-A00Z-07	T cells	High	0.392228
TCGA-A8-A09N-01A-11R-A00Z-07	T cells	Low	0.340362
TCGA-A8-A09Q-01A-11R-A00Z-07	T cells	High	0.397138
TCGA-A8-A09R-01A-11R-A00Z-07	T cells	Low	0.356955
TCGA-A8-A09T-01A-11R-A00Z-07	T cells	High	0.165102
TCGA-A8-A09V-01A-11R-A034-07	T cells	High	0.150616
TCGA-A8-A09W-01A-11R-A00Z-07	T cells	High	0.352478
TCGA-A8-A09X-01A-11R-A00Z-07	T cells	High	0.448535
TCGA-A8-A09Z-01A-11R-A00Z-07	T cells	Low	0.419956
TCGA-A8-A0A1-01A-11R-A00Z-07	T cells	High	0.408511
TCGA-A8-A0A2-01A-11R-A034-07	T cells	Low	0.358851
TCGA-A8-A0A4-01A-11R-A00Z-07	T cells	High	0.276457
TCGA-A8-A0A6-01A-12R-A056-07	T cells	Low	0.481302
TCGA-A8-A0A7-01A-11R-A00Z-07	T cells	Low	0.593422
TCGA-A8-A0A9-01A-11R-A00Z-07	T cells	High	0.301255
TCGA-A8-A0AB-01A-11R-A034-07	T cells	Low	0.131184
TCGA-A8-A0AD-01A-11R-A056-07	T cells	Low	0.231906
TCGA-AC-A23C-01A-12R-A169-07	T cells	High	0.369636
TCGA-AC-A23E-01A-11R-A157-07	T cells	High	0.227094
TCGA-AC-A23G-01A-11R-A213-07	T cells	High	0.328936
TCGA-AC-A23H-01A-11R-A157-07	T cells	High	0.16285
TCGA-AC-A2B8-01A-11R-A17B-07	T cells	High	0.365486
TCGA-AC-A2BK-01A-11R-A21T-07	T cells	Low	0.199627
TCGA-AC-A2BM-01A-11R-A21T-07	T cells	Low	0.407675
TCGA-AC-A2FB-01A-11R-A17B-07	T cells	Low	0.551259
TCGA-AC-A2FE-01A-11R-A19W-07	T cells	Low	0.497899
TCGA-AC-A2FF-01A-11R-A17B-07	T cells	High	0.449818
TCGA-AC-A2FG-01A-11R-A17B-07	T cells	Low	0.330844
TCGA-AC-A2FK-01A-12R-A180-07	T cells	Low	0.372694
TCGA-AC-A2FM-01A-11R-A19W-07	T cells	High	0.273138
TCGA-AC-A2FO-01A-11R-A180-07	T cells	Low	0.458162
TCGA-AC-A2QH-01B-04R-A22O-07	T cells	High	-0.0708587
TCGA-AC-A2QI-01A-12R-A19W-07	T cells	High	0.359985
TCGA-AC-A2QJ-01A-12R-A19W-07	T cells	Low	0.332878
TCGA-AC-A3BB-01A-21R-A19W-07	T cells	High	0.47975
TCGA-AC-A3EH-01A-22R-A22K-07	T cells	Low	0.251816
TCGA-AC-A3HN-01A-11R-A213-07	T cells	High	0.389461
TCGA-AC-A3OD-01B-06R-A22O-07	T cells	High	0.531883
TCGA-AC-A3QP-01A-11R-A22U-07	T cells	Low	0.316517
TCGA-AC-A3QQ-01B-06R-A22O-07	T cells	High	0.303744
TCGA-AC-A3TM-01A-11R-A22K-07	T cells	Low	0.352544
TCGA-AC-A3TN-01A-11R-A22K-07	T cells	High	0.281123
TCGA-AC-A3W5-01A-11R-A22K-07	T cells	Low	0.432485
TCGA-AC-A3W6-01A-12R-A22K-07	T cells	High	0.433944
TCGA-AC-A3W7-01A-11R-A22K-07	T cells	Low	0.29228
TCGA-AC-A3YI-01A-21R-A239-07	T cells	High	0.279279
TCGA-AC-A3YJ-01A-11R-A22U-07	T cells	High	0.256212
TCGA-AC-A4ZE-01A-11R-A41B-07	T cells	High	0.292171
TCGA-AC-A5EH-01A-11R-A28M-07	T cells	Low	0.291407
TCGA-AC-A5XS-01A-11R-A29R-07	T cells	Low	0.419619
TCGA-AC-A5XU-01A-11R-A28M-07	T cells	High	0.210773
TCGA-AC-A62V-01A-11R-A31O-07	T cells	Low	0.190123
TCGA-AC-A62X-01A-11R-A29R-07	T cells	Low	0.149667
TCGA-AC-A62Y-01A-11R-A29R-07	T cells	Low	0.326107
TCGA-AC-A6IV-01A-12R-A33J-07	T cells	High	0.42159
TCGA-AC-A6IW-01A-12R-A33J-07	T cells	Low	0.423974
TCGA-AC-A6IX-01A-12R-A32P-07	T cells	High	0.358296
TCGA-AC-A6IX-06A-11R-A32P-07	T cells	Low	0.501621
TCGA-AC-A6NO-01A-12R-A33J-07	T cells	Low	0.23122
TCGA-AC-A7VB-01A-11R-A352-07	T cells	High	0.148299
TCGA-AC-A7VC-01A-11R-A352-07	T cells	High	0.205286
TCGA-AC-A8OP-01A-11R-A36F-07	T cells	High	0.34454
TCGA-AC-A8OQ-01A-11R-A41B-07	T cells	High	0.411234
TCGA-AC-A8OR-01A-21R-A41B-07	T cells	Low	0.203817
TCGA-AC-A8OS-01A-12R-A41B-07	T cells	High	0.391812
TCGA-AN-A03X-01A-21R-A00Z-07	T cells	Low	0.225545
TCGA-AN-A03Y-01A-21R-A00Z-07	T cells	High	0.394535
TCGA-AN-A041-01A-11R-A034-07	T cells	High	0.240791
TCGA-AN-A046-01A-21R-A034-07	T cells	Low	0.43192
TCGA-AN-A049-01A-21R-A00Z-07	T cells	High	0.322351
TCGA-AN-A04A-01A-21R-A034-07	T cells	High	0.326186
TCGA-AN-A04C-01A-21R-A034-07	T cells	High	0.342553
TCGA-AN-A04D-01A-21R-A034-07	T cells	High	0.209844
TCGA-AN-A0AJ-01A-11R-A00Z-07	T cells	Low	0.428449
TCGA-AN-A0AK-01A-21R-A00Z-07	T cells	High	0.280132
TCGA-AN-A0AL-01A-11R-A00Z-07	T cells	High	0.404411
TCGA-AN-A0AM-01A-11R-A034-07	T cells	Low	0.359599
TCGA-AN-A0AR-01A-11R-A00Z-07	T cells	Low	0.223403
TCGA-AN-A0AS-01A-11R-A00Z-07	T cells	High	0.247271
TCGA-AN-A0AT-01A-11R-A034-07	T cells	Low	0.340197
TCGA-AN-A0FD-01A-11R-A034-07	T cells	High	0.313825
TCGA-AN-A0FF-01A-11R-A034-07	T cells	High	0.332978
TCGA-AN-A0FJ-01A-11R-A00Z-07	T cells	Low	0.269125
TCGA-AN-A0FK-01A-11R-A034-07	T cells	High	0.264276
TCGA-AN-A0FL-01A-11R-A034-07	T cells	High	0.23079
TCGA-AN-A0FN-01A-11R-A034-07	T cells	High	0.519159
TCGA-AN-A0FS-01A-11R-A034-07	T cells	Low	0.263012
TCGA-AN-A0FT-01A-11R-A034-07	T cells	High	0.266936
TCGA-AN-A0FV-01A-11R-A00Z-07	T cells	High	0.141013
TCGA-AN-A0FW-01A-11R-A034-07	T cells	Low	0.32439
TCGA-AN-A0FX-01A-11R-A034-07	T cells	High	0.301447
TCGA-AN-A0FY-01A-11R-A034-07	T cells	High	0.258818
TCGA-AN-A0FZ-01A-11R-A034-07	T cells	High	0.164127
TCGA-AN-A0G0-01A-11R-A034-07	T cells	Low	0.304482
TCGA-AN-A0XL-01A-11R-A10J-07	T cells	High	0.262314
TCGA-AN-A0XN-01A-21R-A109-07	T cells	High	0.297316
TCGA-AN-A0XO-01A-11R-A109-07	T cells	High	0.146286
TCGA-AN-A0XP-01A-11R-A109-07	T cells	High	0.176739
TCGA-AN-A0XR-01A-11R-A109-07	T cells	High	0.168944
TCGA-AN-A0XS-01A-22R-A109-07	T cells	High	0.376438
TCGA-AN-A0XT-01A-11R-A109-07	T cells	Low	0.213651
TCGA-AN-A0XU-01A-11R-A109-07	T cells	Low	0.359658
TCGA-AN-A0XV-01A-11R-A109-07	T cells	Low	0.383483
TCGA-AN-A0XW-01A-11R-A109-07	T cells	Low	0.463596
TCGA-AO-A03L-01A-41R-A056-07	T cells	Low	0.362103
TCGA-AO-A03M-01B-11R-A10J-07	T cells	Low	0.445654
TCGA-AO-A03N-01B-11R-A10J-07	T cells	High	0.182356
TCGA-AO-A03O-01A-11R-A00Z-07	T cells	Low	0.385026
TCGA-AO-A03P-01A-11R-A00Z-07	T cells	Low	0.255377
TCGA-AO-A03R-01A-21R-A034-07	T cells	Low	0.420354
TCGA-AO-A03T-01A-21R-A034-07	T cells	Low	0.374841
TCGA-AO-A03U-01B-21R-A10J-07	T cells	Low	0.358302
TCGA-AO-A03V-01A-11R-A115-07	T cells	Low	0.28802
TCGA-AO-A0J2-01A-11R-A034-07	T cells	Low	0.370913
TCGA-AO-A0J3-01A-11R-A034-07	T cells	High	0.20236
TCGA-AO-A0J4-01A-11R-A034-07	T cells	High	0.456373
TCGA-AO-A0J5-01A-11R-A034-07	T cells	Low	0.255722
TCGA-AO-A0J6-01A-11R-A034-07	T cells	Low	0.433474
TCGA-AO-A0J7-01A-11R-A034-07	T cells	Low	0.229139
TCGA-AO-A0J8-01A-21R-A034-07	T cells	Low	0.365823
TCGA-AO-A0J9-01A-11R-A034-07	T cells	High	0.399886
TCGA-AO-A0JA-01A-11R-A056-07	T cells	High	0.331543
TCGA-AO-A0JB-01A-11R-A32Y-07	T cells	Low	0.288767
TCGA-AO-A0JC-01A-11R-A056-07	T cells	Low	0.676098
TCGA-AO-A0JD-01A-11R-A056-07	T cells	Low	0.338678
TCGA-AO-A0JE-01A-11R-A056-07	T cells	High	0.451471
TCGA-AO-A0JF-01A-11R-A056-07	T cells	High	0.387472
TCGA-AO-A0JG-01A-31R-A084-07	T cells	High	0.487186
TCGA-AO-A0JI-01A-21R-A056-07	T cells	Low	0.309236
TCGA-AO-A0JJ-01A-11R-A056-07	T cells	Low	0.469841
TCGA-AO-A0JL-01A-11R-A056-07	T cells	High	0.227098
TCGA-AO-A0JM-01A-21R-A056-07	T cells	High	0.314256
TCGA-AO-A124-01A-11R-A10J-07	T cells	Low	0.256635
TCGA-AO-A125-01A-11R-A10J-07	T cells	Low	-0.00183098
TCGA-AO-A126-01A-11R-A10J-07	T cells	High	0.341536
TCGA-AO-A128-01A-11R-A10J-07	T cells	Low	0.583686
TCGA-AO-A129-01A-21R-A10J-07	T cells	Low	0.435902
TCGA-AO-A12A-01A-21R-A115-07	T cells	High	0.377414
TCGA-AO-A12B-01A-11R-A10J-07	T cells	High	0.32653
TCGA-AO-A12C-01A-11R-A10J-07	T cells	High	0.20323
TCGA-AO-A12D-01A-11R-A115-07	T cells	High	0.453654
TCGA-AO-A12E-01A-11R-A10J-07	T cells	Low	0.253051
TCGA-AO-A12F-01A-11R-A115-07	T cells	High	0.168317
TCGA-AO-A12G-01A-11R-A10J-07	T cells	High	0.341407
TCGA-AO-A12H-01A-11R-A115-07	T cells	Low	0.195489
TCGA-AO-A1KO-01A-31R-A13Q-07	T cells	Low	0.340908
TCGA-AO-A1KP-01A-11R-A13Q-07	T cells	Low	0.166376
TCGA-AO-A1KQ-01A-11R-A13Q-07	T cells	High	0.412561
TCGA-AO-A1KR-01A-12R-A144-07	T cells	Low	0.328449
TCGA-AO-A1KS-01A-11R-A13Q-07	T cells	High	0.340003
TCGA-AO-A1KT-01A-11R-A13Q-07	T cells	High	0.237981
TCGA-AQ-A04H-01B-11R-A10J-07	T cells	High	0.303758
TCGA-AQ-A04J-01A-02R-A034-07	T cells	High	0.506274
TCGA-AQ-A04L-01B-21R-A10J-07	T cells	Low	0.21051
TCGA-AQ-A0Y5-01A-11R-A14M-07	T cells	Low	0.151939
TCGA-AQ-A1H2-01A-11R-A13Q-07	T cells	Low	0.244779
TCGA-AQ-A1H3-01A-31R-A13Q-07	T cells	High	0.37165
TCGA-AQ-A54N-01A-11R-A266-07	T cells	Low	0.204373
TCGA-AQ-A54O-01A-11R-A266-07	T cells	Low	0.265157
TCGA-AQ-A7U7-01A-22R-A352-07	T cells	High	0.542353
TCGA-AR-A0TP-01A-11R-A084-07	T cells	High	0.122142
TCGA-AR-A0TQ-01A-11R-A084-07	T cells	Low	0.440292
TCGA-AR-A0TR-01A-11R-A084-07	T cells	Low	0.329284
TCGA-AR-A0TS-01A-11R-A115-07	T cells	Low	0.557687
TCGA-AR-A0TT-01A-31R-A084-07	T cells	High	0.530788
TCGA-AR-A0TU-01A-31R-A109-07	T cells	Low	0.417298
TCGA-AR-A0TV-01A-21R-A084-07	T cells	Low	0.380425
TCGA-AR-A0TW-01A-11R-A084-07	T cells	Low	0.409259
TCGA-AR-A0TX-01A-11R-A084-07	T cells	Low	0.470828
TCGA-AR-A0TY-01A-12R-A115-07	T cells	High	0.215095
TCGA-AR-A0TZ-01A-12R-A084-07	T cells	Low	0.230488
TCGA-AR-A0U0-01A-11R-A109-07	T cells	Low	0.426847
TCGA-AR-A0U2-01A-11R-A109-07	T cells	High	0.373108
TCGA-AR-A0U3-01A-11R-A109-07	T cells	Low	0.296587
TCGA-AR-A0U4-01A-11R-A109-07	T cells	Low	0.325448
TCGA-AR-A1AH-01A-11R-A12D-07	T cells	High	0.156863
TCGA-AR-A1AI-01A-11R-A12P-07	T cells	Low	0.482196
TCGA-AR-A1AJ-01A-21R-A12P-07	T cells	Low	0.549944
TCGA-AR-A1AK-01A-21R-A12P-07	T cells	High	0.441872
TCGA-AR-A1AL-01A-21R-A12P-07	T cells	Low	0.367593
TCGA-AR-A1AM-01A-41R-A22K-07	T cells	Low	0.369777
TCGA-AR-A1AN-01A-11R-A12P-07	T cells	High	0.306961
TCGA-AR-A1AO-01A-11R-A12P-07	T cells	Low	0.496798
TCGA-AR-A1AP-01A-11R-A12P-07	T cells	High	0.335352
TCGA-AR-A1AQ-01A-11R-A12P-07	T cells	High	0.47771
TCGA-AR-A1AR-01A-31R-A137-07	T cells	High	0.473093
TCGA-AR-A1AS-01A-11R-A12P-07	T cells	High	0.126532
TCGA-AR-A1AT-01A-11R-A12P-07	T cells	High	0.460676
TCGA-AR-A1AU-01A-11R-A12P-07	T cells	Low	0.258918
TCGA-AR-A1AV-01A-21R-A12P-07	T cells	High	0.196977
TCGA-AR-A1AW-01A-21R-A12P-07	T cells	Low	0.598991
TCGA-AR-A1AX-01A-11R-A12P-07	T cells	Low	0.548162
TCGA-AR-A1AY-01A-21R-A12P-07	T cells	Low	0.210829
TCGA-AR-A24H-01A-11R-A169-07	T cells	High	0.344969
TCGA-AR-A24K-01A-11R-A169-07	T cells	Low	0.195195
TCGA-AR-A24L-01A-11R-A169-07	T cells	High	0.261519
TCGA-AR-A24M-01A-11R-A169-07	T cells	High	0.220859
TCGA-AR-A24N-01A-11R-A169-07	T cells	High	0.310579
TCGA-AR-A24O-01A-11R-A169-07	T cells	High	0.415685
TCGA-AR-A24P-01A-11R-A169-07	T cells	High	0.296762
TCGA-AR-A24Q-01A-12R-A169-07	T cells	High	0.413113
TCGA-AR-A24R-01A-11R-A169-07	T cells	Low	0.378645
TCGA-AR-A24S-01A-11R-A169-07	T cells	High	0.371989
TCGA-AR-A24T-01A-11R-A169-07	T cells	High	0.306944
TCGA-AR-A24U-01A-11R-A169-07	T cells	Low	0.488414
TCGA-AR-A24V-01A-21R-A169-07	T cells	High	0.276509
TCGA-AR-A24W-01A-11R-A169-07	T cells	Low	0.28689
TCGA-AR-A24X-01A-11R-A169-07	T cells	High	0.363487
TCGA-AR-A24Z-01A-11R-A169-07	T cells	High	0.268096
TCGA-AR-A250-01A-31R-A169-07	T cells	High	0.337539
TCGA-AR-A251-01A-12R-A169-07	T cells	Low	0.312259
TCGA-AR-A252-01A-11R-A169-07	T cells	Low	0.585311
TCGA-AR-A254-01A-21R-A169-07	T cells	High	0.449529
TCGA-AR-A255-01A-11R-A169-07	T cells	High	0.372631
TCGA-AR-A256-01A-11R-A169-07	T cells	Low	0.265425
TCGA-AR-A2LE-01A-11R-A180-07	T cells	High	0.304848
TCGA-AR-A2LH-01A-31R-A18M-07	T cells	Low	0.507433
TCGA-AR-A2LJ-01A-12R-A19W-07	T cells	Low	0.425663
TCGA-AR-A2LK-01A-11R-A180-07	T cells	High	0.248738
TCGA-AR-A2LL-01A-11R-A180-07	T cells	Low	0.256564
TCGA-AR-A2LM-01A-11R-A180-07	T cells	Low	0.321189
TCGA-AR-A2LN-01A-21R-A18M-07	T cells	High	0.331854
TCGA-AR-A2LO-01A-31R-A18M-07	T cells	Low	0.442823
TCGA-AR-A2LQ-01A-22R-A18M-07	T cells	High	0.290427
TCGA-AR-A2LR-01A-12R-A18M-07	T cells	Low	0.294782
TCGA-AR-A5QM-01A-11R-A27Q-07	T cells	Low	0.323118
TCGA-AR-A5QN-01A-12R-A28M-07	T cells	Low	0.309169
TCGA-AR-A5QP-01A-11R-A28M-07	T cells	Low	0.340976
TCGA-AR-A5QQ-01A-11R-A28M-07	T cells	Low	0.446539
TCGA-B6-A0I1-01A-11R-A21T-07	T cells	Low	0.19634
TCGA-B6-A0I2-01A-11R-A034-07	T cells	Low	0.481292
TCGA-B6-A0I5-01A-11R-A034-07	T cells	Low	0.321496
TCGA-B6-A0I6-01A-11R-A034-07	T cells	High	0.263825
TCGA-B6-A0I8-01A-11R-A034-07	T cells	High	0.156639
TCGA-B6-A0I9-01A-11R-A034-07	T cells	Low	0.286759
TCGA-B6-A0IA-01A-11R-A034-07	T cells	Low	0.104436
TCGA-B6-A0IB-01A-11R-A034-07	T cells	Low	0.210337
TCGA-B6-A0IC-01A-11R-A034-07	T cells	Low	0.0936307
TCGA-B6-A0IE-01A-11R-A034-07	T cells	Low	0.25868
TCGA-B6-A0IG-01A-11R-A034-07	T cells	High	0.297836
TCGA-B6-A0IH-01A-11R-A115-07	T cells	High	0.39395
TCGA-B6-A0IJ-01A-11R-A034-07	T cells	Low	0.457902
TCGA-B6-A0IK-01A-12R-A056-07	T cells	Low	0.347423
TCGA-B6-A0IM-01A-11R-A034-07	T cells	Low	0.245586
TCGA-B6-A0IN-01A-11R-A034-07	T cells	High	0.437531
TCGA-B6-A0IO-01A-11R-A034-07	T cells	Low	0.2988
TCGA-B6-A0IP-01A-11R-A034-07	T cells	Low	0.321523
TCGA-B6-A0IQ-01A-11R-A034-07	T cells	Low	0.375083
TCGA-B6-A0RE-01A-11R-A056-07	T cells	High	0.241507
TCGA-B6-A0RG-01A-11R-A056-07	T cells	Low	0.168553
TCGA-B6-A0RH-01A-21R-A115-07	T cells	High	0.285769
TCGA-B6-A0RI-01A-11R-A056-07	T cells	High	0.185839
TCGA-B6-A0RL-01A-11R-A084-07	T cells	Low	0.0401365
TCGA-B6-A0RM-01A-11R-A084-07	T cells	Low	0.264522
TCGA-B6-A0RN-01A-12R-A084-07	T cells	Low	0.250522
TCGA-B6-A0RO-01A-22R-A084-07	T cells	Low	0.243772
TCGA-B6-A0RP-01A-21R-A084-07	T cells	High	0.340348
TCGA-B6-A0RQ-01A-11R-A115-07	T cells	Low	0.206892
TCGA-B6-A0RS-01A-11R-A084-07	T cells	Low	0.401228
TCGA-B6-A0RT-01A-21R-A084-07	T cells	Low	0.640222
TCGA-B6-A0RU-01A-11R-A084-07	T cells	Low	0.294691
TCGA-B6-A0RV-01A-11R-A084-07	T cells	Low	0.382989
TCGA-B6-A0WS-01A-11R-A115-07	T cells	Low	0.474612
TCGA-B6-A0WT-01A-11R-A109-07	T cells	High	0.225201
TCGA-B6-A0WV-01A-11R-A109-07	T cells	Low	0.159084
TCGA-B6-A0WW-01A-11R-A109-07	T cells	High	0.250587
TCGA-B6-A0WX-01A-11R-A109-07	T cells	Low	0.44044
TCGA-B6-A0WY-01A-11R-A109-07	T cells	Low	0.327826
TCGA-B6-A0WZ-01A-11R-A109-07	T cells	Low	0.173289
TCGA-B6-A0X0-01A-21R-A115-07	T cells	Low	0.308782
TCGA-B6-A0X1-01A-11R-A109-07	T cells	Low	0.388419
TCGA-B6-A0X4-01A-11R-A109-07	T cells	High	0.0781131
TCGA-B6-A0X5-01A-21R-A109-07	T cells	Low	0.156841
TCGA-B6-A0X7-01A-11R-A10J-07	T cells	High	0.198742
TCGA-B6-A1KC-01B-11R-A157-07	T cells	High	0.193811
TCGA-B6-A1KF-01A-11R-A13Q-07	T cells	High	0.165585
TCGA-B6-A1KI-01A-11R-A14M-07	T cells	High	0.211176
TCGA-B6-A1KN-01A-11R-A13Q-07	T cells	High	0.345197
TCGA-B6-A2IU-01A-32R-A18M-07	T cells	Low	0.246542
TCGA-B6-A3ZX-01A-11R-A239-07	T cells	Low	0.61406
TCGA-B6-A400-01A-11R-A239-07	T cells	High	0.321863
TCGA-B6-A401-01A-11R-A239-07	T cells	Low	0.343341
TCGA-B6-A402-01A-11R-A239-07	T cells	High	0.128482
TCGA-B6-A408-01A-12R-A24H-07	T cells	Low	0.378554
TCGA-B6-A409-01A-11R-A24H-07	T cells	Low	0.33136
TCGA-B6-A40B-01A-11R-A239-07	T cells	High	0.197792
TCGA-B6-A40C-01A-11R-A239-07	T cells	High	0.311855
TCGA-BH-A0AU-01A-11R-A12P-07	T cells	Low	0.356662
TCGA-BH-A0AV-01A-31R-A115-07	T cells	High	0.294139
TCGA-BH-A0AW-01A-11R-A056-07	T cells	Low	0.542826
TCGA-BH-A0AY-01A-21R-A00Z-07	T cells	High	0.365703
TCGA-BH-A0AZ-01A-21R-A12P-07	T cells	High	0.363245
TCGA-BH-A0B0-01A-21R-A115-07	T cells	High	0.415974
TCGA-BH-A0B1-01A-12R-A056-07	T cells	Low	0.308088
TCGA-BH-A0B2-01A-11R-A10J-07	T cells	High	0.461715
TCGA-BH-A0B3-01A-11R-A056-07	T cells	Low	0.380361
TCGA-BH-A0B4-01A-11R-A00Z-07	T cells	Low	0.390281
TCGA-BH-A0B5-01A-11R-A12P-07	T cells	Low	0.350043
TCGA-BH-A0B6-01A-11R-A19W-07	T cells	Low	0.570119
TCGA-BH-A0B7-01A-12R-A115-07	T cells	High	0.484677
TCGA-BH-A0B8-01A-21R-A056-07	T cells	Low	0.303384
TCGA-BH-A0B9-01A-11R-A056-07	T cells	Low	0.475155
TCGA-BH-A0BA-01A-11R-A056-07	T cells	High	0.357084
TCGA-BH-A0BC-01A-22R-A084-07	T cells	Low	0.402784
TCGA-BH-A0BD-01A-11R-A034-07	T cells	Low	0.410572
TCGA-BH-A0BF-01A-21R-A12P-07	T cells	High	0.499937
TCGA-BH-A0BG-01A-11R-A115-07	T cells	Low	0.451011
TCGA-BH-A0BJ-01A-11R-A056-07	T cells	Low	0.367965
TCGA-BH-A0BL-01A-11R-A115-07	T cells	Low	0.447013
TCGA-BH-A0BM-01A-11R-A056-07	T cells	High	0.312085
TCGA-BH-A0BO-01A-23R-A12D-07	T cells	High	0.286561
TCGA-BH-A0BP-01A-11R-A115-07	T cells	High	0.259822
TCGA-BH-A0BQ-01A-21R-A115-07	T cells	Low	0.374411
TCGA-BH-A0BR-01A-21R-A115-07	T cells	High	0.343083
TCGA-BH-A0BT-01A-11R-A12P-07	T cells	High	0.324829
TCGA-BH-A0BV-01A-11R-A00Z-07	T cells	High	0.377227
TCGA-BH-A0BW-01A-11R-A115-07	T cells	Low	0.386054
TCGA-BH-A0BZ-01A-31R-A12P-07	T cells	High	0.477561
TCGA-BH-A0C0-01A-21R-A056-07	T cells	Low	0.500831
TCGA-BH-A0C1-01B-11R-A12D-07	T cells	High	0.385243
TCGA-BH-A0C3-01A-21R-A12P-07	T cells	High	0.435423
TCGA-BH-A0C7-01B-11R-A115-07	T cells	High	0.307796
TCGA-BH-A0DD-01A-31R-A12P-07	T cells	Low	0.304841
TCGA-BH-A0DE-01A-11R-A115-07	T cells	High	0.37591
TCGA-BH-A0DG-01A-21R-A12P-07	T cells	High	0.400184
TCGA-BH-A0DH-01A-11R-A084-07	T cells	Low	0.300225
TCGA-BH-A0DI-01A-21R-A12P-07	T cells	High	0.385324
TCGA-BH-A0DK-01A-21R-A056-07	T cells	High	0.507285
TCGA-BH-A0DL-01A-11R-A115-07	T cells	Low	0.39504
TCGA-BH-A0DO-01B-11R-A12D-07	T cells	Low	0.265973
TCGA-BH-A0DP-01A-21R-A056-07	T cells	High	0.372087
TCGA-BH-A0DQ-01A-11R-A084-07	T cells	High	0.292437
TCGA-BH-A0DS-01A-11R-A056-07	T cells	High	0.343853
TCGA-BH-A0DT-01A-21R-A12D-07	T cells	Low	0.392912
TCGA-BH-A0DV-01A-21R-A12P-07	T cells	High	0.323442
TCGA-BH-A0DX-01A-11R-A115-07	T cells	High	0.315236
TCGA-BH-A0DZ-01A-11R-A00Z-07	T cells	High	0.325745
TCGA-BH-A0E0-01A-11R-A056-07	T cells	Low	0.354915
TCGA-BH-A0E1-01A-11R-A056-07	T cells	High	0.215403
TCGA-BH-A0E2-01A-11R-A056-07	T cells	High	0.33703
TCGA-BH-A0E6-01A-11R-A034-07	T cells	Low	0.352312
TCGA-BH-A0E7-01A-11R-A034-07	T cells	High	0.116194
TCGA-BH-A0E9-01B-11R-A115-07	T cells	Low	0.353547
TCGA-BH-A0EA-01A-11R-A115-07	T cells	High	0.302899
TCGA-BH-A0EB-01A-11R-A034-07	T cells	High	0.40255
TCGA-BH-A0EE-01A-11R-A034-07	T cells	Low	0.352026
TCGA-BH-A0EI-01A-11R-A115-07	T cells	Low	0.155825
TCGA-BH-A0GY-01A-11R-A056-07	T cells	High	0.340335
TCGA-BH-A0GZ-01A-11R-A056-07	T cells	High	0.268034
TCGA-BH-A0H0-01A-11R-A056-07	T cells	Low	0.263606
TCGA-BH-A0H3-01A-11R-A12P-07	T cells	High	0.379851
TCGA-BH-A0H5-01A-21R-A115-07	T cells	Low	0.616673
TCGA-BH-A0H6-01A-21R-A056-07	T cells	Low	0.167682
TCGA-BH-A0H7-01A-13R-A056-07	T cells	High	0.333931
TCGA-BH-A0H9-01A-11R-A056-07	T cells	Low	0.280151
TCGA-BH-A0HA-01A-11R-A12P-07	T cells	High	0.395672
TCGA-BH-A0HB-01A-11R-A056-07	T cells	Low	0.409953
TCGA-BH-A0HF-01A-11R-A056-07	T cells	High	0.309628
TCGA-BH-A0HI-01A-11R-A084-07	T cells	High	0.281004
TCGA-BH-A0HK-01A-11R-A056-07	T cells	High	0.311281
TCGA-BH-A0HL-01A-11R-A10U-07	T cells	High	0.0885732
TCGA-BH-A0HN-01A-11R-A10U-07	T cells	Low	0.12518
TCGA-BH-A0HO-01A-11R-A034-07	T cells	Low	0.32659
TCGA-BH-A0HP-01A-12R-A084-07	T cells	Low	0.353026
TCGA-BH-A0HQ-01A-11R-A034-07	T cells	Low	0.227335
TCGA-BH-A0HU-01A-11R-A034-07	T cells	High	0.290683
TCGA-BH-A0HW-01A-11R-A034-07	T cells	High	0.0915477
TCGA-BH-A0HX-01A-21R-A056-07	T cells	High	0.302944
TCGA-BH-A0HY-01A-11R-A056-07	T cells	High	0.230898
TCGA-BH-A0RX-01A-21R-A084-07	T cells	Low	0.487378
TCGA-BH-A0W3-01A-11R-A109-07	T cells	Low	0.214023
TCGA-BH-A0W4-01A-11R-A109-07	T cells	High	0.181039
TCGA-BH-A0W5-01A-11R-A109-07	T cells	High	0.542849
TCGA-BH-A0W7-01A-11R-A115-07	T cells	High	0.473117
TCGA-BH-A0WA-01A-11R-A109-07	T cells	Low	0.302966
TCGA-BH-A18F-01A-11R-A12D-07	T cells	High	0.390282
TCGA-BH-A18G-01A-11R-A12D-07	T cells	Low	0.278048
TCGA-BH-A18H-01A-11R-A12D-07	T cells	Low	0.47015
TCGA-BH-A18I-01A-11R-A12D-07	T cells	Low	0.415018
TCGA-BH-A18J-01A-11R-A12D-07	T cells	High	0.186707
TCGA-BH-A18K-01A-11R-A12D-07	T cells	High	0.230066
TCGA-BH-A18L-01A-32R-A12D-07	T cells	High	0.25194
TCGA-BH-A18M-01A-11R-A12D-07	T cells	High	0.311125
TCGA-BH-A18N-01A-11R-A12D-07	T cells	High	0.140739
TCGA-BH-A18P-01A-11R-A12D-07	T cells	High	0.294206
TCGA-BH-A18Q-01A-12R-A12D-07	T cells	Low	0.352734
TCGA-BH-A18R-01A-11R-A12D-07	T cells	Low	0.331593
TCGA-BH-A18S-01A-11R-A12D-07	T cells	Low	0.252905
TCGA-BH-A18T-01A-11R-A12D-07	T cells	Low	0.302753
TCGA-BH-A18U-01A-21R-A12D-07	T cells	High	0.281483
TCGA-BH-A18V-01A-11R-A12D-07	T cells	Low	0.372513
TCGA-BH-A18V-06A-11R-A213-07	T cells	Low	0.526516
TCGA-BH-A1EN-01A-11R-A13Q-07	T cells	Low	0.245559
TCGA-BH-A1EO-01A-11R-A137-07	T cells	Low	0.344468
TCGA-BH-A1ES-01A-11R-A137-07	T cells	High	0.167908
TCGA-BH-A1ES-06A-12R-A24H-07	T cells	High	0.100226
TCGA-BH-A1ET-01A-11R-A137-07	T cells	High	0.331208
TCGA-BH-A1EU-01A-11R-A137-07	T cells	High	0.48052
TCGA-BH-A1EV-01A-11R-A137-07	T cells	High	0.166765
TCGA-BH-A1EW-01A-11R-A137-07	T cells	Low	0.423846
TCGA-BH-A1EX-01A-11R-A13Q-07	T cells	Low	0.360008
TCGA-BH-A1EY-01A-11R-A13Q-07	T cells	Low	0.43944
TCGA-BH-A1F0-01A-11R-A137-07	T cells	High	0.493005
TCGA-BH-A1F2-01A-31R-A13Q-07	T cells	High	0.248754
TCGA-BH-A1F5-01A-12R-A13Q-07	T cells	High	0.186432
TCGA-BH-A1F6-01A-11R-A13Q-07	T cells	Low	0.352956
TCGA-BH-A1F8-01A-11R-A13Q-07	T cells	Low	0.28763
TCGA-BH-A1FB-01A-11R-A13Q-07	T cells	Low	0.49352
TCGA-BH-A1FC-01A-11R-A13Q-07	T cells	Low	0.47602
TCGA-BH-A1FD-01A-11R-A13Q-07	T cells	High	0.213228
TCGA-BH-A1FE-01A-11R-A13Q-07	T cells	Low	0.496376
TCGA-BH-A1FE-06A-11R-A213-07	T cells	High	0.196441
TCGA-BH-A1FG-01A-11R-A13Q-07	T cells	Low	0.258436
TCGA-BH-A1FH-01A-12R-A13Q-07	T cells	Low	0.312968
TCGA-BH-A1FJ-01A-11R-A13Q-07	T cells	High	0.157487
TCGA-BH-A1FL-01A-11R-A13Q-07	T cells	High	0.288724
TCGA-BH-A1FM-01A-11R-A13Q-07	T cells	High	0.230076
TCGA-BH-A1FN-01A-11R-A13Q-07	T cells	High	0.223288
TCGA-BH-A1FR-01A-11R-A13Q-07	T cells	High	0.318273
TCGA-BH-A1FU-01A-11R-A14D-07	T cells	High	0.421045
TCGA-BH-A201-01A-11R-A14M-07	T cells	High	0.19678
TCGA-BH-A202-01A-11R-A14M-07	T cells	Low	0.371463
TCGA-BH-A203-01A-12R-A169-07	T cells	High	0.397736
TCGA-BH-A204-01A-11R-A157-07	T cells	High	0.165763
TCGA-BH-A208-01A-11R-A157-07	T cells	High	0.332305
TCGA-BH-A209-01A-11R-A157-07	T cells	Low	0.544871
TCGA-BH-A28O-01A-11R-A22K-07	T cells	Low	0.357423
TCGA-BH-A28Q-01A-11R-A16F-07	T cells	High	0.295694
TCGA-BH-A2L8-01A-11R-A18M-07	T cells	Low	0.497872
TCGA-BH-A42T-01A-11R-A24H-07	T cells	Low	0.364881
TCGA-BH-A42U-01A-12R-A24H-07	T cells	Low	0.441056
TCGA-BH-A42V-01A-11R-A24H-07	T cells	Low	0.396452
TCGA-BH-A5IZ-01A-11R-A27Q-07	T cells	Low	0.203603
TCGA-BH-A5J0-01A-11R-A27Q-07	T cells	Low	0.418654
TCGA-BH-A6R8-01A-21R-A33J-07	T cells	Low	0.360699
TCGA-BH-A6R9-01A-21R-A32P-07	T cells	High	0.361367
TCGA-BH-A8FY-01A-11R-A36F-07	T cells	High	0.0951787
TCGA-BH-A8FZ-01A-11R-A352-07	T cells	Low	0.398527
TCGA-BH-A8G0-01A-11R-A352-07	T cells	Low	0.41728
TCGA-BH-AB28-01A-31R-A41B-07	T cells	High	0.38494
TCGA-C8-A12K-01A-21R-A115-07	T cells	Low	0.476441
TCGA-C8-A12L-01A-11R-A115-07	T cells	Low	0.247263
TCGA-C8-A12M-01A-11R-A115-07	T cells	Low	0.329253
TCGA-C8-A12N-01A-11R-A115-07	T cells	Low	0.256249
TCGA-C8-A12O-01A-11R-A115-07	T cells	High	0.341841
TCGA-C8-A12P-01A-11R-A115-07	T cells	High	0.297922
TCGA-C8-A12Q-01A-11R-A115-07	T cells	High	0.297722
TCGA-C8-A12T-01A-11R-A115-07	T cells	High	0.26383
TCGA-C8-A12U-01A-11R-A115-07	T cells	Low	0.38723
TCGA-C8-A12V-01A-11R-A115-07	T cells	Low	0.576162
TCGA-C8-A12W-01A-11R-A115-07	T cells	High	0.272715
TCGA-C8-A12X-01A-11R-A115-07	T cells	High	0.262048
TCGA-C8-A12Y-01A-11R-A12D-07	T cells	Low	0.270536
TCGA-C8-A12Z-01A-11R-A115-07	T cells	Low	0.171561
TCGA-C8-A130-01A-31R-A115-07	T cells	High	0.311903
TCGA-C8-A131-01A-11R-A115-07	T cells	High	0.327055
TCGA-C8-A132-01A-31R-A115-07	T cells	High	0.434413
TCGA-C8-A133-01A-32R-A12D-07	T cells	Low	0.177589
TCGA-C8-A134-01A-11R-A115-07	T cells	Low	0.367875
TCGA-C8-A135-01A-11R-A115-07	T cells	High	0.370316
TCGA-C8-A137-01A-11R-A115-07	T cells	High	0.169651
TCGA-C8-A138-01A-11R-A115-07	T cells	High	0.456051
TCGA-C8-A1HE-01A-11R-A13Q-07	T cells	High	0.299395
TCGA-C8-A1HF-01A-11R-A137-07	T cells	Low	0.454652
TCGA-C8-A1HG-01A-11R-A137-07	T cells	Low	0.460185
TCGA-C8-A1HI-01A-11R-A137-07	T cells	Low	0.274487
TCGA-C8-A1HJ-01A-11R-A13Q-07	T cells	Low	0.31986
TCGA-C8-A1HK-01A-21R-A13Q-07	T cells	High	0.318624
TCGA-C8-A1HL-01A-11R-A137-07	T cells	High	0.290675
TCGA-C8-A1HM-01A-12R-A137-07	T cells	Low	0.532983
TCGA-C8-A1HN-01A-11R-A137-07	T cells	High	0.263295
TCGA-C8-A1HO-01A-11R-A13Q-07	T cells	Low	0.261201
TCGA-C8-A26V-01A-11R-A16F-07	T cells	Low	0.292727
TCGA-C8-A26W-01A-11R-A16F-07	T cells	High	0.410423
TCGA-C8-A26X-01A-31R-A16F-07	T cells	High	0.456288
TCGA-C8-A26Y-01A-11R-A16F-07	T cells	High	0.262918
TCGA-C8-A26Z-01A-11R-A16F-07	T cells	High	0.201632
TCGA-C8-A273-01A-11R-A16F-07	T cells	High	0.260523
TCGA-C8-A274-01A-11R-A16F-07	T cells	Low	0.20259
TCGA-C8-A275-01A-21R-A16F-07	T cells	Low	0.462326
TCGA-C8-A278-01A-11R-A169-07	T cells	High	0.412484
TCGA-C8-A27A-01A-11R-A169-07	T cells	High	0.210767
TCGA-C8-A27B-01A-11R-A169-07	T cells	Low	0.433391
TCGA-C8-A3M7-01A-12R-A21T-07	T cells	High	0.34047
TCGA-C8-A3M8-01A-11R-A213-07	T cells	High	0.216822
TCGA-C8-A8HP-01A-11R-A36F-07	T cells	Low	0.421775
TCGA-C8-A8HQ-01A-11R-A36F-07	T cells	High	0.355047
TCGA-C8-A8HR-01A-11R-A36F-07	T cells	High	0.404165
TCGA-D8-A13Y-01A-11R-A115-07	T cells	High	0.0752958
TCGA-D8-A13Z-01A-11R-A115-07	T cells	High	0.367391
TCGA-D8-A140-01A-11R-A115-07	T cells	High	0.361412
TCGA-D8-A141-01A-11R-A115-07	T cells	High	0.518448
TCGA-D8-A142-01A-11R-A115-07	T cells	High	0.352393
TCGA-D8-A143-01A-11R-A115-07	T cells	High	0.357159
TCGA-D8-A145-01A-11R-A115-07	T cells	High	0.347567
TCGA-D8-A146-01A-31R-A115-07	T cells	High	0.3241
TCGA-D8-A147-01A-11R-A115-07	T cells	Low	0.36183
TCGA-D8-A1J8-01A-11R-A13Q-07	T cells	High	0.471782
TCGA-D8-A1J9-01A-11R-A13Q-07	T cells	High	0.243355
TCGA-D8-A1JA-01A-11R-A13Q-07	T cells	Low	0.250006
TCGA-D8-A1JB-01A-11R-A13Q-07	T cells	High	0.523781
TCGA-D8-A1JC-01A-11R-A13Q-07	T cells	High	0.361081
TCGA-D8-A1JD-01A-11R-A13Q-07	T cells	High	0.330596
TCGA-D8-A1JE-01A-11R-A13Q-07	T cells	High	0.301115
TCGA-D8-A1JF-01A-11R-A13Q-07	T cells	Low	0.352711
TCGA-D8-A1JG-01B-11R-A13Q-07	T cells	Low	0.395621
TCGA-D8-A1JH-01A-11R-A13Q-07	T cells	High	0.356535
TCGA-D8-A1JI-01A-11R-A13Q-07	T cells	Low	0.249212
TCGA-D8-A1JJ-01A-31R-A14M-07	T cells	High	0.268628
TCGA-D8-A1JK-01A-11R-A13Q-07	T cells	Low	0.376974
TCGA-D8-A1JL-01A-11R-A13Q-07	T cells	Low	0.454432
TCGA-D8-A1JM-01A-11R-A13Q-07	T cells	Low	0.347224
TCGA-D8-A1JN-01A-11R-A13Q-07	T cells	Low	0.356164
TCGA-D8-A1JP-01A-11R-A13Q-07	T cells	High	0.353473
TCGA-D8-A1JS-01A-11R-A13Q-07	T cells	Low	0.192172
TCGA-D8-A1JT-01A-31R-A13Q-07	T cells	Low	0.225188
TCGA-D8-A1JU-01A-11R-A13Q-07	T cells	High	0.354959
TCGA-D8-A1X5-01A-11R-A14D-07	T cells	High	0.270077
TCGA-D8-A1X6-01A-11R-A14M-07	T cells	Low	0.25908
TCGA-D8-A1X7-01A-11R-A14M-07	T cells	High	0.250688
TCGA-D8-A1X8-01A-11R-A14M-07	T cells	High	0.354798
TCGA-D8-A1X9-01A-12R-A157-07	T cells	High	0.328455
TCGA-D8-A1XA-01A-11R-A14D-07	T cells	High	0.26655
TCGA-D8-A1XB-01A-11R-A14D-07	T cells	High	0.194429
TCGA-D8-A1XC-01A-11R-A14D-07	T cells	High	0.133639
TCGA-D8-A1XD-01A-11R-A14D-07	T cells	High	0.151653
TCGA-D8-A1XF-01A-11R-A14D-07	T cells	High	0.2185
TCGA-D8-A1XG-01A-11R-A14D-07	T cells	High	0.126807
TCGA-D8-A1XJ-01A-11R-A14M-07	T cells	High	0.205509
TCGA-D8-A1XK-01A-21R-A14M-07	T cells	Low	0.366901
TCGA-D8-A1XL-01A-11R-A14M-07	T cells	Low	0.457524
TCGA-D8-A1XM-01A-21R-A14M-07	T cells	Low	0.409907
TCGA-D8-A1XO-01A-11R-A14M-07	T cells	Low	0.343604
TCGA-D8-A1XQ-01A-11R-A14M-07	T cells	Low	0.414358
TCGA-D8-A1XR-01A-11R-A14M-07	T cells	High	0.173695
TCGA-D8-A1XS-01A-11R-A14M-07	T cells	High	0.302882
TCGA-D8-A1XT-01A-11R-A14M-07	T cells	High	0.275286
TCGA-D8-A1XU-01A-11R-A14M-07	T cells	Low	0.26212
TCGA-D8-A1XV-01A-11R-A14M-07	T cells	Low	0.236493
TCGA-D8-A1XW-01A-11R-A14M-07	T cells	High	0.349237
TCGA-D8-A1XY-01A-11R-A14M-07	T cells	Low	0.182798
TCGA-D8-A1XZ-01A-11R-A14M-07	T cells	High	0.360945
TCGA-D8-A1Y0-01A-11R-A14M-07	T cells	Low	0.428222
TCGA-D8-A1Y1-01A-21R-A14M-07	T cells	High	0.254352
TCGA-D8-A1Y2-01A-11R-A157-07	T cells	High	0.465419
TCGA-D8-A1Y3-01A-11R-A157-07	T cells	Low	0.351398
TCGA-D8-A27E-01A-11R-A16F-07	T cells	High	0.28152
TCGA-D8-A27F-01A-11R-A16F-07	T cells	Low	0.221071
TCGA-D8-A27G-01A-11R-A16F-07	T cells	High	0.398894
TCGA-D8-A27H-01A-11R-A16F-07	T cells	Low	0.272048
TCGA-D8-A27I-01A-11R-A16F-07	T cells	High	0.4282
TCGA-D8-A27K-01A-11R-A16F-07	T cells	High	0.392472
TCGA-D8-A27L-01A-11R-A16F-07	T cells	High	0.358405
TCGA-D8-A27M-01A-11R-A16F-07	T cells	Low	0.449777
TCGA-D8-A27N-01A-11R-A16F-07	T cells	High	0.332044
TCGA-D8-A27P-01A-11R-A16F-07	T cells	High	0.244425
TCGA-D8-A27R-01A-11R-A16F-07	T cells	Low	0.403744
TCGA-D8-A27T-01A-11R-A16F-07	T cells	High	0.416861
TCGA-D8-A27V-01A-12R-A17B-07	T cells	Low	0.364865
TCGA-D8-A27W-01A-11R-A16F-07	T cells	High	0.374991
TCGA-D8-A3Z5-01A-41R-A24H-07	T cells	High	0.239504
TCGA-D8-A3Z6-01A-11R-A239-07	T cells	High	0.213237
TCGA-D8-A4Z1-01A-21R-A266-07	T cells	High	0.33603
TCGA-D8-A73U-01A-11R-A33J-07	T cells	Low	0.546499
TCGA-D8-A73W-01A-22R-A352-07	T cells	High	0.295762
TCGA-D8-A73X-01A-11R-A32P-07	T cells	High	0.232825
TCGA-E2-A105-01A-11R-A10J-07	T cells	Low	0.1917
TCGA-E2-A106-01A-11R-A10J-07	T cells	High	0.19195
TCGA-E2-A107-01A-11R-A10J-07	T cells	Low	0.296698
TCGA-E2-A108-01A-13R-A10J-07	T cells	High	0.555206
TCGA-E2-A109-01A-11R-A10J-07	T cells	Low	0.301541
TCGA-E2-A10A-01A-21R-A115-07	T cells	High	0.213781
TCGA-E2-A10B-01A-11R-A10J-07	T cells	Low	0.331578
TCGA-E2-A10C-01A-21R-A10J-07	T cells	High	0.421926
TCGA-E2-A10E-01A-21R-A10J-07	T cells	High	0.331469
TCGA-E2-A10F-01A-11R-A10J-07	T cells	High	0.368139
TCGA-E2-A14N-01A-31R-A137-07	T cells	Low	0.402306
TCGA-E2-A14O-01A-31R-A115-07	T cells	Low	0.253837
TCGA-E2-A14P-01A-31R-A12D-07	T cells	Low	0.367853
TCGA-E2-A14Q-01A-11R-A12D-07	T cells	Low	0.352658
TCGA-E2-A14R-01A-11R-A115-07	T cells	Low	0.388963
TCGA-E2-A14T-01A-11R-A115-07	T cells	High	0.236782
TCGA-E2-A14U-01A-11R-A22K-07	T cells	Low	0.235481
TCGA-E2-A14V-01A-11R-A12D-07	T cells	Low	0.222464
TCGA-E2-A14W-01A-11R-A12D-07	T cells	Low	0.115185
TCGA-E2-A14X-01A-11R-A115-07	T cells	High	0.45875
TCGA-E2-A14Y-01A-21R-A12D-07	T cells	Low	0.22676
TCGA-E2-A14Z-01A-11R-A115-07	T cells	High	0.472502
TCGA-E2-A150-01A-11R-A12D-07	T cells	High	0.353541
TCGA-E2-A152-01A-11R-A12D-07	T cells	High	0.261106
TCGA-E2-A153-01A-12R-A12D-07	T cells	High	0.236025
TCGA-E2-A154-01A-11R-A115-07	T cells	High	0.129522
TCGA-E2-A155-01A-11R-A12D-07	T cells	Low	0.225525
TCGA-E2-A156-01A-11R-A12D-07	T cells	High	0.0797469
TCGA-E2-A158-01A-11R-A12D-07	T cells	Low	0.209476
TCGA-E2-A159-01A-11R-A115-07	T cells	High	0.479722
TCGA-E2-A15A-01A-11R-A12D-07	T cells	High	0.371624
TCGA-E2-A15A-06A-11R-A12D-07	T cells	Low	0.495678
TCGA-E2-A15C-01A-31R-A12D-07	T cells	High	0.294489
TCGA-E2-A15D-01A-11R-A115-07	T cells	Low	0.338282
TCGA-E2-A15E-01A-11R-A12D-07	T cells	Low	0.20441
TCGA-E2-A15E-06A-11R-A12D-07	T cells	Low	0.369509
TCGA-E2-A15F-01A-11R-A115-07	T cells	Low	0.286516
TCGA-E2-A15G-01A-11R-A12D-07	T cells	High	0.205111
TCGA-E2-A15H-01A-11R-A12D-07	T cells	High	0.232955
TCGA-E2-A15I-01A-21R-A137-07	T cells	Low	0.417783
TCGA-E2-A15J-01A-11R-A12P-07	T cells	High	0.160438
TCGA-E2-A15K-01A-11R-A12P-07	T cells	Low	0.436385
TCGA-E2-A15K-06A-11R-A12P-07	T cells	Low	0.111193
TCGA-E2-A15L-01A-11R-A12D-07	T cells	High	0.174792
TCGA-E2-A15M-01A-11R-A12D-07	T cells	High	0.525328
TCGA-E2-A15O-01A-11R-A115-07	T cells	High	0.259005
TCGA-E2-A15P-01A-11R-A115-07	T cells	High	0.289979
TCGA-E2-A15R-01A-11R-A115-07	T cells	Low	0.121009
TCGA-E2-A15S-01A-11R-A115-07	T cells	Low	0.178616
TCGA-E2-A15T-01A-11R-A115-07	T cells	High	0.230332
TCGA-E2-A1AZ-01A-11R-A12P-07	T cells	High	0.453233
TCGA-E2-A1B0-01A-11R-A12P-07	T cells	High	0.364676
TCGA-E2-A1B1-01A-21R-A12P-07	T cells	Low	0.449949
TCGA-E2-A1B4-01A-11R-A12P-07	T cells	Low	0.209696
TCGA-E2-A1B5-01A-21R-A12P-07	T cells	Low	0.613081
TCGA-E2-A1B6-01A-31R-A12P-07	T cells	Low	0.604257
TCGA-E2-A1BC-01A-11R-A12P-07	T cells	High	0.263125
TCGA-E2-A1BD-01A-11R-A12P-07	T cells	High	0.222684
TCGA-E2-A1IE-01A-11R-A13Q-07	T cells	High	0.196794
TCGA-E2-A1IF-01A-11R-A144-07	T cells	High	0.334183
TCGA-E2-A1IG-01A-11R-A144-07	T cells	High	0.223346
TCGA-E2-A1IH-01A-11R-A13Q-07	T cells	High	0.497862
TCGA-E2-A1II-01A-11R-A144-07	T cells	Low	0.543227
TCGA-E2-A1IJ-01A-11R-A144-07	T cells	High	0.436925
TCGA-E2-A1IK-01A-11R-A144-07	T cells	Low	0.413362
TCGA-E2-A1IL-01A-11R-A14D-07	T cells	High	0.207886
TCGA-E2-A1IN-01A-11R-A13Q-07	T cells	High	0.203954
TCGA-E2-A1IO-01A-11R-A144-07	T cells	High	0.43046
TCGA-E2-A1IU-01A-11R-A14D-07	T cells	High	0.300294
TCGA-E2-A1L6-01A-11R-A13Q-07	T cells	High	0.297776
TCGA-E2-A1L7-01A-11R-A144-07	T cells	Low	0.449347
TCGA-E2-A1L8-01A-11R-A13Q-07	T cells	High	0.315567
TCGA-E2-A1L9-01A-11R-A13Q-07	T cells	High	0.30439
TCGA-E2-A1LA-01A-11R-A144-07	T cells	High	0.408846
TCGA-E2-A1LB-01A-11R-A144-07	T cells	High	0.226481
TCGA-E2-A1LE-01A-12R-A19W-07	T cells	High	0.445221
TCGA-E2-A1LG-01A-21R-A14M-07	T cells	Low	0.270257
TCGA-E2-A1LH-01A-11R-A14D-07	T cells	Low	0.503297
TCGA-E2-A1LI-01A-12R-A157-07	T cells	Low	0.380532
TCGA-E2-A1LK-01A-21R-A14D-07	T cells	Low	0.169115
TCGA-E2-A1LL-01A-11R-A144-07	T cells	Low	0.193736
TCGA-E2-A1LS-01A-12R-A157-07	T cells	Low	0.301632
TCGA-E2-A2P5-01A-11R-A19W-07	T cells	High	0.318012
TCGA-E2-A2P6-01A-11R-A19W-07	T cells	High	0.226489
TCGA-E2-A3DX-01A-21R-A213-07	T cells	Low	0.48002
TCGA-E2-A56Z-01A-12R-A29R-07	T cells	High	0.291206
TCGA-E2-A570-01A-11R-A29R-07	T cells	Low	0.19791
TCGA-E2-A572-01A-13R-A31O-07	T cells	Low	0.211044
TCGA-E2-A573-01A-11R-A29R-07	T cells	Low	0.451194
TCGA-E2-A574-01A-11R-A29R-07	T cells	Low	0.050691
TCGA-E2-A576-01A-11R-A31O-07	T cells	Low	0.271128
TCGA-E2-A9RU-01A-11R-A41B-07	T cells	Low	0.222542
TCGA-E9-A1N3-01A-12R-A157-07	T cells	High	0.209823
TCGA-E9-A1N4-01A-11R-A14M-07	T cells	High	0.377968
TCGA-E9-A1N5-01A-11R-A14D-07	T cells	Low	0.368459
TCGA-E9-A1N6-01A-11R-A144-07	T cells	High	0.232349
TCGA-E9-A1N8-01A-11R-A144-07	T cells	Low	0.178349
TCGA-E9-A1N9-01A-11R-A14D-07	T cells	Low	0.396717
TCGA-E9-A1NA-01A-11R-A144-07	T cells	High	0.277802
TCGA-E9-A1NC-01A-21R-A26B-07	T cells	High	0.408407
TCGA-E9-A1ND-01A-11R-A144-07	T cells	Low	0.490416
TCGA-E9-A1NE-01A-21R-A14M-07	T cells	Low	0.559823
TCGA-E9-A1NF-01A-11R-A14D-07	T cells	High	0.31239
TCGA-E9-A1NG-01A-21R-A14M-07	T cells	High	0.281529
TCGA-E9-A1NH-01A-11R-A14D-07	T cells	High	0.288798
TCGA-E9-A1NI-01A-11R-A14D-07	T cells	Low	0.226344
TCGA-E9-A1QZ-01A-21R-A169-07	T cells	Low	0.525105
TCGA-E9-A1R0-01A-22R-A16F-07	T cells	High	0.372595
TCGA-E9-A1R2-01A-11R-A14D-07	T cells	Low	0.377387
TCGA-E9-A1R3-01A-31R-A14M-07	T cells	Low	0.320312
TCGA-E9-A1R4-01A-21R-A14D-07	T cells	High	0.413759
TCGA-E9-A1R5-01A-11R-A14M-07	T cells	Low	0.238978
TCGA-E9-A1R6-01A-11R-A14D-07	T cells	High	0.192025
TCGA-E9-A1R7-01A-11R-A14M-07	T cells	Low	0.235676
TCGA-E9-A1RA-01A-11R-A14D-07	T cells	Low	0.31632
TCGA-E9-A1RB-01A-11R-A157-07	T cells	Low	0.221581
TCGA-E9-A1RC-01A-11R-A157-07	T cells	Low	0.0707083
TCGA-E9-A1RD-01A-11R-A157-07	T cells	High	0.206167
TCGA-E9-A1RE-01A-11R-A157-07	T cells	High	0.283031
TCGA-E9-A1RF-01A-11R-A157-07	T cells	High	0.389801
TCGA-E9-A1RG-01A-11R-A14D-07	T cells	Low	0.295783
TCGA-E9-A1RH-01A-21R-A169-07	T cells	Low	0.172058
TCGA-E9-A1RI-01A-11R-A169-07	T cells	High	0.296362
TCGA-E9-A226-01A-21R-A157-07	T cells	High	0.201955
TCGA-E9-A227-01A-11R-A157-07	T cells	High	0.439557
TCGA-E9-A228-01A-31R-A157-07	T cells	High	0.164143
TCGA-E9-A229-01A-31R-A157-07	T cells	High	0.342164
TCGA-E9-A22A-01A-11R-A157-07	T cells	High	0.438542
TCGA-E9-A22B-01A-11R-A157-07	T cells	High	0.286668
TCGA-E9-A22D-01A-11R-A157-07	T cells	Low	0.573568
TCGA-E9-A22E-01A-11R-A157-07	T cells	High	0.388322
TCGA-E9-A22G-01A-11R-A157-07	T cells	Low	0.298543
TCGA-E9-A22H-01A-11R-A157-07	T cells	High	0.361443
TCGA-E9-A243-01A-21R-A169-07	T cells	Low	0.565218
TCGA-E9-A244-01A-11R-A169-07	T cells	High	0.326922
TCGA-E9-A245-01A-22R-A16F-07	T cells	Low	0.178225
TCGA-E9-A247-01A-11R-A169-07	T cells	Low	0.20526
TCGA-E9-A248-01A-11R-A169-07	T cells	Low	0.551523
TCGA-E9-A249-01A-11R-A169-07	T cells	Low	0.314991
TCGA-E9-A24A-01A-11R-A169-07	T cells	High	0.305459
TCGA-E9-A295-01A-11R-A16F-07	T cells	High	0.337409
TCGA-E9-A2JS-01A-11R-A180-07	T cells	High	0.257231
TCGA-E9-A2JT-01A-22R-A18M-07	T cells	Low	0.64338
TCGA-E9-A3HO-01A-11R-A213-07	T cells	High	0.430005
TCGA-E9-A3Q9-01A-11R-A21T-07	T cells	High	0.298837
TCGA-E9-A3QA-01A-61R-A22K-07	T cells	Low	0.480249
TCGA-E9-A3X8-01A-31R-A22U-07	T cells	Low	0.418104
TCGA-E9-A54X-01A-11R-A266-07	T cells	Low	0.0586305
TCGA-E9-A54Y-01A-11R-A466-07	T cells	Low	0.173416
TCGA-E9-A5FK-01A-11R-A27Q-07	T cells	Low	0.530443
TCGA-E9-A5FL-01A-11R-A27Q-07	T cells	Low	0.233438
TCGA-E9-A5UO-01A-11R-A28M-07	T cells	High	0.111474
TCGA-E9-A5UP-01A-11R-A28M-07	T cells	Low	0.169533
TCGA-E9-A6HE-01A-11R-A31O-07	T cells	Low	0.307021
TCGA-EW-A1IW-01A-11R-A13Q-07	T cells	Low	0.375156
TCGA-EW-A1IX-01A-12R-A144-07	T cells	High	0.280436
TCGA-EW-A1IY-01A-11R-A13Q-07	T cells	High	0.507837
TCGA-EW-A1IZ-01A-11R-A13Q-07	T cells	Low	0.549149
TCGA-EW-A1J1-01A-11R-A13Q-07	T cells	Low	0.375754
TCGA-EW-A1J2-01A-21R-A13Q-07	T cells	High	0.376352
TCGA-EW-A1J3-01A-11R-A13Q-07	T cells	Low	0.289517
TCGA-EW-A1J5-01A-11R-A13Q-07	T cells	Low	0.445259
TCGA-EW-A1J6-01A-11R-A13Q-07	T cells	High	0.374329
TCGA-EW-A1OV-01A-11R-A144-07	T cells	Low	0.552968
TCGA-EW-A1OW-01A-21R-A144-07	T cells	High	0.324518
TCGA-EW-A1OX-01A-11R-A144-07	T cells	Low	0.0137728
TCGA-EW-A1OY-01A-11R-A144-07	T cells	Low	0.248462
TCGA-EW-A1OZ-01A-11R-A144-07	T cells	High	0.294617
TCGA-EW-A1P0-01A-11R-A144-07	T cells	High	0.377977
TCGA-EW-A1P1-01A-31R-A14D-07	T cells	High	0.418019
TCGA-EW-A1P3-01A-11R-A144-07	T cells	Low	0.253789
TCGA-EW-A1P4-01A-21R-A144-07	T cells	Low	0.409796
TCGA-EW-A1P5-01A-11R-A144-07	T cells	Low	0.29528
TCGA-EW-A1P6-01A-11R-A144-07	T cells	High	0.248066
TCGA-EW-A1P7-01A-21R-A144-07	T cells	Low	0.5678
TCGA-EW-A1P8-01A-11R-A144-07	T cells	Low	0.343429
TCGA-EW-A1PA-01A-11R-A144-07	T cells	High	0.304198
TCGA-EW-A1PB-01A-11R-A144-07	T cells	Low	0.460993
TCGA-EW-A1PC-01B-11R-A21T-07	T cells	Low	0.205132
TCGA-EW-A1PD-01A-11R-A144-07	T cells	High	0.269331
TCGA-EW-A1PE-01A-11R-A144-07	T cells	High	0.371123
TCGA-EW-A1PF-01A-11R-A144-07	T cells	High	0.359081
TCGA-EW-A1PG-01A-11R-A144-07	T cells	High	0.252039
TCGA-EW-A1PH-01A-11R-A14M-07	T cells	Low	0.347882
TCGA-EW-A2FR-01A-11R-A21T-07	T cells	High	0.309689
TCGA-EW-A2FS-01A-11R-A17B-07	T cells	Low	0.361597
TCGA-EW-A2FV-01A-11R-A17B-07	T cells	Low	0.410274
TCGA-EW-A2FW-01A-11R-A17B-07	T cells	High	0.27424
TCGA-EW-A3E8-01B-11R-A24H-07	T cells	High	0.457215
TCGA-EW-A3U0-01A-11R-A22K-07	T cells	Low	0.518935
TCGA-EW-A423-01A-11R-A24H-07	T cells	High	0.312305
TCGA-EW-A424-01A-11R-A24H-07	T cells	High	0.172451
TCGA-EW-A6S9-01A-22R-A33J-07	T cells	High	0.190935
TCGA-EW-A6SA-01A-21R-A32P-07	T cells	Low	0.143151
TCGA-EW-A6SB-01A-12R-A32P-07	T cells	Low	0.490812
TCGA-EW-A6SC-01A-12R-A32P-07	T cells	Low	0.28896
TCGA-EW-A6SD-01A-12R-A33J-07	T cells	Low	0.364656
TCGA-GI-A2C8-01A-11R-A16F-07	T cells	High	0.355148
TCGA-GI-A2C9-01A-11R-A21T-07	T cells	Low	0.252673
TCGA-GM-A2D9-01A-11R-A18M-07	T cells	High	0.265563
TCGA-GM-A2DA-01A-11R-A18M-07	T cells	High	0.447698
TCGA-GM-A2DB-01A-31R-A18M-07	T cells	Low	0.379533
TCGA-GM-A2DC-01A-11R-A18M-07	T cells	High	0.298431
TCGA-GM-A2DD-01A-11R-A180-07	T cells	High	0.498421
TCGA-GM-A2DF-01A-11R-A180-07	T cells	High	0.389759
TCGA-GM-A2DH-01A-11R-A180-07	T cells	Low	0.512416
TCGA-GM-A2DI-01A-31R-A18M-07	T cells	Low	0.583573
TCGA-GM-A2DK-01A-21R-A180-07	T cells	High	0.325122
TCGA-GM-A2DL-01A-11R-A18M-07	T cells	High	0.274949
TCGA-GM-A2DM-01A-11R-A180-07	T cells	Low	0.253776
TCGA-GM-A2DN-01A-11R-A180-07	T cells	Low	0.484497
TCGA-GM-A2DO-01A-11R-A18M-07	T cells	Low	0.584598
TCGA-GM-A3NW-01A-21R-A22K-07	T cells	Low	0.332178
TCGA-GM-A3NY-01A-11R-A21T-07	T cells	High	0.268685
TCGA-GM-A3XG-01A-31R-A24H-07	T cells	Low	0.234336
TCGA-GM-A3XL-01A-11R-A22U-07	T cells	Low	0.422698
TCGA-GM-A3XN-01A-12R-A22U-07	T cells	High	0.363288
TCGA-GM-A4E0-01A-12R-A266-07	T cells	High	0.392452
TCGA-GM-A5PV-01A-11R-A28M-07	T cells	Low	0.325867
TCGA-GM-A5PX-01A-12R-A28M-07	T cells	Low	0.310316
TCGA-HN-A2NL-01A-11R-A18M-07	T cells	Low	0.384908
TCGA-HN-A2OB-01A-21R-A27Q-07	T cells	Low	0.302259
TCGA-JL-A3YW-01A-12R-A239-07	T cells	High	0.377634
TCGA-JL-A3YX-01A-11R-A22U-07	T cells	Low	0.200727
TCGA-LD-A66U-01A-11R-A31O-07	T cells	Low	0.460586
TCGA-LD-A74U-01A-13R-A33J-07	T cells	High	0.296479
TCGA-LD-A7W6-01A-81R-A352-07	T cells	Low	0.351574
TCGA-LD-A9QF-01A-32R-A41B-07	T cells	High	0.502443
TCGA-LL-A440-01A-11R-A24H-07	T cells	High	0.340789
TCGA-LL-A441-01A-11R-A24H-07	T cells	Low	0.540295
TCGA-LL-A442-01A-11R-A24H-07	T cells	High	0.14811
TCGA-LL-A50Y-01A-11R-A266-07	T cells	Low	0.299917
TCGA-LL-A5YL-01A-12R-A29R-07	T cells	Low	0.359915
TCGA-LL-A5YM-01A-11R-A28M-07	T cells	Low	0.225998
TCGA-LL-A5YN-01A-11R-A28M-07	T cells	Low	0.538207
TCGA-LL-A5YO-01A-21R-A28M-07	T cells	Low	0.570196
TCGA-LL-A5YP-01A-21R-A28M-07	T cells	High	0.349228
TCGA-LL-A6FP-01A-11R-A31O-07	T cells	Low	0.134521
TCGA-LL-A6FQ-01A-11R-A31O-07	T cells	Low	0.236347
TCGA-LL-A6FR-01A-12R-A31O-07	T cells	Low	0.153204
TCGA-LL-A73Y-01A-11R-A33J-07	T cells	High	0.407405
TCGA-LL-A73Z-01A-11R-A32P-07	T cells	Low	0.414784
TCGA-LL-A740-01A-21R-A32P-07	T cells	High	0.278649
TCGA-LL-A7SZ-01A-32R-A352-07	T cells	Low	0.442977
TCGA-LL-A7T0-01A-31R-A352-07	T cells	Low	0.330094
TCGA-LL-A8F5-01A-11R-A36F-07	T cells	Low	0.347643
TCGA-LL-A9Q3-01A-11R-A41B-07	T cells	Low	0.349172
TCGA-LQ-A4E4-01A-11R-A266-07	T cells	Low	0.174985
TCGA-MS-A51U-01A-31R-A266-07	T cells	High	0.395158
TCGA-OK-A5Q2-01A-11R-A27Q-07	T cells	High	0.453292
TCGA-OL-A5D6-01A-21R-A27Q-07	T cells	High	0.260963
TCGA-OL-A5D7-01A-11R-A27Q-07	T cells	Low	0.446932
TCGA-OL-A5D8-01A-11R-A27Q-07	T cells	Low	0.3059
TCGA-OL-A5DA-01A-11R-A27Q-07	T cells	High	0.335872
TCGA-OL-A5RU-01A-11R-A28M-07	T cells	Low	0.458532
TCGA-OL-A5RV-01A-12R-A28M-07	T cells	Low	0.227471
TCGA-OL-A5RW-01A-11R-A28M-07	T cells	Low	0.289661
TCGA-OL-A5RX-01A-11R-A28M-07	T cells	Low	0.366457
TCGA-OL-A5RY-01A-21R-A28M-07	T cells	High	0.520465
TCGA-OL-A5RZ-01A-11R-A28M-07	T cells	Low	0.208141
TCGA-OL-A5S0-01A-11R-A28M-07	T cells	Low	0.355617
TCGA-OL-A66H-01A-11R-A29R-07	T cells	High	0.347084
TCGA-OL-A66I-01A-21R-A29R-07	T cells	Low	0.566108
TCGA-OL-A66J-01A-11R-A29R-07	T cells	High	0.260926
TCGA-OL-A66K-01A-11R-A29R-07	T cells	High	0.23876
TCGA-OL-A66L-01A-12R-A31O-07	T cells	Low	0.397559
TCGA-OL-A66N-01A-12R-A31O-07	T cells	Low	0.385755
TCGA-OL-A66O-01A-11R-A31O-07	T cells	Low	0.178329
TCGA-OL-A66P-01A-11R-A31O-07	T cells	Low	0.526062
TCGA-OL-A6VO-01A-12R-A33J-07	T cells	Low	0.298603
TCGA-OL-A6VQ-01A-12R-A41B-07	T cells	Low	0.356741
TCGA-OL-A6VR-01A-32R-A33J-07	T cells	Low	0.174701
TCGA-OL-A97C-01A-32R-A41B-07	T cells	High	0.370104
TCGA-PE-A5DC-01A-12R-A27Q-07	T cells	High	0.2654
TCGA-PE-A5DD-01A-12R-A27Q-07	T cells	High	0.365451
TCGA-PE-A5DE-01A-11R-A27Q-07	T cells	Low	0.552421
TCGA-PL-A8LV-01A-21R-A41B-07	T cells	Low	0.39799
TCGA-PL-A8LX-01A-11R-A41B-07	T cells	High	0.259998
TCGA-PL-A8LY-01A-11R-A41B-07	T cells	Low	0.338769
TCGA-PL-A8LZ-01A-31R-A36F-07	T cells	High	0.476921
TCGA-S3-A6ZF-01A-32R-A32P-07	T cells	High	0.3545
TCGA-S3-A6ZG-01A-22R-A32P-07	T cells	High	0.324059
TCGA-S3-A6ZH-01A-22R-A32P-07	T cells	Low	0.367686
TCGA-S3-AA0Z-01A-11R-A41B-07	T cells	Low	0.375369
TCGA-S3-AA10-01A-21R-A41B-07	T cells	Low	0.507557
TCGA-S3-AA11-01A-31R-A41B-07	T cells	Low	0.186626
TCGA-S3-AA12-01A-11R-A41B-07	T cells	Low	0.20577
TCGA-S3-AA14-01A-11R-A41B-07	T cells	Low	0.249345
TCGA-S3-AA15-01A-11R-A41B-07	T cells	High	0.465556
TCGA-S3-AA17-01A-11R-A41B-07	T cells	High	0.512116
TCGA-UL-AAZ6-01A-11R-A41B-07	T cells	Low	0.168137
TCGA-UU-A93S-01A-21R-A41B-07	T cells	Low	0.236693
TCGA-V7-A7HQ-01A-11R-A33J-07	T cells	Low	0.18327
TCGA-W8-A86G-01A-21R-A36F-07	T cells	High	0.198991
TCGA-WT-AB41-01A-11R-A41B-07	T cells	Low	0.50343
TCGA-WT-AB44-01A-11R-A41B-07	T cells	Low	0.241774
TCGA-XX-A899-01A-11R-A36F-07	T cells	High	0.447786
TCGA-XX-A89A-01A-11R-A36F-07	T cells	High	0.392903
TCGA-Z7-A8R5-01A-42R-A41B-07	T cells	Low	0.396282
TCGA-Z7-A8R6-01A-11R-A41B-07	T cells	Low	0.28428
TCGA-3C-AAAU-01A-11R-A41B-07	aDC	Low	0.136328
TCGA-3C-AALI-01A-11R-A41B-07	aDC	High	0.454034
TCGA-3C-AALJ-01A-31R-A41B-07	aDC	Low	0.333367
TCGA-3C-AALK-01A-11R-A41B-07	aDC	Low	0.27905
TCGA-4H-AAAK-01A-12R-A41B-07	aDC	Low	0.229411
TCGA-5L-AAT0-01A-12R-A41B-07	aDC	Low	0.274321
TCGA-5L-AAT1-01A-12R-A41B-07	aDC	Low	0.37036
TCGA-5T-A9QA-01A-11R-A41B-07	aDC	Low	0.133457
TCGA-A1-A0SB-01A-11R-A144-07	aDC	Low	0.103825
TCGA-A1-A0SD-01A-11R-A115-07	aDC	High	0.392894
TCGA-A1-A0SE-01A-11R-A084-07	aDC	Low	0.1945
TCGA-A1-A0SF-01A-11R-A144-07	aDC	Low	0.29808
TCGA-A1-A0SG-01A-11R-A144-07	aDC	High	0.228746
TCGA-A1-A0SH-01A-11R-A084-07	aDC	High	0.18088
TCGA-A1-A0SI-01A-11R-A144-07	aDC	Low	0.414679
TCGA-A1-A0SJ-01A-11R-A084-07	aDC	Low	0.249282
TCGA-A1-A0SK-01A-12R-A084-07	aDC	Low	0.115847
TCGA-A1-A0SM-01A-11R-A084-07	aDC	High	0.161875
TCGA-A1-A0SN-01A-11R-A144-07	aDC	High	0.34744
TCGA-A1-A0SO-01A-22R-A084-07	aDC	Low	0.320216
TCGA-A1-A0SP-01A-11R-A084-07	aDC	Low	0.354206
TCGA-A1-A0SQ-01A-21R-A144-07	aDC	Low	0.195229
TCGA-A2-A04N-01A-11R-A115-07	aDC	High	0.170879
TCGA-A2-A04P-01A-31R-A034-07	aDC	High	0.489232
TCGA-A2-A04Q-01A-21R-A034-07	aDC	Low	0.569194
TCGA-A2-A04R-01A-41R-A109-07	aDC	High	0.20807
TCGA-A2-A04T-01A-21R-A034-07	aDC	Low	0.396537
TCGA-A2-A04U-01A-11R-A115-07	aDC	High	0.253445
TCGA-A2-A04V-01A-21R-A034-07	aDC	Low	0.279214
TCGA-A2-A04W-01A-31R-A115-07	aDC	High	0.183505
TCGA-A2-A04X-01A-21R-A034-07	aDC	High	0.513684
TCGA-A2-A04Y-01A-21R-A034-07	aDC	High	0.307408
TCGA-A2-A0CK-01A-11R-A22K-07	aDC	Low	0.19779
TCGA-A2-A0CL-01A-11R-A115-07	aDC	Low	0.568196
TCGA-A2-A0CM-01A-31R-A034-07	aDC	High	0.509975
TCGA-A2-A0CO-01A-13R-A22K-07	aDC	High	0.418126
TCGA-A2-A0CP-01A-11R-A034-07	aDC	Low	0.178752
TCGA-A2-A0CQ-01A-21R-A034-07	aDC	Low	0.247589
TCGA-A2-A0CR-01A-11R-A22K-07	aDC	Low	0.491495
TCGA-A2-A0CS-01A-11R-A115-07	aDC	Low	0.29508
TCGA-A2-A0CT-01A-31R-A056-07	aDC	Low	0.224805
TCGA-A2-A0CU-01A-12R-A034-07	aDC	High	0.163398
TCGA-A2-A0CV-01A-31R-A115-07	aDC	Low	0.274175
TCGA-A2-A0CW-01A-21R-A115-07	aDC	Low	0.389611
TCGA-A2-A0CX-01A-21R-A00Z-07	aDC	High	0.366518
TCGA-A2-A0CY-01A-12R-A034-07	aDC	Low	0.0402433
TCGA-A2-A0CZ-01A-11R-A034-07	aDC	High	0.317952
TCGA-A2-A0D0-01A-11R-A00Z-07	aDC	Low	0.390011
TCGA-A2-A0D1-01A-11R-A034-07	aDC	High	0.174828
TCGA-A2-A0D2-01A-21R-A034-07	aDC	Low	0.380067
TCGA-A2-A0D3-01A-11R-A115-07	aDC	Low	0.230797
TCGA-A2-A0D4-01A-11R-A00Z-07	aDC	Low	0.243702
TCGA-A2-A0EM-01A-11R-A034-07	aDC	Low	0.186181
TCGA-A2-A0EN-01A-13R-A084-07	aDC	High	0.368695
TCGA-A2-A0EO-01A-11R-A034-07	aDC	Low	0.230226
TCGA-A2-A0EP-01A-52R-A22U-07	aDC	High	0.486068
TCGA-A2-A0EQ-01A-11R-A034-07	aDC	Low	0.566398
TCGA-A2-A0ER-01A-21R-A034-07	aDC	Low	0.285928
TCGA-A2-A0ES-01A-11R-A115-07	aDC	Low	0.341109
TCGA-A2-A0ET-01A-31R-A034-07	aDC	Low	0.288191
TCGA-A2-A0EU-01A-22R-A056-07	aDC	Low	0.254119
TCGA-A2-A0EV-01A-11R-A034-07	aDC	High	0.356243
TCGA-A2-A0EW-01A-21R-A115-07	aDC	High	0.239084
TCGA-A2-A0EX-01A-21R-A034-07	aDC	Low	0.203163
TCGA-A2-A0EY-01A-11R-A034-07	aDC	High	0.27509
TCGA-A2-A0ST-01A-12R-A084-07	aDC	Low	0.601728
TCGA-A2-A0SU-01A-11R-A084-07	aDC	Low	0.269596
TCGA-A2-A0SV-01A-11R-A084-07	aDC	High	0.283033
TCGA-A2-A0SW-01A-11R-A084-07	aDC	High	0.382694
TCGA-A2-A0SX-01A-12R-A084-07	aDC	Low	0.488887
TCGA-A2-A0SY-01A-31R-A084-07	aDC	Low	0.302988
TCGA-A2-A0T0-01A-22R-A084-07	aDC	Low	0.27806
TCGA-A2-A0T1-01A-21R-A084-07	aDC	High	0.41883
TCGA-A2-A0T2-01A-11R-A084-07	aDC	High	0.239871
TCGA-A2-A0T3-01A-21R-A115-07	aDC	High	0.233897
TCGA-A2-A0T4-01A-31R-A084-07	aDC	High	0.394589
TCGA-A2-A0T5-01A-21R-A084-07	aDC	High	0.228999
TCGA-A2-A0T6-01A-11R-A084-07	aDC	High	0.335967
TCGA-A2-A0T7-01A-21R-A084-07	aDC	Low	0.234294
TCGA-A2-A0YC-01A-11R-A109-07	aDC	High	0.302547
TCGA-A2-A0YD-01A-11R-A109-07	aDC	High	0.265336
TCGA-A2-A0YE-01A-11R-A109-07	aDC	Low	0.321112
TCGA-A2-A0YF-01A-21R-A109-07	aDC	High	0.247213
TCGA-A2-A0YG-01A-21R-A109-07	aDC	High	0.310939
TCGA-A2-A0YH-01A-11R-A109-07	aDC	Low	0.386263
TCGA-A2-A0YI-01A-31R-A10J-07	aDC	Low	0.312694
TCGA-A2-A0YJ-01A-11R-A109-07	aDC	Low	0.169672
TCGA-A2-A0YK-01A-22R-A109-07	aDC	High	0.358683
TCGA-A2-A0YL-01A-21R-A109-07	aDC	High	0.271221
TCGA-A2-A0YM-01A-11R-A109-07	aDC	Low	0.472991
TCGA-A2-A0YT-01A-11R-A109-07	aDC	Low	0.309377
TCGA-A2-A1FV-01A-11R-A13Q-07	aDC	High	0.0679082
TCGA-A2-A1FW-01A-11R-A13Q-07	aDC	Low	0.268032
TCGA-A2-A1FX-01A-11R-A13Q-07	aDC	High	0.339944
TCGA-A2-A1FZ-01A-51R-A14D-07	aDC	Low	0.218867
TCGA-A2-A1G0-01A-11R-A13Q-07	aDC	High	0.239885
TCGA-A2-A1G1-01A-21R-A13Q-07	aDC	High	0.442563
TCGA-A2-A1G4-01A-11R-A13Q-07	aDC	High	0.1864
TCGA-A2-A1G6-01A-11R-A13Q-07	aDC	Low	0.138346
TCGA-A2-A259-01A-11R-A16F-07	aDC	Low	0.333015
TCGA-A2-A25A-01A-12R-A16F-07	aDC	High	0.335637
TCGA-A2-A25B-01A-11R-A169-07	aDC	Low	0.359288
TCGA-A2-A25C-01A-11R-A169-07	aDC	High	0.319621
TCGA-A2-A25D-01A-12R-A16F-07	aDC	High	0.475144
TCGA-A2-A25E-01A-11R-A169-07	aDC	Low	0.299225
TCGA-A2-A25F-01A-11R-A169-07	aDC	Low	0.600238
TCGA-A2-A3KC-01A-11R-A213-07	aDC	High	0.223934
TCGA-A2-A3KD-01A-12R-A213-07	aDC	Low	0.194789
TCGA-A2-A3XS-01A-11R-A22U-07	aDC	High	0.353635
TCGA-A2-A3XT-01A-11R-A22U-07	aDC	Low	0.468445
TCGA-A2-A3XU-01A-12R-A22U-07	aDC	Low	0.115058
TCGA-A2-A3XV-01A-21R-A239-07	aDC	Low	0.160018
TCGA-A2-A3XW-01A-11R-A239-07	aDC	High	0.352576
TCGA-A2-A3XX-01A-21R-A239-07	aDC	Low	0.328727
TCGA-A2-A3XY-01A-11R-A239-07	aDC	Low	0.386085
TCGA-A2-A3XZ-01A-42R-A239-07	aDC	Low	0.384092
TCGA-A2-A3Y0-01A-11R-A239-07	aDC	Low	0.392073
TCGA-A2-A4RW-01A-21R-A266-07	aDC	High	0.252242
TCGA-A2-A4RX-01A-11R-A266-07	aDC	High	0.317598
TCGA-A2-A4RY-01A-31R-A266-07	aDC	Low	0.221758
TCGA-A2-A4S0-01A-21R-A266-07	aDC	High	0.231369
TCGA-A2-A4S1-01A-21R-A266-07	aDC	High	0.271064
TCGA-A2-A4S2-01A-12R-A266-07	aDC	High	0.371456
TCGA-A2-A4S3-01A-21R-A266-07	aDC	High	0.343988
TCGA-A7-A0CD-01A-11R-A00Z-07	aDC	High	0.199856
TCGA-A7-A0CE-01A-11R-A00Z-07	aDC	Low	0.367201
TCGA-A7-A0CG-01A-12R-A056-07	aDC	High	0.311285
TCGA-A7-A0CH-01A-21R-A00Z-07	aDC	Low	0.281449
TCGA-A7-A0CJ-01A-21R-A00Z-07	aDC	High	0.353307
TCGA-A7-A0D9-01A-31R-A056-07	aDC	High	0.112754
TCGA-A7-A0DA-01A-31R-A115-07	aDC	High	0.229442
TCGA-A7-A0DB-01A-11R-A00Z-07	aDC	Low	0.140299
TCGA-A7-A0DB-01A-11R-A277-07	aDC	Low	0.0546555
TCGA-A7-A0DB-01C-02R-A277-07	aDC	High	-0.0674762
TCGA-A7-A0DC-01A-11R-A00Z-07	aDC	High	-0.0471126
TCGA-A7-A0DC-01B-04R-A22O-07	aDC	High	-0.0401905
TCGA-A7-A13D-01A-13R-A12P-07	aDC	High	0.245227
TCGA-A7-A13D-01A-13R-A277-07	aDC	High	0.131517
TCGA-A7-A13D-01B-04R-A277-07	aDC	High	-0.00490425
TCGA-A7-A13E-01A-11R-A12P-07	aDC	High	0.19428
TCGA-A7-A13E-01A-11R-A277-07	aDC	High	0.140163
TCGA-A7-A13E-01B-06R-A277-07	aDC	High	0.185912
TCGA-A7-A13F-01A-11R-A12P-07	aDC	High	0.141717
TCGA-A7-A13G-01B-04R-A22O-07	aDC	High	0.0193045
TCGA-A7-A13H-01A-11R-A22K-07	aDC	High	0.394258
TCGA-A7-A26E-01A-11R-A169-07	aDC	Low	0.182803
TCGA-A7-A26E-01A-11R-A277-07	aDC	Low	0.0564725
TCGA-A7-A26E-01B-06R-A277-07	aDC	High	0.0512505
TCGA-A7-A26F-01B-04R-A22O-07	aDC	High	0.328713
TCGA-A7-A26G-01A-21R-A169-07	aDC	High	0.367455
TCGA-A7-A26H-01A-11R-A169-07	aDC	Low	0.232144
TCGA-A7-A26I-01B-06R-A22O-07	aDC	High	0.139818
TCGA-A7-A26J-01A-11R-A169-07	aDC	High	0.259527
TCGA-A7-A26J-01A-11R-A277-07	aDC	Low	0.206058
TCGA-A7-A26J-01B-02R-A277-07	aDC	High	0.209228
TCGA-A7-A2KD-01A-31R-A21T-07	aDC	Low	0.305199
TCGA-A7-A3IY-01A-21R-A21T-07	aDC	High	0.330778
TCGA-A7-A3IZ-01A-11R-A213-07	aDC	High	0.210508
TCGA-A7-A3J0-01A-11R-A213-07	aDC	Low	0.321941
TCGA-A7-A3J1-01A-11R-A213-07	aDC	High	0.393903
TCGA-A7-A3RF-01A-11R-A22K-07	aDC	Low	0.293956
TCGA-A7-A425-01A-11R-A24H-07	aDC	High	0.191228
TCGA-A7-A426-01A-22R-A24H-07	aDC	Low	0.187838
TCGA-A7-A4SA-01A-11R-A266-07	aDC	Low	0.324984
TCGA-A7-A4SB-01A-21R-A266-07	aDC	High	0.12446
TCGA-A7-A4SC-01A-12R-A266-07	aDC	High	0.350262
TCGA-A7-A4SD-01A-11R-A266-07	aDC	High	0.517854
TCGA-A7-A4SE-01A-11R-A266-07	aDC	Low	0.315146
TCGA-A7-A4SF-01A-11R-A266-07	aDC	Low	0.272911
TCGA-A7-A56D-01A-11R-A27Q-07	aDC	Low	0.434252
TCGA-A7-A5ZV-01A-11R-A28M-07	aDC	High	0.406947
TCGA-A7-A5ZW-01A-12R-A29R-07	aDC	High	0.184341
TCGA-A7-A5ZX-01A-12R-A29R-07	aDC	Low	0.105864
TCGA-A7-A6VV-01A-22R-A33J-07	aDC	High	0.258539
TCGA-A7-A6VW-01A-21R-A33J-07	aDC	Low	0.488844
TCGA-A7-A6VX-01A-12R-A33J-07	aDC	Low	0.293476
TCGA-A7-A6VY-01A-12R-A33J-07	aDC	Low	0.44903
TCGA-A8-A06N-01A-11R-A00Z-07	aDC	Low	0.216933
TCGA-A8-A06O-01A-11R-A00Z-07	aDC	Low	0.288418
TCGA-A8-A06P-01A-11R-A00Z-07	aDC	High	0.121014
TCGA-A8-A06Q-01A-11R-A034-07	aDC	Low	0.160267
TCGA-A8-A06R-01A-11R-A00Z-07	aDC	High	0.366654
TCGA-A8-A06T-01A-11R-A00Z-07	aDC	Low	0.323646
TCGA-A8-A06U-01A-11R-A00Z-07	aDC	Low	0.39147
TCGA-A8-A06X-01A-21R-A00Z-07	aDC	High	0.375273
TCGA-A8-A06Y-01A-21R-A00Z-07	aDC	High	0.20707
TCGA-A8-A06Z-01A-11R-A00Z-07	aDC	High	0.219135
TCGA-A8-A075-01A-11R-A084-07	aDC	Low	0.260843
TCGA-A8-A076-01A-21R-A00Z-07	aDC	High	0.216737
TCGA-A8-A079-01A-21R-A00Z-07	aDC	High	0.258735
TCGA-A8-A07B-01A-11R-A00Z-07	aDC	Low	0.244593
TCGA-A8-A07C-01A-11R-A034-07	aDC	Low	0.355523
TCGA-A8-A07E-01A-11R-A034-07	aDC	High	0.347326
TCGA-A8-A07F-01A-11R-A00Z-07	aDC	High	0.332778
TCGA-A8-A07G-01A-11R-A034-07	aDC	High	0.270937
TCGA-A8-A07I-01A-11R-A00Z-07	aDC	High	0.32784
TCGA-A8-A07J-01A-11R-A00Z-07	aDC	High	0.281101
TCGA-A8-A07L-01A-11R-A00Z-07	aDC	High	0.181366
TCGA-A8-A07O-01A-11R-A00Z-07	aDC	Low	0.331499
TCGA-A8-A07P-01A-11R-A00Z-07	aDC	Low	0.277699
TCGA-A8-A07R-01A-21R-A034-07	aDC	Low	0.35745
TCGA-A8-A07S-01A-11R-A034-07	aDC	Low	0.28171
TCGA-A8-A07U-01A-11R-A034-07	aDC	Low	0.575165
TCGA-A8-A07W-01A-11R-A00Z-07	aDC	High	0.339494
TCGA-A8-A07Z-01A-11R-A00Z-07	aDC	Low	0.313279
TCGA-A8-A081-01A-11R-A00Z-07	aDC	Low	0.407278
TCGA-A8-A082-01A-11R-A00Z-07	aDC	High	0.172635
TCGA-A8-A083-01A-21R-A00Z-07	aDC	Low	0.254298
TCGA-A8-A084-01A-21R-A00Z-07	aDC	High	0.181335
TCGA-A8-A085-01A-11R-A00Z-07	aDC	High	0.00560668
TCGA-A8-A086-01A-11R-A00Z-07	aDC	High	0.235303
TCGA-A8-A08A-01A-11R-A32Y-07	aDC	Low	0.274967
TCGA-A8-A08B-01A-11R-A00Z-07	aDC	Low	0.376323
TCGA-A8-A08C-01A-11R-A00Z-07	aDC	High	0.184434
TCGA-A8-A08F-01A-11R-A00Z-07	aDC	High	0.405286
TCGA-A8-A08G-01A-11R-A00Z-07	aDC	High	0.269824
TCGA-A8-A08H-01A-21R-A00Z-07	aDC	Low	0.324244
TCGA-A8-A08I-01A-11R-A00Z-07	aDC	Low	0.496113
TCGA-A8-A08J-01A-11R-A00Z-07	aDC	High	0.302662
TCGA-A8-A08L-01A-11R-A00Z-07	aDC	High	0.364745
TCGA-A8-A08O-01A-21R-A056-07	aDC	Low	0.144127
TCGA-A8-A08P-01A-11R-A00Z-07	aDC	High	0.444365
TCGA-A8-A08R-01A-11R-A034-07	aDC	Low	0.513944
TCGA-A8-A08S-01A-11R-A034-07	aDC	Low	0.406667
TCGA-A8-A08T-01A-21R-A00Z-07	aDC	High	0.18851
TCGA-A8-A08X-01A-21R-A00Z-07	aDC	High	0.366734
TCGA-A8-A08Z-01A-21R-A00Z-07	aDC	High	0.167333
TCGA-A8-A090-01A-11R-A00Z-07	aDC	High	0.260753
TCGA-A8-A091-01A-11R-A00Z-07	aDC	High	0.15444
TCGA-A8-A092-01A-11R-A00Z-07	aDC	Low	0.280714
TCGA-A8-A093-01A-11R-A00Z-07	aDC	High	0.0987696
TCGA-A8-A094-01A-11R-A00Z-07	aDC	Low	0.421484
TCGA-A8-A095-01A-11R-A00Z-07	aDC	Low	0.232217
TCGA-A8-A096-01A-11R-A00Z-07	aDC	High	0.451169
TCGA-A8-A097-01A-11R-A034-07	aDC	High	0.256114
TCGA-A8-A099-01A-11R-A00Z-07	aDC	Low	0.250696
TCGA-A8-A09A-01A-11R-A00Z-07	aDC	High	0.242957
TCGA-A8-A09B-01A-11R-A00Z-07	aDC	High	0.136452
TCGA-A8-A09D-01A-11R-A00Z-07	aDC	High	0.285789
TCGA-A8-A09E-01A-11R-A00Z-07	aDC	Low	0.2578
TCGA-A8-A09G-01A-21R-A00Z-07	aDC	High	0.415738
TCGA-A8-A09I-01A-22R-A034-07	aDC	Low	0.396961
TCGA-A8-A09K-01A-11R-A00Z-07	aDC	Low	0.265173
TCGA-A8-A09M-01A-11R-A00Z-07	aDC	High	0.426512
TCGA-A8-A09N-01A-11R-A00Z-07	aDC	Low	0.268413
TCGA-A8-A09Q-01A-11R-A00Z-07	aDC	High	0.256431
TCGA-A8-A09R-01A-11R-A00Z-07	aDC	Low	0.366266
TCGA-A8-A09T-01A-11R-A00Z-07	aDC	High	0.23908
TCGA-A8-A09V-01A-11R-A034-07	aDC	High	0.098528
TCGA-A8-A09W-01A-11R-A00Z-07	aDC	High	0.331005
TCGA-A8-A09X-01A-11R-A00Z-07	aDC	High	0.435381
TCGA-A8-A09Z-01A-11R-A00Z-07	aDC	Low	0.341352
TCGA-A8-A0A1-01A-11R-A00Z-07	aDC	High	0.476723
TCGA-A8-A0A2-01A-11R-A034-07	aDC	Low	0.20141
TCGA-A8-A0A4-01A-11R-A00Z-07	aDC	High	0.204542
TCGA-A8-A0A6-01A-12R-A056-07	aDC	Low	0.434187
TCGA-A8-A0A7-01A-11R-A00Z-07	aDC	Low	0.51721
TCGA-A8-A0A9-01A-11R-A00Z-07	aDC	High	0.276003
TCGA-A8-A0AB-01A-11R-A034-07	aDC	Low	0.0600403
TCGA-A8-A0AD-01A-11R-A056-07	aDC	Low	0.277853
TCGA-AC-A23C-01A-12R-A169-07	aDC	High	0.313746
TCGA-AC-A23E-01A-11R-A157-07	aDC	High	0.176799
TCGA-AC-A23G-01A-11R-A213-07	aDC	High	0.223824
TCGA-AC-A23H-01A-11R-A157-07	aDC	High	0.194196
TCGA-AC-A2B8-01A-11R-A17B-07	aDC	High	0.313066
TCGA-AC-A2BK-01A-11R-A21T-07	aDC	Low	0.213154
TCGA-AC-A2BM-01A-11R-A21T-07	aDC	Low	0.399249
TCGA-AC-A2FB-01A-11R-A17B-07	aDC	Low	0.513892
TCGA-AC-A2FE-01A-11R-A19W-07	aDC	Low	0.445852
TCGA-AC-A2FF-01A-11R-A17B-07	aDC	High	0.360756
TCGA-AC-A2FG-01A-11R-A17B-07	aDC	Low	0.108505
TCGA-AC-A2FK-01A-12R-A180-07	aDC	Low	0.216269
TCGA-AC-A2FM-01A-11R-A19W-07	aDC	High	0.161574
TCGA-AC-A2FO-01A-11R-A180-07	aDC	Low	0.346622
TCGA-AC-A2QH-01B-04R-A22O-07	aDC	High	-0.0644883
TCGA-AC-A2QI-01A-12R-A19W-07	aDC	High	0.248834
TCGA-AC-A2QJ-01A-12R-A19W-07	aDC	Low	0.268276
TCGA-AC-A3BB-01A-21R-A19W-07	aDC	High	0.36542
TCGA-AC-A3EH-01A-22R-A22K-07	aDC	Low	0.213043
TCGA-AC-A3HN-01A-11R-A213-07	aDC	High	0.280911
TCGA-AC-A3OD-01B-06R-A22O-07	aDC	High	0.386635
TCGA-AC-A3QP-01A-11R-A22U-07	aDC	Low	0.19744
TCGA-AC-A3QQ-01B-06R-A22O-07	aDC	High	0.128323
TCGA-AC-A3TM-01A-11R-A22K-07	aDC	Low	0.184474
TCGA-AC-A3TN-01A-11R-A22K-07	aDC	High	0.168154
TCGA-AC-A3W5-01A-11R-A22K-07	aDC	Low	0.342853
TCGA-AC-A3W6-01A-12R-A22K-07	aDC	High	0.376551
TCGA-AC-A3W7-01A-11R-A22K-07	aDC	Low	0.136353
TCGA-AC-A3YI-01A-21R-A239-07	aDC	High	0.293246
TCGA-AC-A3YJ-01A-11R-A22U-07	aDC	High	0.260902
TCGA-AC-A4ZE-01A-11R-A41B-07	aDC	High	0.186793
TCGA-AC-A5EH-01A-11R-A28M-07	aDC	Low	0.320282
TCGA-AC-A5XS-01A-11R-A29R-07	aDC	Low	0.324448
TCGA-AC-A5XU-01A-11R-A28M-07	aDC	High	0.293342
TCGA-AC-A62V-01A-11R-A31O-07	aDC	Low	0.10123
TCGA-AC-A62X-01A-11R-A29R-07	aDC	Low	0.431596
TCGA-AC-A62Y-01A-11R-A29R-07	aDC	Low	0.312537
TCGA-AC-A6IV-01A-12R-A33J-07	aDC	High	0.304918
TCGA-AC-A6IW-01A-12R-A33J-07	aDC	Low	0.540807
TCGA-AC-A6IX-01A-12R-A32P-07	aDC	High	0.321576
TCGA-AC-A6IX-06A-11R-A32P-07	aDC	Low	0.349682
TCGA-AC-A6NO-01A-12R-A33J-07	aDC	Low	0.126466
TCGA-AC-A7VB-01A-11R-A352-07	aDC	High	0.13177
TCGA-AC-A7VC-01A-11R-A352-07	aDC	High	0.190876
TCGA-AC-A8OP-01A-11R-A36F-07	aDC	High	0.284327
TCGA-AC-A8OQ-01A-11R-A41B-07	aDC	High	0.41781
TCGA-AC-A8OR-01A-21R-A41B-07	aDC	Low	0.140556
TCGA-AC-A8OS-01A-12R-A41B-07	aDC	High	0.308104
TCGA-AN-A03X-01A-21R-A00Z-07	aDC	Low	0.223834
TCGA-AN-A03Y-01A-21R-A00Z-07	aDC	High	0.319465
TCGA-AN-A041-01A-11R-A034-07	aDC	High	0.228928
TCGA-AN-A046-01A-21R-A034-07	aDC	Low	0.391881
TCGA-AN-A049-01A-21R-A00Z-07	aDC	High	0.359913
TCGA-AN-A04A-01A-21R-A034-07	aDC	High	0.224438
TCGA-AN-A04C-01A-21R-A034-07	aDC	High	0.252815
TCGA-AN-A04D-01A-21R-A034-07	aDC	High	0.173402
TCGA-AN-A0AJ-01A-11R-A00Z-07	aDC	Low	0.410479
TCGA-AN-A0AK-01A-21R-A00Z-07	aDC	High	0.267075
TCGA-AN-A0AL-01A-11R-A00Z-07	aDC	High	0.490636
TCGA-AN-A0AM-01A-11R-A034-07	aDC	Low	0.394892
TCGA-AN-A0AR-01A-11R-A00Z-07	aDC	Low	0.114709
TCGA-AN-A0AS-01A-11R-A00Z-07	aDC	High	0.155466
TCGA-AN-A0AT-01A-11R-A034-07	aDC	Low	0.331199
TCGA-AN-A0FD-01A-11R-A034-07	aDC	High	0.315791
TCGA-AN-A0FF-01A-11R-A034-07	aDC	High	0.322408
TCGA-AN-A0FJ-01A-11R-A00Z-07	aDC	Low	0.251282
TCGA-AN-A0FK-01A-11R-A034-07	aDC	High	0.231595
TCGA-AN-A0FL-01A-11R-A034-07	aDC	High	0.344028
TCGA-AN-A0FN-01A-11R-A034-07	aDC	High	0.365269
TCGA-AN-A0FS-01A-11R-A034-07	aDC	Low	0.0968543
TCGA-AN-A0FT-01A-11R-A034-07	aDC	High	0.200653
TCGA-AN-A0FV-01A-11R-A00Z-07	aDC	High	0.185155
TCGA-AN-A0FW-01A-11R-A034-07	aDC	Low	0.223962
TCGA-AN-A0FX-01A-11R-A034-07	aDC	High	0.224845
TCGA-AN-A0FY-01A-11R-A034-07	aDC	High	0.238546
TCGA-AN-A0FZ-01A-11R-A034-07	aDC	High	0.0732787
TCGA-AN-A0G0-01A-11R-A034-07	aDC	Low	0.315257
TCGA-AN-A0XL-01A-11R-A10J-07	aDC	High	0.121115
TCGA-AN-A0XN-01A-21R-A109-07	aDC	High	0.312547
TCGA-AN-A0XO-01A-11R-A109-07	aDC	High	0.112736
TCGA-AN-A0XP-01A-11R-A109-07	aDC	High	0.275152
TCGA-AN-A0XR-01A-11R-A109-07	aDC	High	0.279404
TCGA-AN-A0XS-01A-22R-A109-07	aDC	High	0.256403
TCGA-AN-A0XT-01A-11R-A109-07	aDC	Low	0.205876
TCGA-AN-A0XU-01A-11R-A109-07	aDC	Low	0.319841
TCGA-AN-A0XV-01A-11R-A109-07	aDC	Low	0.308189
TCGA-AN-A0XW-01A-11R-A109-07	aDC	Low	0.484189
TCGA-AO-A03L-01A-41R-A056-07	aDC	Low	0.377859
TCGA-AO-A03M-01B-11R-A10J-07	aDC	Low	0.4752
TCGA-AO-A03N-01B-11R-A10J-07	aDC	High	0.15084
TCGA-AO-A03O-01A-11R-A00Z-07	aDC	Low	0.398784
TCGA-AO-A03P-01A-11R-A00Z-07	aDC	Low	0.257838
TCGA-AO-A03R-01A-21R-A034-07	aDC	Low	0.353087
TCGA-AO-A03T-01A-21R-A034-07	aDC	Low	0.433393
TCGA-AO-A03U-01B-21R-A10J-07	aDC	Low	0.407876
TCGA-AO-A03V-01A-11R-A115-07	aDC	Low	0.227586
TCGA-AO-A0J2-01A-11R-A034-07	aDC	Low	0.401411
TCGA-AO-A0J3-01A-11R-A034-07	aDC	High	0.242146
TCGA-AO-A0J4-01A-11R-A034-07	aDC	High	0.480594
TCGA-AO-A0J5-01A-11R-A034-07	aDC	Low	0.18732
TCGA-AO-A0J6-01A-11R-A034-07	aDC	Low	0.51735
TCGA-AO-A0J7-01A-11R-A034-07	aDC	Low	0.142005
TCGA-AO-A0J8-01A-21R-A034-07	aDC	Low	0.363346
TCGA-AO-A0J9-01A-11R-A034-07	aDC	High	0.310929
TCGA-AO-A0JA-01A-11R-A056-07	aDC	High	0.279798
TCGA-AO-A0JB-01A-11R-A32Y-07	aDC	Low	0.272504
TCGA-AO-A0JC-01A-11R-A056-07	aDC	Low	0.539448
TCGA-AO-A0JD-01A-11R-A056-07	aDC	Low	0.321356
TCGA-AO-A0JE-01A-11R-A056-07	aDC	High	0.467769
TCGA-AO-A0JF-01A-11R-A056-07	aDC	High	0.30019
TCGA-AO-A0JG-01A-31R-A084-07	aDC	High	0.298461
TCGA-AO-A0JI-01A-21R-A056-07	aDC	Low	0.300655
TCGA-AO-A0JJ-01A-11R-A056-07	aDC	Low	0.342444
TCGA-AO-A0JL-01A-11R-A056-07	aDC	High	0.0944654
TCGA-AO-A0JM-01A-21R-A056-07	aDC	High	0.284416
TCGA-AO-A124-01A-11R-A10J-07	aDC	Low	0.438018
TCGA-AO-A125-01A-11R-A10J-07	aDC	Low	0.127081
TCGA-AO-A126-01A-11R-A10J-07	aDC	High	0.214884
TCGA-AO-A128-01A-11R-A10J-07	aDC	Low	0.613448
TCGA-AO-A129-01A-21R-A10J-07	aDC	Low	0.466005
TCGA-AO-A12A-01A-21R-A115-07	aDC	High	0.2892
TCGA-AO-A12B-01A-11R-A10J-07	aDC	High	0.261374
TCGA-AO-A12C-01A-11R-A10J-07	aDC	High	0.151242
TCGA-AO-A12D-01A-11R-A115-07	aDC	High	0.452249
TCGA-AO-A12E-01A-11R-A10J-07	aDC	Low	0.28293
TCGA-AO-A12F-01A-11R-A115-07	aDC	High	0.10965
TCGA-AO-A12G-01A-11R-A10J-07	aDC	High	0.210476
TCGA-AO-A12H-01A-11R-A115-07	aDC	Low	0.211354
TCGA-AO-A1KO-01A-31R-A13Q-07	aDC	Low	0.200041
TCGA-AO-A1KP-01A-11R-A13Q-07	aDC	Low	0.200169
TCGA-AO-A1KQ-01A-11R-A13Q-07	aDC	High	0.366173
TCGA-AO-A1KR-01A-12R-A144-07	aDC	Low	0.487734
TCGA-AO-A1KS-01A-11R-A13Q-07	aDC	High	0.275085
TCGA-AO-A1KT-01A-11R-A13Q-07	aDC	High	0.284295
TCGA-AQ-A04H-01B-11R-A10J-07	aDC	High	0.239623
TCGA-AQ-A04J-01A-02R-A034-07	aDC	High	0.43238
TCGA-AQ-A04L-01B-21R-A10J-07	aDC	Low	0.150998
TCGA-AQ-A0Y5-01A-11R-A14M-07	aDC	Low	0.263172
TCGA-AQ-A1H2-01A-11R-A13Q-07	aDC	Low	0.314279
TCGA-AQ-A1H3-01A-31R-A13Q-07	aDC	High	0.345411
TCGA-AQ-A54N-01A-11R-A266-07	aDC	Low	0.283681
TCGA-AQ-A54O-01A-11R-A266-07	aDC	Low	0.230386
TCGA-AQ-A7U7-01A-22R-A352-07	aDC	High	0.481555
TCGA-AR-A0TP-01A-11R-A084-07	aDC	High	0.106711
TCGA-AR-A0TQ-01A-11R-A084-07	aDC	Low	0.388621
TCGA-AR-A0TR-01A-11R-A084-07	aDC	Low	0.275995
TCGA-AR-A0TS-01A-11R-A115-07	aDC	Low	0.451963
TCGA-AR-A0TT-01A-31R-A084-07	aDC	High	0.458229
TCGA-AR-A0TU-01A-31R-A109-07	aDC	Low	0.531736
TCGA-AR-A0TV-01A-21R-A084-07	aDC	Low	0.436826
TCGA-AR-A0TW-01A-11R-A084-07	aDC	Low	0.402075
TCGA-AR-A0TX-01A-11R-A084-07	aDC	Low	0.405015
TCGA-AR-A0TY-01A-12R-A115-07	aDC	High	0.183104
TCGA-AR-A0TZ-01A-12R-A084-07	aDC	Low	0.261358
TCGA-AR-A0U0-01A-11R-A109-07	aDC	Low	0.580178
TCGA-AR-A0U2-01A-11R-A109-07	aDC	High	0.311791
TCGA-AR-A0U3-01A-11R-A109-07	aDC	Low	0.304027
TCGA-AR-A0U4-01A-11R-A109-07	aDC	Low	0.574947
TCGA-AR-A1AH-01A-11R-A12D-07	aDC	High	0.34749
TCGA-AR-A1AI-01A-11R-A12P-07	aDC	Low	0.4803
TCGA-AR-A1AJ-01A-21R-A12P-07	aDC	Low	0.599805
TCGA-AR-A1AK-01A-21R-A12P-07	aDC	High	0.416386
TCGA-AR-A1AL-01A-21R-A12P-07	aDC	Low	0.24872
TCGA-AR-A1AM-01A-41R-A22K-07	aDC	Low	0.243434
TCGA-AR-A1AN-01A-11R-A12P-07	aDC	High	0.218001
TCGA-AR-A1AO-01A-11R-A12P-07	aDC	Low	0.448843
TCGA-AR-A1AP-01A-11R-A12P-07	aDC	High	0.264111
TCGA-AR-A1AQ-01A-11R-A12P-07	aDC	High	0.529197
TCGA-AR-A1AR-01A-31R-A137-07	aDC	High	0.469388
TCGA-AR-A1AS-01A-11R-A12P-07	aDC	High	0.0971503
TCGA-AR-A1AT-01A-11R-A12P-07	aDC	High	0.425997
TCGA-AR-A1AU-01A-11R-A12P-07	aDC	Low	0.271824
TCGA-AR-A1AV-01A-21R-A12P-07	aDC	High	0.165554
TCGA-AR-A1AW-01A-21R-A12P-07	aDC	Low	0.531326
TCGA-AR-A1AX-01A-11R-A12P-07	aDC	Low	0.481461
TCGA-AR-A1AY-01A-21R-A12P-07	aDC	Low	0.176856
TCGA-AR-A24H-01A-11R-A169-07	aDC	High	0.292806
TCGA-AR-A24K-01A-11R-A169-07	aDC	Low	0.087482
TCGA-AR-A24L-01A-11R-A169-07	aDC	High	0.28402
TCGA-AR-A24M-01A-11R-A169-07	aDC	High	0.21331
TCGA-AR-A24N-01A-11R-A169-07	aDC	High	0.266995
TCGA-AR-A24O-01A-11R-A169-07	aDC	High	0.292696
TCGA-AR-A24P-01A-11R-A169-07	aDC	High	0.224956
TCGA-AR-A24Q-01A-12R-A169-07	aDC	High	0.431988
TCGA-AR-A24R-01A-11R-A169-07	aDC	Low	0.33109
TCGA-AR-A24S-01A-11R-A169-07	aDC	High	0.383236
TCGA-AR-A24T-01A-11R-A169-07	aDC	High	0.24433
TCGA-AR-A24U-01A-11R-A169-07	aDC	Low	0.395644
TCGA-AR-A24V-01A-21R-A169-07	aDC	High	0.325627
TCGA-AR-A24W-01A-11R-A169-07	aDC	Low	0.210249
TCGA-AR-A24X-01A-11R-A169-07	aDC	High	0.200827
TCGA-AR-A24Z-01A-11R-A169-07	aDC	High	0.219154
TCGA-AR-A250-01A-31R-A169-07	aDC	High	0.363899
TCGA-AR-A251-01A-12R-A169-07	aDC	Low	0.363426
TCGA-AR-A252-01A-11R-A169-07	aDC	Low	0.505494
TCGA-AR-A254-01A-21R-A169-07	aDC	High	0.396923
TCGA-AR-A255-01A-11R-A169-07	aDC	High	0.373291
TCGA-AR-A256-01A-11R-A169-07	aDC	Low	0.371469
TCGA-AR-A2LE-01A-11R-A180-07	aDC	High	0.19102
TCGA-AR-A2LH-01A-31R-A18M-07	aDC	Low	0.471152
TCGA-AR-A2LJ-01A-12R-A19W-07	aDC	Low	0.3449
TCGA-AR-A2LK-01A-11R-A180-07	aDC	High	0.22677
TCGA-AR-A2LL-01A-11R-A180-07	aDC	Low	0.248953
TCGA-AR-A2LM-01A-11R-A180-07	aDC	Low	0.197001
TCGA-AR-A2LN-01A-21R-A18M-07	aDC	High	0.228728
TCGA-AR-A2LO-01A-31R-A18M-07	aDC	Low	0.39843
TCGA-AR-A2LQ-01A-22R-A18M-07	aDC	High	0.290753
TCGA-AR-A2LR-01A-12R-A18M-07	aDC	Low	0.222704
TCGA-AR-A5QM-01A-11R-A27Q-07	aDC	Low	0.309916
TCGA-AR-A5QN-01A-12R-A28M-07	aDC	Low	0.279581
TCGA-AR-A5QP-01A-11R-A28M-07	aDC	Low	0.208697
TCGA-AR-A5QQ-01A-11R-A28M-07	aDC	Low	0.511099
TCGA-B6-A0I1-01A-11R-A21T-07	aDC	Low	0.312561
TCGA-B6-A0I2-01A-11R-A034-07	aDC	Low	0.483102
TCGA-B6-A0I5-01A-11R-A034-07	aDC	Low	0.248759
TCGA-B6-A0I6-01A-11R-A034-07	aDC	High	0.193273
TCGA-B6-A0I8-01A-11R-A034-07	aDC	High	0.0911389
TCGA-B6-A0I9-01A-11R-A034-07	aDC	Low	0.329956
TCGA-B6-A0IA-01A-11R-A034-07	aDC	Low	0.267996
TCGA-B6-A0IB-01A-11R-A034-07	aDC	Low	0.196464
TCGA-B6-A0IC-01A-11R-A034-07	aDC	Low	0.163934
TCGA-B6-A0IE-01A-11R-A034-07	aDC	Low	0.175615
TCGA-B6-A0IG-01A-11R-A034-07	aDC	High	0.310084
TCGA-B6-A0IH-01A-11R-A115-07	aDC	High	0.306151
TCGA-B6-A0IJ-01A-11R-A034-07	aDC	Low	0.525515
TCGA-B6-A0IK-01A-12R-A056-07	aDC	Low	0.27853
TCGA-B6-A0IM-01A-11R-A034-07	aDC	Low	0.31156
TCGA-B6-A0IN-01A-11R-A034-07	aDC	High	0.325856
TCGA-B6-A0IO-01A-11R-A034-07	aDC	Low	0.325488
TCGA-B6-A0IP-01A-11R-A034-07	aDC	Low	0.25296
TCGA-B6-A0IQ-01A-11R-A034-07	aDC	Low	0.348592
TCGA-B6-A0RE-01A-11R-A056-07	aDC	High	0.230575
TCGA-B6-A0RG-01A-11R-A056-07	aDC	Low	0.230409
TCGA-B6-A0RH-01A-21R-A115-07	aDC	High	0.455687
TCGA-B6-A0RI-01A-11R-A056-07	aDC	High	0.170148
TCGA-B6-A0RL-01A-11R-A084-07	aDC	Low	0.232112
TCGA-B6-A0RM-01A-11R-A084-07	aDC	Low	0.210484
TCGA-B6-A0RN-01A-12R-A084-07	aDC	Low	0.117797
TCGA-B6-A0RO-01A-22R-A084-07	aDC	Low	0.197835
TCGA-B6-A0RP-01A-21R-A084-07	aDC	High	0.206241
TCGA-B6-A0RQ-01A-11R-A115-07	aDC	Low	0.178845
TCGA-B6-A0RS-01A-11R-A084-07	aDC	Low	0.33412
TCGA-B6-A0RT-01A-21R-A084-07	aDC	Low	0.606772
TCGA-B6-A0RU-01A-11R-A084-07	aDC	Low	0.234395
TCGA-B6-A0RV-01A-11R-A084-07	aDC	Low	0.289061
TCGA-B6-A0WS-01A-11R-A115-07	aDC	Low	0.444878
TCGA-B6-A0WT-01A-11R-A109-07	aDC	High	0.223324
TCGA-B6-A0WV-01A-11R-A109-07	aDC	Low	0.167696
TCGA-B6-A0WW-01A-11R-A109-07	aDC	High	0.350477
TCGA-B6-A0WX-01A-11R-A109-07	aDC	Low	0.366889
TCGA-B6-A0WY-01A-11R-A109-07	aDC	Low	0.358589
TCGA-B6-A0WZ-01A-11R-A109-07	aDC	Low	0.223811
TCGA-B6-A0X0-01A-21R-A115-07	aDC	Low	0.211614
TCGA-B6-A0X1-01A-11R-A109-07	aDC	Low	0.453944
TCGA-B6-A0X4-01A-11R-A109-07	aDC	High	0.168464
TCGA-B6-A0X5-01A-21R-A109-07	aDC	Low	0.121781
TCGA-B6-A0X7-01A-11R-A10J-07	aDC	High	0.210164
TCGA-B6-A1KC-01B-11R-A157-07	aDC	High	0.259424
TCGA-B6-A1KF-01A-11R-A13Q-07	aDC	High	0.134934
TCGA-B6-A1KI-01A-11R-A14M-07	aDC	High	0.117136
TCGA-B6-A1KN-01A-11R-A13Q-07	aDC	High	0.30676
TCGA-B6-A2IU-01A-32R-A18M-07	aDC	Low	0.177811
TCGA-B6-A3ZX-01A-11R-A239-07	aDC	Low	0.452473
TCGA-B6-A400-01A-11R-A239-07	aDC	High	0.514746
TCGA-B6-A401-01A-11R-A239-07	aDC	Low	0.248039
TCGA-B6-A402-01A-11R-A239-07	aDC	High	0.170758
TCGA-B6-A408-01A-12R-A24H-07	aDC	Low	0.378807
TCGA-B6-A409-01A-11R-A24H-07	aDC	Low	0.259516
TCGA-B6-A40B-01A-11R-A239-07	aDC	High	0.243843
TCGA-B6-A40C-01A-11R-A239-07	aDC	High	0.275053
TCGA-BH-A0AU-01A-11R-A12P-07	aDC	Low	0.373893
TCGA-BH-A0AV-01A-31R-A115-07	aDC	High	0.202127
TCGA-BH-A0AW-01A-11R-A056-07	aDC	Low	0.501646
TCGA-BH-A0AY-01A-21R-A00Z-07	aDC	High	0.340398
TCGA-BH-A0AZ-01A-21R-A12P-07	aDC	High	0.235383
TCGA-BH-A0B0-01A-21R-A115-07	aDC	High	0.359296
TCGA-BH-A0B1-01A-12R-A056-07	aDC	Low	0.347957
TCGA-BH-A0B2-01A-11R-A10J-07	aDC	High	0.436512
TCGA-BH-A0B3-01A-11R-A056-07	aDC	Low	0.429912
TCGA-BH-A0B4-01A-11R-A00Z-07	aDC	Low	0.29676
TCGA-BH-A0B5-01A-11R-A12P-07	aDC	Low	0.265759
TCGA-BH-A0B6-01A-11R-A19W-07	aDC	Low	0.540506
TCGA-BH-A0B7-01A-12R-A115-07	aDC	High	0.421044
TCGA-BH-A0B8-01A-21R-A056-07	aDC	Low	0.322219
TCGA-BH-A0B9-01A-11R-A056-07	aDC	Low	0.455099
TCGA-BH-A0BA-01A-11R-A056-07	aDC	High	0.257223
TCGA-BH-A0BC-01A-22R-A084-07	aDC	Low	0.350575
TCGA-BH-A0BD-01A-11R-A034-07	aDC	Low	0.388002
TCGA-BH-A0BF-01A-21R-A12P-07	aDC	High	0.524492
TCGA-BH-A0BG-01A-11R-A115-07	aDC	Low	0.528793
TCGA-BH-A0BJ-01A-11R-A056-07	aDC	Low	0.203235
TCGA-BH-A0BL-01A-11R-A115-07	aDC	Low	0.48024
TCGA-BH-A0BM-01A-11R-A056-07	aDC	High	0.164564
TCGA-BH-A0BO-01A-23R-A12D-07	aDC	High	0.248412
TCGA-BH-A0BP-01A-11R-A115-07	aDC	High	0.202677
TCGA-BH-A0BQ-01A-21R-A115-07	aDC	Low	0.366379
TCGA-BH-A0BR-01A-21R-A115-07	aDC	High	0.329178
TCGA-BH-A0BT-01A-11R-A12P-07	aDC	High	0.374861
TCGA-BH-A0BV-01A-11R-A00Z-07	aDC	High	0.296023
TCGA-BH-A0BW-01A-11R-A115-07	aDC	Low	0.589602
TCGA-BH-A0BZ-01A-31R-A12P-07	aDC	High	0.475959
TCGA-BH-A0C0-01A-21R-A056-07	aDC	Low	0.528773
TCGA-BH-A0C1-01B-11R-A12D-07	aDC	High	0.359825
TCGA-BH-A0C3-01A-21R-A12P-07	aDC	High	0.300076
TCGA-BH-A0C7-01B-11R-A115-07	aDC	High	0.266795
TCGA-BH-A0DD-01A-31R-A12P-07	aDC	Low	0.364075
TCGA-BH-A0DE-01A-11R-A115-07	aDC	High	0.330505
TCGA-BH-A0DG-01A-21R-A12P-07	aDC	High	0.300632
TCGA-BH-A0DH-01A-11R-A084-07	aDC	Low	0.297817
TCGA-BH-A0DI-01A-21R-A12P-07	aDC	High	0.362392
TCGA-BH-A0DK-01A-21R-A056-07	aDC	High	0.502904
TCGA-BH-A0DL-01A-11R-A115-07	aDC	Low	0.531966
TCGA-BH-A0DO-01B-11R-A12D-07	aDC	Low	0.10265
TCGA-BH-A0DP-01A-21R-A056-07	aDC	High	0.26703
TCGA-BH-A0DQ-01A-11R-A084-07	aDC	High	0.224034
TCGA-BH-A0DS-01A-11R-A056-07	aDC	High	0.195502
TCGA-BH-A0DT-01A-21R-A12D-07	aDC	Low	0.348307
TCGA-BH-A0DV-01A-21R-A12P-07	aDC	High	0.179073
TCGA-BH-A0DX-01A-11R-A115-07	aDC	High	0.349273
TCGA-BH-A0DZ-01A-11R-A00Z-07	aDC	High	0.306636
TCGA-BH-A0E0-01A-11R-A056-07	aDC	Low	0.313088
TCGA-BH-A0E1-01A-11R-A056-07	aDC	High	0.238078
TCGA-BH-A0E2-01A-11R-A056-07	aDC	High	0.257676
TCGA-BH-A0E6-01A-11R-A034-07	aDC	Low	0.395189
TCGA-BH-A0E7-01A-11R-A034-07	aDC	High	0.191557
TCGA-BH-A0E9-01B-11R-A115-07	aDC	Low	0.280526
TCGA-BH-A0EA-01A-11R-A115-07	aDC	High	0.185899
TCGA-BH-A0EB-01A-11R-A034-07	aDC	High	0.330429
TCGA-BH-A0EE-01A-11R-A034-07	aDC	Low	0.459025
TCGA-BH-A0EI-01A-11R-A115-07	aDC	Low	0.310387
TCGA-BH-A0GY-01A-11R-A056-07	aDC	High	0.349795
TCGA-BH-A0GZ-01A-11R-A056-07	aDC	High	0.192171
TCGA-BH-A0H0-01A-11R-A056-07	aDC	Low	0.245862
TCGA-BH-A0H3-01A-11R-A12P-07	aDC	High	0.292883
TCGA-BH-A0H5-01A-21R-A115-07	aDC	Low	0.521208
TCGA-BH-A0H6-01A-21R-A056-07	aDC	Low	0.150733
TCGA-BH-A0H7-01A-13R-A056-07	aDC	High	0.24512
TCGA-BH-A0H9-01A-11R-A056-07	aDC	Low	0.164078
TCGA-BH-A0HA-01A-11R-A12P-07	aDC	High	0.415535
TCGA-BH-A0HB-01A-11R-A056-07	aDC	Low	0.411346
TCGA-BH-A0HF-01A-11R-A056-07	aDC	High	0.303762
TCGA-BH-A0HI-01A-11R-A084-07	aDC	High	0.281782
TCGA-BH-A0HK-01A-11R-A056-07	aDC	High	0.260041
TCGA-BH-A0HL-01A-11R-A10U-07	aDC	High	0.0506286
TCGA-BH-A0HN-01A-11R-A10U-07	aDC	Low	0.165467
TCGA-BH-A0HO-01A-11R-A034-07	aDC	Low	0.347115
TCGA-BH-A0HP-01A-12R-A084-07	aDC	Low	0.282062
TCGA-BH-A0HQ-01A-11R-A034-07	aDC	Low	0.24245
TCGA-BH-A0HU-01A-11R-A034-07	aDC	High	0.257202
TCGA-BH-A0HW-01A-11R-A034-07	aDC	High	0.120803
TCGA-BH-A0HX-01A-21R-A056-07	aDC	High	0.271622
TCGA-BH-A0HY-01A-11R-A056-07	aDC	High	0.249536
TCGA-BH-A0RX-01A-21R-A084-07	aDC	Low	0.574903
TCGA-BH-A0W3-01A-11R-A109-07	aDC	Low	0.297235
TCGA-BH-A0W4-01A-11R-A109-07	aDC	High	0.147398
TCGA-BH-A0W5-01A-11R-A109-07	aDC	High	0.295967
TCGA-BH-A0W7-01A-11R-A115-07	aDC	High	0.423336
TCGA-BH-A0WA-01A-11R-A109-07	aDC	Low	0.476795
TCGA-BH-A18F-01A-11R-A12D-07	aDC	High	0.305376
TCGA-BH-A18G-01A-11R-A12D-07	aDC	Low	0.304136
TCGA-BH-A18H-01A-11R-A12D-07	aDC	Low	0.453551
TCGA-BH-A18I-01A-11R-A12D-07	aDC	Low	0.393158
TCGA-BH-A18J-01A-11R-A12D-07	aDC	High	0.208314
TCGA-BH-A18K-01A-11R-A12D-07	aDC	High	0.179414
TCGA-BH-A18L-01A-32R-A12D-07	aDC	High	0.23113
TCGA-BH-A18M-01A-11R-A12D-07	aDC	High	0.275613
TCGA-BH-A18N-01A-11R-A12D-07	aDC	High	0.225732
TCGA-BH-A18P-01A-11R-A12D-07	aDC	High	0.291878
TCGA-BH-A18Q-01A-12R-A12D-07	aDC	Low	0.424251
TCGA-BH-A18R-01A-11R-A12D-07	aDC	Low	0.29223
TCGA-BH-A18S-01A-11R-A12D-07	aDC	Low	0.137415
TCGA-BH-A18T-01A-11R-A12D-07	aDC	Low	0.260254
TCGA-BH-A18U-01A-21R-A12D-07	aDC	High	0.313824
TCGA-BH-A18V-01A-11R-A12D-07	aDC	Low	0.4064
TCGA-BH-A18V-06A-11R-A213-07	aDC	Low	0.55175
TCGA-BH-A1EN-01A-11R-A13Q-07	aDC	Low	0.15285
TCGA-BH-A1EO-01A-11R-A137-07	aDC	Low	0.33496
TCGA-BH-A1ES-01A-11R-A137-07	aDC	High	0.203396
TCGA-BH-A1ES-06A-12R-A24H-07	aDC	High	0.164233
TCGA-BH-A1ET-01A-11R-A137-07	aDC	High	0.243083
TCGA-BH-A1EU-01A-11R-A137-07	aDC	High	0.354789
TCGA-BH-A1EV-01A-11R-A137-07	aDC	High	0.151108
TCGA-BH-A1EW-01A-11R-A137-07	aDC	Low	0.319588
TCGA-BH-A1EX-01A-11R-A13Q-07	aDC	Low	0.252169
TCGA-BH-A1EY-01A-11R-A13Q-07	aDC	Low	0.40265
TCGA-BH-A1F0-01A-11R-A137-07	aDC	High	0.507052
TCGA-BH-A1F2-01A-31R-A13Q-07	aDC	High	0.201839
TCGA-BH-A1F5-01A-12R-A13Q-07	aDC	High	0.145441
TCGA-BH-A1F6-01A-11R-A13Q-07	aDC	Low	0.424262
TCGA-BH-A1F8-01A-11R-A13Q-07	aDC	Low	0.361359
TCGA-BH-A1FB-01A-11R-A13Q-07	aDC	Low	0.37605
TCGA-BH-A1FC-01A-11R-A13Q-07	aDC	Low	0.410091
TCGA-BH-A1FD-01A-11R-A13Q-07	aDC	High	0.319757
TCGA-BH-A1FE-01A-11R-A13Q-07	aDC	Low	0.504129
TCGA-BH-A1FE-06A-11R-A213-07	aDC	High	0.248434
TCGA-BH-A1FG-01A-11R-A13Q-07	aDC	Low	0.317116
TCGA-BH-A1FH-01A-12R-A13Q-07	aDC	Low	0.20028
TCGA-BH-A1FJ-01A-11R-A13Q-07	aDC	High	0.175748
TCGA-BH-A1FL-01A-11R-A13Q-07	aDC	High	0.195385
TCGA-BH-A1FM-01A-11R-A13Q-07	aDC	High	0.145441
TCGA-BH-A1FN-01A-11R-A13Q-07	aDC	High	0.261442
TCGA-BH-A1FR-01A-11R-A13Q-07	aDC	High	0.256311
TCGA-BH-A1FU-01A-11R-A14D-07	aDC	High	0.328582
TCGA-BH-A201-01A-11R-A14M-07	aDC	High	0.237481
TCGA-BH-A202-01A-11R-A14M-07	aDC	Low	0.295593
TCGA-BH-A203-01A-12R-A169-07	aDC	High	0.328755
TCGA-BH-A204-01A-11R-A157-07	aDC	High	0.104346
TCGA-BH-A208-01A-11R-A157-07	aDC	High	0.256284
TCGA-BH-A209-01A-11R-A157-07	aDC	Low	0.545
TCGA-BH-A28O-01A-11R-A22K-07	aDC	Low	0.153896
TCGA-BH-A28Q-01A-11R-A16F-07	aDC	High	0.220962
TCGA-BH-A2L8-01A-11R-A18M-07	aDC	Low	0.425117
TCGA-BH-A42T-01A-11R-A24H-07	aDC	Low	0.279343
TCGA-BH-A42U-01A-12R-A24H-07	aDC	Low	0.323996
TCGA-BH-A42V-01A-11R-A24H-07	aDC	Low	0.285719
TCGA-BH-A5IZ-01A-11R-A27Q-07	aDC	Low	0.306496
TCGA-BH-A5J0-01A-11R-A27Q-07	aDC	Low	0.411279
TCGA-BH-A6R8-01A-21R-A33J-07	aDC	Low	0.382728
TCGA-BH-A6R9-01A-21R-A32P-07	aDC	High	0.476559
TCGA-BH-A8FY-01A-11R-A36F-07	aDC	High	0.156337
TCGA-BH-A8FZ-01A-11R-A352-07	aDC	Low	0.297554
TCGA-BH-A8G0-01A-11R-A352-07	aDC	Low	0.193231
TCGA-BH-AB28-01A-31R-A41B-07	aDC	High	0.300405
TCGA-C8-A12K-01A-21R-A115-07	aDC	Low	0.560694
TCGA-C8-A12L-01A-11R-A115-07	aDC	Low	0.255228
TCGA-C8-A12M-01A-11R-A115-07	aDC	Low	0.188866
TCGA-C8-A12N-01A-11R-A115-07	aDC	Low	0.26854
TCGA-C8-A12O-01A-11R-A115-07	aDC	High	0.319384
TCGA-C8-A12P-01A-11R-A115-07	aDC	High	0.345474
TCGA-C8-A12Q-01A-11R-A115-07	aDC	High	0.256843
TCGA-C8-A12T-01A-11R-A115-07	aDC	High	0.258412
TCGA-C8-A12U-01A-11R-A115-07	aDC	Low	0.415052
TCGA-C8-A12V-01A-11R-A115-07	aDC	Low	0.60883
TCGA-C8-A12W-01A-11R-A115-07	aDC	High	0.217714
TCGA-C8-A12X-01A-11R-A115-07	aDC	High	0.345596
TCGA-C8-A12Y-01A-11R-A12D-07	aDC	Low	0.36662
TCGA-C8-A12Z-01A-11R-A115-07	aDC	Low	0.178513
TCGA-C8-A130-01A-31R-A115-07	aDC	High	0.257612
TCGA-C8-A131-01A-11R-A115-07	aDC	High	0.261036
TCGA-C8-A132-01A-31R-A115-07	aDC	High	0.444668
TCGA-C8-A133-01A-32R-A12D-07	aDC	Low	0.338275
TCGA-C8-A134-01A-11R-A115-07	aDC	Low	0.51735
TCGA-C8-A135-01A-11R-A115-07	aDC	High	0.286942
TCGA-C8-A137-01A-11R-A115-07	aDC	High	0.17121
TCGA-C8-A138-01A-11R-A115-07	aDC	High	0.445667
TCGA-C8-A1HE-01A-11R-A13Q-07	aDC	High	0.238215
TCGA-C8-A1HF-01A-11R-A137-07	aDC	Low	0.36056
TCGA-C8-A1HG-01A-11R-A137-07	aDC	Low	0.372922
TCGA-C8-A1HI-01A-11R-A137-07	aDC	Low	0.262146
TCGA-C8-A1HJ-01A-11R-A13Q-07	aDC	Low	0.401964
TCGA-C8-A1HK-01A-21R-A13Q-07	aDC	High	0.29952
TCGA-C8-A1HL-01A-11R-A137-07	aDC	High	0.209884
TCGA-C8-A1HM-01A-12R-A137-07	aDC	Low	0.546804
TCGA-C8-A1HN-01A-11R-A137-07	aDC	High	0.186151
TCGA-C8-A1HO-01A-11R-A13Q-07	aDC	Low	0.2828
TCGA-C8-A26V-01A-11R-A16F-07	aDC	Low	0.316929
TCGA-C8-A26W-01A-11R-A16F-07	aDC	High	0.398315
TCGA-C8-A26X-01A-31R-A16F-07	aDC	High	0.497212
TCGA-C8-A26Y-01A-11R-A16F-07	aDC	High	0.313002
TCGA-C8-A26Z-01A-11R-A16F-07	aDC	High	0.131947
TCGA-C8-A273-01A-11R-A16F-07	aDC	High	0.256034
TCGA-C8-A274-01A-11R-A16F-07	aDC	Low	0.203911
TCGA-C8-A275-01A-21R-A16F-07	aDC	Low	0.464598
TCGA-C8-A278-01A-11R-A169-07	aDC	High	0.465941
TCGA-C8-A27A-01A-11R-A169-07	aDC	High	0.27016
TCGA-C8-A27B-01A-11R-A169-07	aDC	Low	0.555643
TCGA-C8-A3M7-01A-12R-A21T-07	aDC	High	0.186267
TCGA-C8-A3M8-01A-11R-A213-07	aDC	High	0.144807
TCGA-C8-A8HP-01A-11R-A36F-07	aDC	Low	0.434599
TCGA-C8-A8HQ-01A-11R-A36F-07	aDC	High	0.397875
TCGA-C8-A8HR-01A-11R-A36F-07	aDC	High	0.361516
TCGA-D8-A13Y-01A-11R-A115-07	aDC	High	0.106894
TCGA-D8-A13Z-01A-11R-A115-07	aDC	High	0.371318
TCGA-D8-A140-01A-11R-A115-07	aDC	High	0.291589
TCGA-D8-A141-01A-11R-A115-07	aDC	High	0.458688
TCGA-D8-A142-01A-11R-A115-07	aDC	High	0.240869
TCGA-D8-A143-01A-11R-A115-07	aDC	High	0.361526
TCGA-D8-A145-01A-11R-A115-07	aDC	High	0.173348
TCGA-D8-A146-01A-31R-A115-07	aDC	High	0.254582
TCGA-D8-A147-01A-11R-A115-07	aDC	Low	0.399386
TCGA-D8-A1J8-01A-11R-A13Q-07	aDC	High	0.404652
TCGA-D8-A1J9-01A-11R-A13Q-07	aDC	High	0.279745
TCGA-D8-A1JA-01A-11R-A13Q-07	aDC	Low	0.3154
TCGA-D8-A1JB-01A-11R-A13Q-07	aDC	High	0.380467
TCGA-D8-A1JC-01A-11R-A13Q-07	aDC	High	0.340878
TCGA-D8-A1JD-01A-11R-A13Q-07	aDC	High	0.308465
TCGA-D8-A1JE-01A-11R-A13Q-07	aDC	High	0.267843
TCGA-D8-A1JF-01A-11R-A13Q-07	aDC	Low	0.27285
TCGA-D8-A1JG-01B-11R-A13Q-07	aDC	Low	0.473584
TCGA-D8-A1JH-01A-11R-A13Q-07	aDC	High	0.280295
TCGA-D8-A1JI-01A-11R-A13Q-07	aDC	Low	0.186798
TCGA-D8-A1JJ-01A-31R-A14M-07	aDC	High	0.203454
TCGA-D8-A1JK-01A-11R-A13Q-07	aDC	Low	0.474303
TCGA-D8-A1JL-01A-11R-A13Q-07	aDC	Low	0.538055
TCGA-D8-A1JM-01A-11R-A13Q-07	aDC	Low	0.302702
TCGA-D8-A1JN-01A-11R-A13Q-07	aDC	Low	0.241305
TCGA-D8-A1JP-01A-11R-A13Q-07	aDC	High	0.236719
TCGA-D8-A1JS-01A-11R-A13Q-07	aDC	Low	0.251314
TCGA-D8-A1JT-01A-31R-A13Q-07	aDC	Low	0.291098
TCGA-D8-A1JU-01A-11R-A13Q-07	aDC	High	0.203315
TCGA-D8-A1X5-01A-11R-A14D-07	aDC	High	0.285884
TCGA-D8-A1X6-01A-11R-A14M-07	aDC	Low	0.290211
TCGA-D8-A1X7-01A-11R-A14M-07	aDC	High	0.164268
TCGA-D8-A1X8-01A-11R-A14M-07	aDC	High	0.237158
TCGA-D8-A1X9-01A-12R-A157-07	aDC	High	0.347078
TCGA-D8-A1XA-01A-11R-A14D-07	aDC	High	0.208671
TCGA-D8-A1XB-01A-11R-A14D-07	aDC	High	0.158445
TCGA-D8-A1XC-01A-11R-A14D-07	aDC	High	0.20862
TCGA-D8-A1XD-01A-11R-A14D-07	aDC	High	0.0821965
TCGA-D8-A1XF-01A-11R-A14D-07	aDC	High	0.25921
TCGA-D8-A1XG-01A-11R-A14D-07	aDC	High	0.266583
TCGA-D8-A1XJ-01A-11R-A14M-07	aDC	High	0.270006
TCGA-D8-A1XK-01A-21R-A14M-07	aDC	Low	0.414798
TCGA-D8-A1XL-01A-11R-A14M-07	aDC	Low	0.470566
TCGA-D8-A1XM-01A-21R-A14M-07	aDC	Low	0.321571
TCGA-D8-A1XO-01A-11R-A14M-07	aDC	Low	0.241904
TCGA-D8-A1XQ-01A-11R-A14M-07	aDC	Low	0.445903
TCGA-D8-A1XR-01A-11R-A14M-07	aDC	High	0.162245
TCGA-D8-A1XS-01A-11R-A14M-07	aDC	High	0.202361
TCGA-D8-A1XT-01A-11R-A14M-07	aDC	High	0.378077
TCGA-D8-A1XU-01A-11R-A14M-07	aDC	Low	0.261765
TCGA-D8-A1XV-01A-11R-A14M-07	aDC	Low	0.167765
TCGA-D8-A1XW-01A-11R-A14M-07	aDC	High	0.352093
TCGA-D8-A1XY-01A-11R-A14M-07	aDC	Low	0.268909
TCGA-D8-A1XZ-01A-11R-A14M-07	aDC	High	0.312331
TCGA-D8-A1Y0-01A-11R-A14M-07	aDC	Low	0.379248
TCGA-D8-A1Y1-01A-21R-A14M-07	aDC	High	0.203145
TCGA-D8-A1Y2-01A-11R-A157-07	aDC	High	0.373485
TCGA-D8-A1Y3-01A-11R-A157-07	aDC	Low	0.393481
TCGA-D8-A27E-01A-11R-A16F-07	aDC	High	0.300006
TCGA-D8-A27F-01A-11R-A16F-07	aDC	Low	0.235274
TCGA-D8-A27G-01A-11R-A16F-07	aDC	High	0.249211
TCGA-D8-A27H-01A-11R-A16F-07	aDC	Low	0.302493
TCGA-D8-A27I-01A-11R-A16F-07	aDC	High	0.328411
TCGA-D8-A27K-01A-11R-A16F-07	aDC	High	0.269056
TCGA-D8-A27L-01A-11R-A16F-07	aDC	High	0.297143
TCGA-D8-A27M-01A-11R-A16F-07	aDC	Low	0.483103
TCGA-D8-A27N-01A-11R-A16F-07	aDC	High	0.275129
TCGA-D8-A27P-01A-11R-A16F-07	aDC	High	0.187756
TCGA-D8-A27R-01A-11R-A16F-07	aDC	Low	0.31541
TCGA-D8-A27T-01A-11R-A16F-07	aDC	High	0.378473
TCGA-D8-A27V-01A-12R-A17B-07	aDC	Low	0.27319
TCGA-D8-A27W-01A-11R-A16F-07	aDC	High	0.240336
TCGA-D8-A3Z5-01A-41R-A24H-07	aDC	High	0.12969
TCGA-D8-A3Z6-01A-11R-A239-07	aDC	High	0.184748
TCGA-D8-A4Z1-01A-21R-A266-07	aDC	High	0.157025
TCGA-D8-A73U-01A-11R-A33J-07	aDC	Low	0.512821
TCGA-D8-A73W-01A-22R-A352-07	aDC	High	0.289687
TCGA-D8-A73X-01A-11R-A32P-07	aDC	High	0.201027
TCGA-E2-A105-01A-11R-A10J-07	aDC	Low	0.183192
TCGA-E2-A106-01A-11R-A10J-07	aDC	High	0.130284
TCGA-E2-A107-01A-11R-A10J-07	aDC	Low	0.234881
TCGA-E2-A108-01A-13R-A10J-07	aDC	High	0.50274
TCGA-E2-A109-01A-11R-A10J-07	aDC	Low	0.353313
TCGA-E2-A10A-01A-21R-A115-07	aDC	High	0.251398
TCGA-E2-A10B-01A-11R-A10J-07	aDC	Low	0.352711
TCGA-E2-A10C-01A-21R-A10J-07	aDC	High	0.3321
TCGA-E2-A10E-01A-21R-A10J-07	aDC	High	0.294399
TCGA-E2-A10F-01A-11R-A10J-07	aDC	High	0.34612
TCGA-E2-A14N-01A-31R-A137-07	aDC	Low	0.456704
TCGA-E2-A14O-01A-31R-A115-07	aDC	Low	0.219197
TCGA-E2-A14P-01A-31R-A12D-07	aDC	Low	0.364858
TCGA-E2-A14Q-01A-11R-A12D-07	aDC	Low	0.295346
TCGA-E2-A14R-01A-11R-A115-07	aDC	Low	0.498163
TCGA-E2-A14T-01A-11R-A115-07	aDC	High	0.189845
TCGA-E2-A14U-01A-11R-A22K-07	aDC	Low	0.130537
TCGA-E2-A14V-01A-11R-A12D-07	aDC	Low	0.177528
TCGA-E2-A14W-01A-11R-A12D-07	aDC	Low	0.187032
TCGA-E2-A14X-01A-11R-A115-07	aDC	High	0.352501
TCGA-E2-A14Y-01A-21R-A12D-07	aDC	Low	0.426551
TCGA-E2-A14Z-01A-11R-A115-07	aDC	High	0.423393
TCGA-E2-A150-01A-11R-A12D-07	aDC	High	0.453252
TCGA-E2-A152-01A-11R-A12D-07	aDC	High	0.20587
TCGA-E2-A153-01A-12R-A12D-07	aDC	High	0.197932
TCGA-E2-A154-01A-11R-A115-07	aDC	High	0.154278
TCGA-E2-A155-01A-11R-A12D-07	aDC	Low	0.177445
TCGA-E2-A156-01A-11R-A12D-07	aDC	High	0.242044
TCGA-E2-A158-01A-11R-A12D-07	aDC	Low	0.183923
TCGA-E2-A159-01A-11R-A115-07	aDC	High	0.41315
TCGA-E2-A15A-01A-11R-A12D-07	aDC	High	0.372977
TCGA-E2-A15A-06A-11R-A12D-07	aDC	Low	0.415837
TCGA-E2-A15C-01A-31R-A12D-07	aDC	High	0.225108
TCGA-E2-A15D-01A-11R-A115-07	aDC	Low	0.223029
TCGA-E2-A15E-01A-11R-A12D-07	aDC	Low	0.154887
TCGA-E2-A15E-06A-11R-A12D-07	aDC	Low	0.315543
TCGA-E2-A15F-01A-11R-A115-07	aDC	Low	0.389617
TCGA-E2-A15G-01A-11R-A12D-07	aDC	High	0.174768
TCGA-E2-A15H-01A-11R-A12D-07	aDC	High	0.203269
TCGA-E2-A15I-01A-21R-A137-07	aDC	Low	0.255066
TCGA-E2-A15J-01A-11R-A12P-07	aDC	High	0.241177
TCGA-E2-A15K-01A-11R-A12P-07	aDC	Low	0.333746
TCGA-E2-A15K-06A-11R-A12P-07	aDC	Low	0.191908
TCGA-E2-A15L-01A-11R-A12D-07	aDC	High	0.130738
TCGA-E2-A15M-01A-11R-A12D-07	aDC	High	0.467846
TCGA-E2-A15O-01A-11R-A115-07	aDC	High	0.295752
TCGA-E2-A15P-01A-11R-A115-07	aDC	High	0.290545
TCGA-E2-A15R-01A-11R-A115-07	aDC	Low	0.185661
TCGA-E2-A15S-01A-11R-A115-07	aDC	Low	0.15963
TCGA-E2-A15T-01A-11R-A115-07	aDC	High	0.20877
TCGA-E2-A1AZ-01A-11R-A12P-07	aDC	High	0.45478
TCGA-E2-A1B0-01A-11R-A12P-07	aDC	High	0.335013
TCGA-E2-A1B1-01A-21R-A12P-07	aDC	Low	0.46987
TCGA-E2-A1B4-01A-11R-A12P-07	aDC	Low	0.145597
TCGA-E2-A1B5-01A-21R-A12P-07	aDC	Low	0.544995
TCGA-E2-A1B6-01A-31R-A12P-07	aDC	Low	0.561297
TCGA-E2-A1BC-01A-11R-A12P-07	aDC	High	0.131987
TCGA-E2-A1BD-01A-11R-A12P-07	aDC	High	0.24626
TCGA-E2-A1IE-01A-11R-A13Q-07	aDC	High	0.200811
TCGA-E2-A1IF-01A-11R-A144-07	aDC	High	0.180104
TCGA-E2-A1IG-01A-11R-A144-07	aDC	High	0.268851
TCGA-E2-A1IH-01A-11R-A13Q-07	aDC	High	0.37567
TCGA-E2-A1II-01A-11R-A144-07	aDC	Low	0.561362
TCGA-E2-A1IJ-01A-11R-A144-07	aDC	High	0.358027
TCGA-E2-A1IK-01A-11R-A144-07	aDC	Low	0.332033
TCGA-E2-A1IL-01A-11R-A14D-07	aDC	High	0.234226
TCGA-E2-A1IN-01A-11R-A13Q-07	aDC	High	0.166822
TCGA-E2-A1IO-01A-11R-A144-07	aDC	High	0.283895
TCGA-E2-A1IU-01A-11R-A14D-07	aDC	High	0.28576
TCGA-E2-A1L6-01A-11R-A13Q-07	aDC	High	0.209837
TCGA-E2-A1L7-01A-11R-A144-07	aDC	Low	0.449334
TCGA-E2-A1L8-01A-11R-A13Q-07	aDC	High	0.255824
TCGA-E2-A1L9-01A-11R-A13Q-07	aDC	High	0.311151
TCGA-E2-A1LA-01A-11R-A144-07	aDC	High	0.403808
TCGA-E2-A1LB-01A-11R-A144-07	aDC	High	0.242874
TCGA-E2-A1LE-01A-12R-A19W-07	aDC	High	0.344813
TCGA-E2-A1LG-01A-21R-A14M-07	aDC	Low	0.358724
TCGA-E2-A1LH-01A-11R-A14D-07	aDC	Low	0.508673
TCGA-E2-A1LI-01A-12R-A157-07	aDC	Low	0.426293
TCGA-E2-A1LK-01A-21R-A14D-07	aDC	Low	0.396809
TCGA-E2-A1LL-01A-11R-A144-07	aDC	Low	0.22719
[truncated: 24,617 more rows]
