# Supplementary material for: A novel risk score model based on gamma-aminobutyric acid signature predicts the survival prognosis of patients with breast cancer
Source: Front Oncol. 2023 Mar 8;13:1108823. doi: 10.3389/fonc.2023.1108823 (PMC10031029; doi:10.3389/fonc.2023.1108823)
Supplement: Supplementary file 1 [file DataSheet_1.zip › raw data/Fig 4/Fig 4e.xlsx]

## Sheet: Sheet 1
Risk score	aDC	B cells	CD8 T cells	Cytotoxic cells	DC	Eosinophils	iDC	Macrophages	Mast cells	Neutrophils	NK CD56bright cells	NK CD56dim cells	NK cells	pDC	T cells	T helper cells	Tcm	Tem	TFH	Tgd	Th1 cells	Th17 cells	Th2 cells	TReg
0.515249	0.136328	0.159326	0.527043	0.224271	0.203386	0.35915	0.324948	0.364943	0.198938	0.161899	0.386991	0.0832718	0.471546	0.599814	0.197497	0.526212	0.393812	0.350729	0.369562	0.263436	0.218271	0.142491	0.39799	0.20454
0.946561	0.454034	0.208442	0.533047	0.387594	0.372164	0.315742	0.370742	0.42822	0.166652	0.229063	0.338824	0.195504	0.451626	0.620437	0.424833	0.532679	0.331528	0.357513	0.366235	0.259789	0.349231	0.153007	0.380183	0.54347
0.679755	0.333367	0.184042	0.560033	0.396195	0.319751	0.334727	0.418497	0.41724	0.202096	0.233792	0.395044	0.178178	0.460816	0.584628	0.407576	0.560772	0.335664	0.333338	0.364917	0.237228	0.324274	-0.0442958	0.390212	0.414257
0.654942	0.27905	0.1751	0.527854	0.34151	0.287789	0.328226	0.434531	0.427032	0.319135	0.222193	0.437069	0.215065	0.480432	0.570434	0.339489	0.537054	0.340246	0.370177	0.342308	0.240742	0.321914	0.15904	0.375553	0.445147
0.650403	0.229411	0.166196	0.539605	0.31206	0.265618	0.327546	0.422335	0.458959	0.339622	0.19666	0.367284	0.161569	0.479189	0.385265	0.282051	0.558183	0.337587	0.367677	0.342022	0.22382	0.299922	0.164715	0.361447	0.35403
0.549087	0.274321	0.228607	0.539069	0.404651	0.25281	0.344023	0.436928	0.439341	0.30324	0.241255	0.361755	0.200653	0.491969	0.564739	0.407057	0.555114	0.341494	0.361316	0.392401	0.264538	0.304488	0.203291	0.342215	0.344668
0.540737	0.37036	0.243821	0.558501	0.487603	0.344067	0.332184	0.470109	0.478034	0.29461	0.283722	0.473729	0.265113	0.458852	0.609306	0.442892	0.550521	0.323548	0.385052	0.382865	0.266146	0.343137	0.211314	0.34421	0.549122
0.457805	0.133457	0.0386379	0.517563	0.24361	0.212599	0.334944	0.358087	0.338922	0.108317	0.13938	0.391504	0.136383	0.410852	0.421203	0.180508	0.513927	0.318556	0.348601	0.336721	0.204	0.21166	0.255203	0.394712	0.160362
0.213769	0.103825	0.135294	0.524197	0.220514	0.248344	0.302351	0.288861	0.4245	0.18119	0.129705	0.331597	0.064939	0.464906	0.444457	0.180202	0.55375	0.374675	0.328057	0.322807	0.26343	0.25425	0.212086	0.309202	0.239529
1.5412	0.392894	0.186967	0.524261	0.300693	0.334424	0.343394	0.409268	0.464141	0.283131	0.267792	0.330964	0.18146	0.476665	0.535057	0.315908	0.567285	0.378039	0.359983	0.369951	0.249713	0.325203	0.319843	0.360734	0.30873
0.537003	0.1945	0.184613	0.519105	0.306523	0.262462	0.323452	0.419676	0.403179	0.326473	0.225441	0.360164	0.173132	0.487549	0.525177	0.326479	0.551551	0.346198	0.363116	0.339039	0.252927	0.282831	0.24413	0.404523	0.234265
0.206982	0.29808	0.216756	0.541562	0.439129	0.333133	0.341758	0.442574	0.407926	0.294124	0.154521	0.380018	0.172715	0.477562	0.422972	0.443471	0.551967	0.355969	0.372683	0.368157	0.231869	0.28184	0.184212	0.379381	0.39782
1.25264	0.228746	0.321305	0.524327	0.327355	0.236634	0.330341	0.43204	0.404997	0.311891	0.210925	0.421912	0.194731	0.460346	0.441135	0.269124	0.545375	0.370267	0.345431	0.365224	0.23594	0.293956	0.140979	0.367105	0.246216
1.04541	0.18088	0.189216	0.527522	0.306362	0.181446	0.327545	0.400402	0.475918	0.36404	0.235908	0.337486	0.214001	0.467794	0.386646	0.272372	0.54286	0.365316	0.374189	0.33754	0.274994	0.299347	0.16521	0.379673	0.289186
0.662115	0.414679	0.21663	0.52836	0.380213	0.299103	0.337304	0.413631	0.469269	0.313956	0.245644	0.355448	0.262552	0.484147	0.402177	0.417525	0.565141	0.355701	0.355419	0.380755	0.251728	0.352771	0.208248	0.407868	0.417666
0.796299	0.249282	0.230058	0.535225	0.311177	0.309866	0.352328	0.425234	0.445441	0.310028	0.283216	0.314462	0.152095	0.471304	0.414991	0.292516	0.57713	0.389152	0.391068	0.350741	0.262785	0.324671	0.111359	0.411608	0.232497
0.557201	0.115847	0.171304	0.521027	0.174371	0.0991655	0.346304	0.279354	0.340973	0.147747	0.149874	0.382417	0.0774299	0.433542	0.367663	0.217568	0.548557	0.381135	0.36369	0.35777	0.472031	0.291526	0.106655	0.418963	0.260626
1.40995	0.161875	0.144901	0.534891	0.278825	0.233648	0.313726	0.386136	0.477612	0.236507	0.290512	0.343652	0.171733	0.445804	0.483113	0.210367	0.531472	0.386035	0.416617	0.328208	0.26741	0.290232	0.281345	0.402295	0.203073
1.02593	0.34744	0.137546	0.52881	0.3723	0.296238	0.345493	0.424164	0.459743	0.282753	0.252185	0.383413	0.190094	0.458269	0.428322	0.430348	0.543177	0.35527	0.361693	0.343578	0.262169	0.335879	0.154682	0.417066	0.445147
0.443698	0.320216	0.254122	0.513177	0.246697	0.275986	0.288595	0.328297	0.377448	0.0889807	0.17471	0.267239	0.13336	0.421827	0.345531	0.280279	0.551536	0.340804	0.354154	0.335506	0.259118	0.282366	0.0035307	0.41305	0.335608
0.240268	0.354206	0.29638	0.503699	0.346496	0.433032	0.309619	0.458348	0.542399	0.242481	0.249724	0.260861	0.197189	0.428926	0.489757	0.330331	0.556788	0.366757	0.357577	0.34669	0.283792	0.330114	0.0544485	0.423163	0.424439
0.870758	0.195229	0.169785	0.524141	0.262492	0.237938	0.372578	0.35429	0.428245	0.233461	0.26405	0.316208	0.209795	0.435882	0.439194	0.255683	0.554208	0.336864	0.356098	0.370256	0.235809	0.26546	0.14677	0.394011	0.210019
1.06767	0.170879	0.226118	0.519758	0.28419	0.192594	0.311707	0.421415	0.423821	0.32526	0.206612	0.391227	0.14117	0.460521	0.462534	0.265613	0.563689	0.356724	0.338841	0.337055	0.243876	0.300786	0.135808	0.3412	0.284052
0.900929	0.489232	0.339211	0.530049	0.360648	0.352293	0.31472	0.402719	0.42973	0.180766	0.199763	0.256215	0.216521	0.430066	0.578329	0.396761	0.549791	0.311443	0.342496	0.372555	0.198294	0.332122	0.21557	0.413038	0.542305
0.609698	0.569194	0.369996	0.559083	0.534385	0.454162	0.302146	0.48559	0.51772	0.243862	0.288405	0.344568	0.378969	0.453756	0.526817	0.56337	0.577509	0.367088	0.39485	0.406927	0.275224	0.420915	0.196433	0.412954	0.626779
1.42877	0.20807	0.117183	0.509484	0.217641	0.205484	0.349589	0.336416	0.409003	0.265908	0.20121	0.258645	0.079502	0.455487	0.529492	0.158525	0.561226	0.347165	0.346534	0.308876	0.283179	0.247563	0.154974	0.403015	0.158722
0.389069	0.396537	0.290811	0.516498	0.394122	0.451096	0.304254	0.421745	0.491997	0.131853	0.21699	0.315855	0.265121	0.437397	0.419607	0.415557	0.576829	0.389568	0.378478	0.353849	0.185534	0.390102	0.193449	0.436374	0.516894
1.0997	0.253445	0.190088	0.506818	0.261202	0.203212	0.262609	0.33369	0.408904	0.114898	0.192298	0.281908	0.130948	0.441347	0.44614	0.237359	0.516935	0.292991	0.326575	0.275135	0.250745	0.31722	0.0597509	0.37473	0.315029
0.675664	0.279214	0.0908181	0.509856	0.274736	0.316554	0.307356	0.461847	0.444505	0.312002	0.223419	0.33144	0.123071	0.450287	0.566422	0.237905	0.568554	0.324452	0.35001	0.344289	0.266034	0.280918	0.11189	0.376875	0.281723
1.17426	0.183505	0.193261	0.522765	0.306083	0.241005	0.293256	0.377209	0.457691	0.246951	0.25842	0.368079	0.138589	0.460868	0.434664	0.235772	0.517791	0.331918	0.332367	0.296281	0.231134	0.308596	0.222831	0.395685	0.299584
1.39769	0.513684	0.266308	0.537556	0.462667	0.386723	0.334035	0.413993	0.467727	0.241034	0.235803	0.316773	0.301786	0.433563	0.556758	0.454841	0.563005	0.343057	0.337347	0.349735	0.210362	0.344575	0.195456	0.393599	0.525997
0.849131	0.307408	0.130498	0.539165	0.38835	0.226635	0.323105	0.368493	0.434162	0.273782	0.224862	0.352402	0.209916	0.453007	0.522028	0.385987	0.580014	0.383155	0.338183	0.294375	0.180729	0.318511	0.21425	0.380773	0.444759
0.723762	0.19779	0.168822	0.547418	0.371981	0.308278	0.348211	0.417366	0.409452	0.265724	0.227359	0.37097	0.195	0.473983	0.583204	0.360593	0.55111	0.324396	0.372206	0.336906	0.21913	0.294171	0.211214	0.349872	0.261402
0.317724	0.568196	0.357818	0.576888	0.497689	0.37074	0.353087	0.440497	0.488459	0.237965	0.287932	0.363312	0.341324	0.453725	0.682562	0.587716	0.614151	0.418591	0.441491	0.422274	0.247889	0.394719	0.0499887	0.400066	0.63394
1.06841	0.509975	0.230975	0.547851	0.44653	0.283191	0.299938	0.368184	0.497799	0.114877	0.26404	0.302835	0.254682	0.426914	0.493079	0.458861	0.58445	0.389421	0.409127	0.322596	0.244457	0.377719	0.0500347	0.408513	0.593774
1.16585	0.418126	0.287022	0.55459	0.447448	0.430329	0.374594	0.454595	0.471918	0.307857	0.290367	0.452285	0.232836	0.488523	0.734895	0.48717	0.562769	0.355442	0.384408	0.394127	0.203739	0.368037	0.316632	0.308948	0.416587
0.791868	0.178752	0.18661	0.525941	0.326522	0.245772	0.322642	0.425893	0.42249	0.378868	0.213138	0.372632	0.131421	0.468881	0.57298	0.293074	0.541203	0.328524	0.384116	0.326866	0.241672	0.286576	0.126917	0.322209	0.31326
0.207933	0.247589	0.0412245	0.497436	0.257801	0.162747	0.33058	0.388327	0.409111	0.16845	0.233134	0.418231	0.0796217	0.450141	0.645762	0.236783	0.537284	0.335464	0.33997	0.298432	0.227042	0.246147	0.221388	0.384397	0.238925
0.333016	0.491495	0.384893	0.587696	0.552387	0.451434	0.330477	0.489018	0.445291	0.335234	0.294632	0.471017	0.32606	0.48025	0.735326	0.578775	0.536664	0.332477	0.406837	0.411101	0.255626	0.366647	0.1745	0.366276	0.548302
0.377224	0.29508	0.0605822	0.516142	0.288243	0.307711	0.336001	0.467697	0.468356	0.316359	0.250557	0.420573	0.106314	0.460008	0.458479	0.272984	0.539022	0.348749	0.332984	0.329533	0.274841	0.297757	0.164529	0.360267	0.425561
0.428167	0.224805	0.148857	0.517155	0.254615	0.206828	0.363821	0.401205	0.433647	0.340689	0.25054	0.346892	0.0987688	0.455474	0.420254	0.207841	0.540433	0.360214	0.354737	0.35283	0.214431	0.268534	0.181352	0.43531	0.245483
0.969232	0.163398	0.166571	0.517342	0.254956	0.294733	0.347442	0.406458	0.367785	0.2809	0.230391	0.399546	0.146634	0.459448	0.500715	0.265089	0.541367	0.330134	0.374294	0.354294	0.252374	0.305654	0.154014	0.401421	0.28388
0.715878	0.274175	0.211498	0.539862	0.381001	0.287465	0.373616	0.39273	0.42704	0.262799	0.240486	0.404832	0.237058	0.477525	0.537991	0.388909	0.551928	0.354772	0.356116	0.358014	0.259735	0.330158	0.308126	0.314414	0.226241
0.860566	0.389611	0.155194	0.51888	0.311929	0.276128	0.305836	0.365244	0.384321	0.172463	0.226101	0.333818	0.205689	0.467292	0.431342	0.326703	0.568157	0.350609	0.357263	0.320763	0.19958	0.308671	0.101632	0.405672	0.387638
1.2568	0.366518	0.137499	0.521124	0.340587	0.3622	0.320735	0.381625	0.482692	0.271756	0.277705	0.326493	0.244327	0.463495	0.501147	0.334996	0.537509	0.348262	0.366005	0.381509	0.227774	0.351293	0.230382	0.411586	0.427286
0.209152	0.0402433	0.0936961	0.528586	0.194529	0.0868028	0.356476	0.300629	0.37737	0.0919937	0.183016	0.388971	0.11677	0.470171	0.463785	0.101414	0.513676	0.304508	0.314888	0.346988	0.25514	0.205067	0.0797405	0.363001	0.395274
0.840611	0.317952	0.245011	0.540524	0.391227	0.37887	0.342549	0.471467	0.475495	0.405295	0.256676	0.344162	0.216759	0.492123	0.582255	0.417791	0.535909	0.337947	0.362212	0.378236	0.25769	0.320213	0.150747	0.339667	0.373703
0.0338294	0.390011	0.164891	0.524495	0.423018	0.274694	0.296843	0.378686	0.444108	0.152784	0.29504	0.345401	0.325707	0.438733	0.301223	0.371774	0.543556	0.324796	0.379924	0.312861	0.190858	0.330007	0.0961521	0.411411	0.431385
0.870811	0.174828	0.166667	0.53844	0.267392	0.235362	0.325615	0.33128	0.384136	0.108348	0.16846	0.338793	0.169079	0.463082	0.480568	0.252531	0.548402	0.337261	0.35775	0.352275	0.232746	0.289003	0.141885	0.41984	0.379484
0.89895	0.380067	0.286697	0.518195	0.376505	0.363904	0.298461	0.40511	0.460217	0.244317	0.251399	0.242745	0.308931	0.46679	0.472284	0.372561	0.553081	0.360385	0.364129	0.361714	0.256644	0.34348	0.050098	0.44701	0.401056
0.829748	0.230797	0.212438	0.535715	0.337235	0.249116	0.335124	0.370413	0.365802	0.174822	0.17506	0.326693	0.169951	0.458084	0.49735	0.380415	0.580004	0.383906	0.372926	0.368948	0.269006	0.272431	0.25841	0.346207	0.326936
0.382932	0.243702	0.0575937	0.494583	0.253659	0.240679	0.335011	0.382288	0.380888	0.294043	0.188703	0.310355	0.141727	0.468403	0.516333	0.172383	0.545144	0.332937	0.34258	0.348937	0.243802	0.260293	0.169533	0.398183	0.179302
0.803246	0.186181	0.0869788	0.505823	0.270487	0.27427	0.326067	0.436205	0.434879	0.270339	0.227688	0.328111	0.153315	0.463701	0.468013	0.220323	0.566877	0.357692	0.357966	0.340822	0.274953	0.261375	0.216346	0.34324	0.198931
1.10196	0.368695	0.247223	0.539155	0.445113	0.441052	0.347235	0.494578	0.494161	0.337166	0.314966	0.361517	0.240209	0.479565	0.585491	0.482033	0.581482	0.391993	0.375135	0.371853	0.243727	0.347125	0.214266	0.35683	0.54416
0.855104	0.230226	0.212084	0.520537	0.36461	0.317459	0.350172	0.44989	0.475986	0.330867	0.25842	0.363819	0.201847	0.472863	0.518275	0.357879	0.56214	0.359048	0.380973	0.349892	0.238426	0.324199	0.186816	0.362948	0.319127
1.05777	0.486068	0.346528	0.580797	0.522449	0.650843	0.411064	0.584151	0.595069	0.370206	0.37132	0.385939	0.305375	0.484897	0.719838	0.552858	0.585706	0.392052	0.448379	0.410642	0.25644	0.426567	0.391546	0.370787	0.569356
0.175779	0.566398	0.349104	0.551295	0.497362	0.444621	0.313071	0.481305	0.494177	0.251424	0.231011	0.368642	0.315729	0.4408	0.629454	0.551413	0.588616	0.361641	0.43654	0.417629	0.247605	0.413617	0.0355582	0.422838	0.606717
0.417661	0.285928	0.176759	0.504983	0.251416	0.284621	0.345378	0.399986	0.415001	0.310311	0.216062	0.369702	0.103904	0.438401	0.377111	0.289555	0.589866	0.362653	0.372284	0.350205	0.215549	0.274598	0.174168	0.440175	0.247165
0.888257	0.341109	0.171327	0.530826	0.37366	0.407525	0.360397	0.437633	0.482503	0.332397	0.249316	0.339256	0.159512	0.48242	0.569571	0.359386	0.585991	0.392999	0.37675	0.359636	0.260342	0.309798	0.158781	0.366008	0.245871
0.943632	0.288191	0.115193	0.532186	0.325596	0.261736	0.38311	0.438958	0.39107	0.202366	0.194278	0.437132	0.165304	0.42772	0.414516	0.401762	0.571655	0.403659	0.362142	0.37337	0.221753	0.26901	0.200515	0.377762	0.288927
0.830771	0.254119	0.120483	0.525439	0.277026	0.276156	0.328362	0.410032	0.419002	0.33478	0.235993	0.316558	0.0634792	0.447282	0.409943	0.252348	0.569269	0.390111	0.351142	0.316537	0.243113	0.309796	0.0569302	0.391418	0.223695
1.33862	0.356243	0.185542	0.521017	0.369399	0.382249	0.35595	0.448505	0.509042	0.286046	0.23995	0.310816	0.168444	0.452026	0.358172	0.400299	0.549522	0.372324	0.345998	0.336167	0.258695	0.317607	0.18939	0.424255	0.402868
1.09806	0.239084	0.222784	0.547628	0.378739	0.366871	0.36802	0.454792	0.505424	0.374484	0.287539	0.353935	0.148735	0.487547	0.531174	0.374177	0.563587	0.385253	0.360348	0.364299	0.250208	0.315786	0.15781	0.356764	0.237933
0.610302	0.203163	0.258603	0.522928	0.343198	0.280862	0.316476	0.427325	0.433843	0.331995	0.208109	0.32535	0.144744	0.448926	0.47621	0.374911	0.564612	0.353403	0.365021	0.359858	0.248368	0.288372	0.329395	0.373663	0.314382
1.08047	0.27509	0.228384	0.51125	0.332295	0.296045	0.329136	0.406135	0.451769	0.306299	0.256002	0.363416	0.102534	0.450486	0.447607	0.382335	0.553413	0.390848	0.344524	0.339346	0.28687	0.289305	0.302285	0.400103	0.40977
0.523912	0.601728	0.452526	0.564455	0.528191	0.52326	0.32829	0.51523	0.543106	0.226387	0.297173	0.32062	0.268874	0.442779	0.668411	0.585217	0.596764	0.412349	0.371604	0.412859	0.269029	0.429474	0.35824	0.410558	0.600548
0.893929	0.269596	0.190435	0.538069	0.330114	0.335648	0.324861	0.453407	0.430907	0.273866	0.23499	0.395973	0.184537	0.483694	0.578588	0.397645	0.564817	0.340121	0.379118	0.343656	0.279126	0.307721	0.109407	0.378367	0.359682
1.36443	0.283033	0.129372	0.511443	0.316616	0.255174	0.331143	0.439456	0.507221	0.303742	0.296764	0.415716	0.215711	0.444232	0.448297	0.298234	0.532729	0.34221	0.364683	0.324554	0.23411	0.341058	0.152084	0.415389	0.485917
1.13613	0.382694	0.294923	0.532365	0.428247	0.351518	0.334702	0.414294	0.485141	0.217352	0.25829	0.282208	0.288275	0.444256	0.472327	0.45013	0.562145	0.352611	0.388215	0.367652	0.247062	0.346996	0.262809	0.419638	0.440833
0.661805	0.488887	0.32003	0.546242	0.415025	0.419544	0.309863	0.444672	0.54463	0.221163	0.277157	0.292794	0.193053	0.442067	0.491828	0.505279	0.590703	0.409206	0.425478	0.371668	0.307448	0.378407	0.185646	0.41386	0.561676
0.745862	0.302988	0.292815	0.533642	0.374494	0.402136	0.363156	0.470573	0.501894	0.353911	0.261971	0.354577	0.182185	0.457427	0.51849	0.413131	0.563209	0.379167	0.367373	0.398676	0.221497	0.327878	0.196748	0.385179	0.356187
0.857456	0.27806	0.160749	0.516243	0.337052	0.342427	0.308116	0.340209	0.496175	0.118781	0.223449	0.243374	0.229206	0.434361	0.432593	0.353745	0.546578	0.369605	0.347333	0.345785	0.240315	0.329218	0.104775	0.408245	0.3948
1.10287	0.41883	0.267423	0.527042	0.478658	0.484359	0.338154	0.478983	0.532132	0.242409	0.269112	0.389692	0.354129	0.46132	0.660991	0.523373	0.555234	0.36018	0.411804	0.367262	0.24973	0.398825	0.125751	0.405581	0.553695
0.96277	0.239871	0.125744	0.515238	0.351621	0.308223	0.302775	0.345112	0.457945	0.157502	0.288698	0.294706	0.213845	0.470734	0.500974	0.321734	0.516205	0.312079	0.333286	0.341795	0.270595	0.336282	0.226031	0.390701	0.390486
1.35084	0.233897	0.162973	0.523778	0.277766	0.265244	0.331986	0.382238	0.372588	0.21255	0.195107	0.327242	0.159012	0.456171	0.613577	0.295764	0.563047	0.363671	0.336677	0.329166	0.266322	0.308936	0.0863287	0.404029	0.227492
0.968777	0.394589	0.189684	0.534065	0.383409	0.429138	0.356146	0.48165	0.523213	0.403695	0.286311	0.399135	0.231957	0.458002	0.597571	0.373798	0.55529	0.333361	0.378665	0.378111	0.242301	0.364023	0.169018	0.408388	0.370424
1.23116	0.228999	0.1931	0.515176	0.265742	0.222389	0.327851	0.378876	0.402606	0.229025	0.209935	0.40808	0.158334	0.46888	0.515859	0.252664	0.5482	0.350759	0.354465	0.346724	0.295442	0.278992	0.213686	0.371034	0.262351
1.03866	0.335967	0.245609	0.545597	0.380059	0.387668	0.368961	0.486883	0.511515	0.453366	0.277457	0.386332	0.201553	0.469369	0.509775	0.424357	0.584172	0.390554	0.387465	0.357908	0.260211	0.367362	0.192582	0.335262	0.399848
1.00471	0.234294	0.176499	0.525354	0.312301	0.270572	0.323408	0.420887	0.495478	0.340147	0.224357	0.416502	0.179537	0.487239	0.407268	0.340718	0.553584	0.358441	0.380019	0.348837	0.269065	0.32728	0.195014	0.382416	0.260583
1.37088	0.302547	0.104492	0.510158	0.297641	0.326419	0.365248	0.464215	0.475019	0.352331	0.252185	0.368487	0.163172	0.461345	0.469868	0.31755	0.563679	0.349495	0.359098	0.344341	0.237856	0.295584	0.19193	0.398347	0.293285
1.42723	0.265336	0.199556	0.538156	0.357625	0.346071	0.355949	0.462645	0.481697	0.333342	0.327869	0.366524	0.163222	0.472169	0.624794	0.359256	0.552337	0.381641	0.365948	0.34691	0.270521	0.346497	0.18275	0.362939	0.326289
0.317972	0.321112	0.220281	0.495524	0.295483	0.255144	0.294203	0.359379	0.423616	0.165613	0.181055	0.250884	0.147251	0.454404	0.440747	0.235336	0.537099	0.342604	0.413953	0.364032	0.222111	0.314887	-0.0473116	0.373295	0.294234
1.57748	0.247213	0.15986	0.520872	0.226861	0.305609	0.357748	0.449772	0.471804	0.207018	0.236252	0.361785	0.116657	0.424923	0.494373	0.246498	0.576916	0.37644	0.344702	0.321622	0.252131	0.269172	0.252707	0.407229	0.244577
1.03457	0.310939	0.156095	0.515103	0.264674	0.267388	0.328759	0.369732	0.41975	0.196785	0.2118	0.312368	0.152021	0.436655	0.371503	0.307971	0.561913	0.378633	0.360626	0.357374	0.242131	0.291623	0.114229	0.405009	0.273482
0.79155	0.386263	0.241444	0.520924	0.380284	0.316604	0.333723	0.424109	0.56053	0.315296	0.295985	0.335974	0.201875	0.466334	0.40537	0.367939	0.564591	0.365772	0.39746	0.389924	0.238135	0.353357	0.176194	0.422309	0.524099
0.697111	0.312694	0.253836	0.538936	0.3938	0.272964	0.374894	0.44509	0.472216	0.285688	0.275627	0.302846	0.208702	0.452095	0.55322	0.459855	0.581129	0.403338	0.368625	0.358221	0.25515	0.313502	0.207746	0.35489	0.299886
0.456229	0.169672	0.123245	0.506426	0.233448	0.242178	0.248083	0.393687	0.472351	0.184844	0.214443	0.221242	0.131699	0.453832	0.364902	0.178143	0.511273	0.374665	0.363324	0.315053	0.240841	0.303653	0.171068	0.353336	0.21127
0.939236	0.358683	0.358868	0.561179	0.477472	0.398435	0.362962	0.47517	0.473859	0.339054	0.295985	0.332969	0.219871	0.485563	0.651198	0.534405	0.598743	0.424257	0.387493	0.429817	0.244496	0.363078	0.238836	0.344746	0.432636
1.05798	0.271221	0.197217	0.538296	0.358829	0.302746	0.318681	0.420759	0.457081	0.31792	0.217102	0.345601	0.168218	0.489081	0.506367	0.39222	0.579782	0.378953	0.369871	0.351321	0.258487	0.31771	0.181349	0.398252	0.271886
0.367064	0.472991	0.226782	0.491362	0.315357	0.349508	0.331046	0.43532	0.512174	0.193301	0.313045	0.274513	0.206926	0.446312	0.368914	0.308995	0.555003	0.370863	0.396518	0.365771	0.222584	0.376863	0.127391	0.430471	0.404507
0.871629	0.309377	0.128115	0.525337	0.306413	0.378511	0.336993	0.410057	0.415873	0.225722	0.244563	0.32615	0.184278	0.450711	0.434103	0.302831	0.560265	0.378293	0.374756	0.325836	0.235101	0.29333	0.153125	0.414482	0.226413
1.07126	0.0679082	0.0663344	0.511417	0.172009	0.174894	0.334888	0.335574	0.375578	0.335582	0.187507	0.337053	0.10084	0.426447	0.517627	0.186924	0.541642	0.364503	0.349885	0.355622	0.248415	0.255018	0.234592	0.403515	0.13892
0.253903	0.268032	0.178309	0.523037	0.312218	0.250028	0.341424	0.358593	0.439289	0.272402	0.161746	0.310579	0.115993	0.441844	0.315978	0.30725	0.587746	0.386589	0.393626	0.378082	0.225115	0.232126	0.136781	0.375294	0.256268
1.63042	0.339944	0.100688	0.516332	0.306276	0.185792	0.372256	0.381873	0.426122	0.380118	0.24508	0.336312	0.144206	0.461589	0.51107	0.282114	0.552924	0.334636	0.353453	0.328897	0.213782	0.299122	0.198707	0.400473	0.260669
0.88047	0.218867	0.135491	0.518286	0.313924	0.367252	0.335778	0.459575	0.522592	0.310727	0.259035	0.316288	0.118219	0.444436	0.426423	0.308331	0.548325	0.390996	0.366483	0.335438	0.234231	0.300098	0.183733	0.346247	0.259418
1.51987	0.239885	0.255814	0.521751	0.332932	0.261769	0.351279	0.45425	0.407781	0.309136	0.255089	0.383452	0.16483	0.451061	0.484925	0.371922	0.588748	0.40714	0.375902	0.358172	0.25189	0.290129	0.202342	0.356007	0.249107
1.67285	0.442563	0.285256	0.499999	0.399173	0.40784	0.31371	0.401864	0.529654	0.156796	0.283031	0.203827	0.20297	0.419521	0.42487	0.413685	0.589773	0.398431	0.384541	0.340371	0.313364	0.389423	0.00852918	0.431223	0.478367
0.952019	0.1864	0.234512	0.484144	0.232442	0.254824	0.327601	0.370358	0.405154	0.201183	0.239226	0.324653	0.115676	0.424977	0.489326	0.282035	0.586309	0.370338	0.351873	0.325532	0.226583	0.263213	0.192034	0.402031	0.26343
0.534195	0.138346	0.195327	0.529193	0.357961	0.364894	0.357805	0.464516	0.453184	0.35378	0.272467	0.34464	0.0959106	0.478931	0.552616	0.34737	0.585235	0.38513	0.369511	0.341401	0.272291	0.322424	0.163526	0.316552	0.208207
0.474894	0.333015	0.271015	0.516379	0.312753	0.38209	0.373642	0.460885	0.461359	0.41495	0.31267	0.345139	0.204886	0.468714	0.598606	0.384019	0.590072	0.405949	0.355839	0.365703	0.229136	0.345833	0.130302	0.36891	0.359984
0.989651	0.335637	0.211628	0.539219	0.406298	0.353506	0.341008	0.432612	0.450561	0.361453	0.2304	0.388156	0.177188	0.483289	0.624622	0.38788	0.56733	0.385252	0.369706	0.34841	0.244376	0.308869	0.168691	0.366843	0.263861
0.748374	0.359288	0.154223	0.517352	0.283188	0.258619	0.341247	0.351044	0.478139	0.188388	0.257276	0.310943	0.22961	0.430937	0.414948	0.360413	0.578342	0.375663	0.340262	0.344441	0.268037	0.298518	0.110591	0.44589	0.346696
1.0221	0.319621	0.186277	0.516443	0.269229	0.35293	0.35711	0.391525	0.404882	0.241655	0.266914	0.298958	0.135659	0.445781	0.473233	0.329787	0.590928	0.414387	0.394238	0.384705	0.245216	0.280288	0.2411	0.423659	0.295356
0.883715	0.475144	0.287478	0.541948	0.461532	0.374268	0.334071	0.441513	0.460567	0.3314	0.274722	0.36379	0.226548	0.429975	0.625786	0.508902	0.568776	0.346327	0.389474	0.388949	0.231731	0.363532	0.139783	0.406885	0.520389
0.307478	0.299225	0.206494	0.508343	0.253103	0.25039	0.347068	0.420245	0.423325	0.199413	0.190959	0.326469	0.157319	0.428713	0.466589	0.296462	0.589665	0.344469	0.378103	0.345094	0.229006	0.310192	0.130266	0.433313	0.251609
0.765147	0.600238	0.381598	0.55538	0.541128	0.630539	0.37627	0.513077	0.600441	0.297035	0.357669	0.303003	0.340656	0.435013	0.718543	0.630963	0.623809	0.441938	0.441953	0.386757	0.29514	0.458274	0.258271	0.436164	0.598261
1.20638	0.223934	0.178853	0.537709	0.284572	0.297314	0.356244	0.451028	0.46497	0.285117	0.231337	0.375336	0.153446	0.486997	0.516678	0.342466	0.560245	0.364339	0.410928	0.346594	0.219416	0.284697	0.209115	0.357781	0.237889
0.753669	0.194789	0.178751	0.517321	0.27906	0.301921	0.358026	0.419943	0.444311	0.292147	0.24489	0.347917	0.130351	0.448134	0.467366	0.286427	0.557408	0.359382	0.343658	0.331351	0.241107	0.293905	0.386054	0.364205	0.15471
1.07512	0.353635	0.28985	0.523218	0.344904	0.345491	0.304076	0.400151	0.413018	0.207513	0.236668	0.277366	0.21953	0.465772	0.56763	0.425961	0.52956	0.366553	0.384986	0.374368	0.253399	0.318514	0.221638	0.412577	0.356403
0.258199	0.468445	0.210504	0.517415	0.346605	0.338084	0.336448	0.473378	0.518354	0.239113	0.293465	0.264141	0.187494	0.431242	0.553781	0.358311	0.529087	0.337888	0.429547	0.305207	0.353258	0.355922	0.206081	0.396768	0.377241
0.199796	0.115058	0.174965	0.511606	0.265443	0.166055	0.303609	0.315393	0.388406	0.195134	0.137648	0.31352	0.0513402	0.434103	0.433671	0.193512	0.487005	0.307698	0.318208	0.317603	0.252152	0.275264	0.0867753	0.345866	0.175419
0.22288	0.160018	0.121018	0.537208	0.36364	0.291107	0.293002	0.37693	0.423139	0.198169	0.182942	0.340863	0.152739	0.43757	0.638988	0.260219	0.492194	0.288686	0.3258	0.302249	0.224414	0.252272	0.205145	0.343449	0.337032
1.02896	0.352576	0.125671	0.543878	0.393242	0.453194	0.375019	0.475284	0.407944	0.353771	0.255189	0.442787	0.263942	0.501769	0.664097	0.37576	0.497914	0.307393	0.380883	0.301516	0.225654	0.305632	0.205119	0.31695	0.398338
0.325965	0.328727	0.296845	0.546214	0.35923	0.336572	0.300452	0.364404	0.436879	0.208266	0.214239	0.335724	0.262315	0.46806	0.509344	0.365657	0.537755	0.338842	0.395093	0.386766	0.301244	0.324135	0.187486	0.383611	0.399804
0.698154	0.386085	0.265866	0.53814	0.398174	0.382004	0.328548	0.447866	0.493591	0.254549	0.270494	0.345728	0.231954	0.469887	0.573929	0.441841	0.559679	0.361356	0.402326	0.377035	0.286737	0.382964	0.0363111	0.377822	0.528499
0.489018	0.384092	0.366536	0.554075	0.41145	0.496329	0.353436	0.498584	0.407572	0.244118	0.230103	0.350775	0.248783	0.444372	0.626994	0.494558	0.563624	0.355424	0.362481	0.3821	0.241857	0.337401	0.345261	0.371485	0.494201
0.25679	0.392073	0.266856	0.547085	0.415814	0.381189	0.30976	0.3788	0.446436	0.167888	0.299401	0.305316	0.305238	0.428717	0.501794	0.429921	0.547868	0.315226	0.326943	0.356713	0.22017	0.367383	0.349721	0.421983	0.489628
1.28114	0.252242	0.20738	0.526561	0.331453	0.25549	0.349664	0.456329	0.402504	0.410386	0.240983	0.332529	0.160548	0.466209	0.568622	0.352147	0.546015	0.377251	0.391495	0.378597	0.258861	0.306109	0.130599	0.350651	0.316107
1.86666	0.317598	0.318035	0.533084	0.334032	0.348334	0.301041	0.418196	0.461863	0.271319	0.283629	0.323348	0.222295	0.460748	0.535747	0.384944	0.565446	0.382596	0.404569	0.341447	0.259608	0.333388	0.0685211	0.375113	0.385179
0.517444	0.221758	0.25624	0.534168	0.359833	0.338428	0.33627	0.428387	0.410766	0.329417	0.217922	0.39499	0.153888	0.505005	0.636658	0.360476	0.566224	0.369941	0.359333	0.377169	0.257531	0.285618	0.292063	0.28842	0.257951
1.07712	0.231369	0.030988	0.496431	0.239685	0.142728	0.366391	0.382532	0.379662	0.260775	0.189001	0.472254	0.0900017	0.421766	0.475995	0.22146	0.543109	0.358095	0.313443	0.324619	0.233289	0.254525	0.198189	0.292658	0.235517
1.20394	0.271064	0.119252	0.529957	0.399921	0.371311	0.325151	0.415433	0.540356	0.212697	0.310645	0.304675	0.26881	0.459258	0.595716	0.295441	0.524569	0.33512	0.411806	0.332445	0.23851	0.334384	-0.0308915	0.345943	0.264638
1.34634	0.371456	0.19227	0.53537	0.417677	0.335272	0.339214	0.414113	0.465238	0.25982	0.24767	0.375762	0.238533	0.492836	0.548776	0.410771	0.550373	0.36895	0.36614	0.332414	0.250924	0.349027	0.166727	0.325167	0.387077
1.15516	0.343988	0.174513	0.525589	0.376174	0.33765	0.319324	0.41551	0.431567	0.243298	0.172628	0.330964	0.252538	0.454875	0.442731	0.393769	0.568254	0.335463	0.33252	0.373517	0.159521	0.322335	0.0702884	0.417037	0.49131
1.54732	0.199856	0.0794821	0.527668	0.264307	0.108433	0.330061	0.356029	0.412108	0.241531	0.177401	0.326488	0.181766	0.466261	0.421203	0.205418	0.536038	0.381533	0.343629	0.297368	0.230109	0.232081	0.244306	0.381993	0.214377
0.807502	0.367201	0.210197	0.525997	0.32172	0.294478	0.328501	0.373459	0.434238	0.236318	0.267487	0.338421	0.21055	0.4534	0.44903	0.229736	0.536675	0.333232	0.356343	0.333548	0.287971	0.338561	0.212332	0.425183	0.317704
0.977319	0.311285	0.288197	0.532672	0.387865	0.395527	0.358325	0.46554	0.497615	0.334725	0.28877	0.292605	0.196315	0.465159	0.535273	0.479042	0.583479	0.403825	0.367335	0.354056	0.256318	0.327969	0.311878	0.393094	0.396396
0.546993	0.281449	0.0639858	0.506469	0.24013	0.248702	0.307966	0.391585	0.453363	0.222596	0.216827	0.367739	0.111802	0.458788	0.439453	0.207162	0.569165	0.374983	0.343177	0.33685	0.263569	0.276595	0.225716	0.355227	0.262438
0.916789	0.353307	0.094017	0.50713	0.284954	0.250984	0.322284	0.359146	0.441814	0.175503	0.233866	0.364305	0.136963	0.454306	0.389968	0.286351	0.568382	0.344397	0.364625	0.333126	0.26468	0.310894	0.133802	0.415205	0.35994
1.09221	0.112754	0.10934	0.523249	0.26638	0.30843	0.306045	0.39905	0.396936	0.199274	0.211548	0.29166	0.126318	0.47905	0.353167	0.196993	0.556191	0.376591	0.352175	0.323707	0.279432	0.255333	0.170231	0.339035	0.176411
2.69478	0.229442	0.123554	0.503781	0.280015	0.205334	0.314489	0.321783	0.451082	0.181789	0.197005	0.249765	0.120143	0.465157	0.352994	0.210404	0.501118	0.375552	0.372695	0.324009	0.283299	0.328273	0.137159	0.362646	0.261489
0.454918	0.140299	0.125418	0.510247	0.26659	0.329624	0.326207	0.492463	0.534286	0.290153	0.243215	0.349206	0.172733	0.448957	0.474873	0.254926	0.550457	0.362558	0.34225	0.325437	0.224691	0.246778	0.213929	0.336912	0.222746
0.256534	0.0546555	0.0625805	0.475689	0.180002	0.262069	0.290875	0.449693	0.541492	0.213754	0.201896	0.247733	0.0534981	0.399424	0.354634	0.159117	0.565926	0.423519	0.370821	0.298442	0.214721	0.228341	0.204611	0.36074	-0.0957339
1.03637	-0.0674762	0.0241022	0.417101	0.122713	-0.130878	0.247025	0.278001	0.406018	0.163406	0.0844569	0.189619	-0.0486502	0.355627	0.542564	0.0435309	0.551869	0.461846	0.374265	0.258335	0.257639	0.21261	0.210858	0.325687	-0.0786062
0.462298	-0.0471126	-0.0362358	0.437567	0.112843	-0.0106655	0.30758	0.260263	0.322135	0.125664	0.0566545	0.199269	0.0233009	0.375142	0.339965	-0.0634021	0.5276	0.372287	0.296635	0.272405	0.147077	0.161694	0.143391	0.333103	-0.097589
2.48821	-0.0401905	0.0175177	0.413945	0.147299	0.084018	0.297708	0.303672	0.298105	0.235312	0.084563	0.306865	-0.0182588	0.390432	0.735283	0.00728523	0.535501	0.404267	0.380158	0.235146	0.170884	0.181098	0.0901192	0.303207	0.0201477
1.40193	0.245227	0.126886	0.501106	0.181036	0.191486	0.299398	0.311672	0.461663	0.175362	0.226627	0.228856	0.143143	0.457216	0.453819	0.0946178	0.498386	0.322382	0.354101	0.296216	0.301816	0.318022	0.0899416	0.367027	0.110661
1.04291	0.131517	0.0815836	0.47261	0.0990268	0.0505902	0.253695	0.226713	0.450205	0.0813361	0.181006	0.164116	0.115211	0.410551	0.441394	0.0193757	0.506773	0.368438	0.361444	0.283102	0.272043	0.275624	0.159713	0.381143	-0.0339534
1.90822	-0.00490425	0.0334367	0.383575	-0.00607327	-0.216311	0.159516	0.159548	0.360053	-0.0366644	0.0260568	0.00550403	-0.0211405	0.321224	0.448081	-0.108679	0.488603	0.408491	0.312994	0.197626	0.242672	0.194385	-0.0222519	0.341388	0.00841285
1.27956	0.19428	0.194041	0.509316	0.220888	0.263202	0.268833	0.331232	0.446722	0.125313	0.180375	0.232948	0.173906	0.444449	0.325124	0.163201	0.518766	0.355393	0.393567	0.321085	0.304574	0.262156	0.154329	0.331526	0.248848
1.03443	0.140163	0.146214	0.481521	0.165178	0.149608	0.258698	0.259442	0.449942	0.0139897	0.107192	0.14265	0.0859299	0.394421	0.256527	0.0743181	0.520272	0.385541	0.367232	0.298361	0.265112	0.22609	0.215043	0.319752	0.00785199
0.866273	0.185912	0.310172	0.475526	0.252536	0.184507	0.262608	0.280903	0.460151	0.00900189	0.149095	0.0797631	0.0630286	0.274482	0.384963	0.427658	0.594984	0.523211	0.407404	0.286623	0.249137	0.333466	0.19107	0.364953	0.230598
1.2077	0.141717	0.104494	0.493652	0.221592	0.166889	0.371818	0.420639	0.425587	0.25117	0.264984	0.319085	0.130278	0.44173	0.490102	0.221598	0.515714	0.324694	0.361795	0.299347	0.2232	0.301808	0.162856	0.436526	0.236854
1.56815	0.0193045	0.0770961	0.411198	0.126855	0.0642886	0.277447	0.375522	0.362736	0.0855094	0.122669	0.229395	0.0402313	0.407028	0.72769	0.08327	0.543748	0.433196	0.383515	0.228437	0.261385	0.178939	0.262497	0.293359	0.0216577
1.20042	0.394258	0.211669	0.536918	0.378447	0.435177	0.355594	0.487684	0.526939	0.311057	0.264534	0.387775	0.160446	0.484448	0.610126	0.394927	0.552175	0.350784	0.387724	0.338472	0.248207	0.309424	0.280637	0.325202	0.375127
0.861734	0.182803	0.1217	0.522268	0.223559	0.196903	0.333919	0.391457	0.458976	0.273785	0.226966	0.254609	0.12377	0.455751	0.419089	0.264693	0.588983	0.393926	0.340617	0.330388	0.237222	0.267507	0.200576	0.385578	0.237458
0.164234	0.0564725	0.0813231	0.480648	0.177148	0.100347	0.297283	0.34978	0.462299	0.23536	0.179411	0.163074	0.0365937	0.399831	0.350967	0.226688	0.591403	0.392768	0.346026	0.292273	0.217269	0.24188	0.171976	0.399391	-0.174124
1.17682	0.0512505	0.0268023	0.461692	0.048248	-0.151596	0.281413	0.304106	0.395094	0.143605	0.120219	0.187502	-0.0162994	0.357689	0.533461	0.0547847	0.562154	0.443517	0.374748	0.259745	0.193035	0.214405	0.139043	0.317229	-0.0357654
2.28049	0.328713	0.109631	0.458064	0.204323	0.294358	0.245226	0.275225	0.469384	0.151658	0.271125	0.240939	0.0812054	0.380604	0.353167	0.300497	0.543066	0.452808	0.417294	0.266797	0.266298	0.325959	0.220242	0.339049	0.271929
1.97277	0.367455	0.29991	0.508902	0.314547	0.325074	0.330405	0.443912	0.512847	0.305615	0.259021	0.256575	0.193972	0.426411	0.394455	0.467335	0.580122	0.41216	0.381071	0.368977	0.221325	0.352923	0.0613492	0.406954	0.435225
0.915053	0.232144	0.172603	0.528658	0.293328	0.312875	0.346101	0.444981	0.521841	0.272135	0.241059	0.345443	0.200521	0.446384	0.497739	0.328904	0.570328	0.395969	0.359928	0.345572	0.254121	0.303672	0.257248	0.405711	0.326677
2.22268	0.139818	0.109444	0.402563	0.127085	0.0305636	0.253435	0.288979	0.439573	0.108607	0.141605	0.172838	0.048898	0.432769	0.482423	0.148451	0.495938	0.411287	0.395401	0.212202	0.224134	0.25231	0.0869347	0.330058	0.385956
1.32327	0.259527	0.0816827	0.506881	0.250935	0.188972	0.34207	0.377737	0.43661	0.252415	0.231955	0.314784	0.142584	0.454671	0.45136	0.2758	0.568316	0.393656	0.376199	0.326506	0.241079	0.280103	0.131553	0.39561	0.294795
0.111057	0.206058	0.0414451	0.487007	0.23469	0.10647	0.30936	0.341555	0.423606	0.199861	0.184584	0.294024	0.0980861	0.416054	0.384575	0.206603	0.574706	0.387905	0.377346	0.30225	0.218177	0.271987	0.128303	0.420046	0.10803
1.43973	0.209228	0.0853192	0.459961	0.242236	-0.0388449	0.277539	0.292574	0.362501	0.119936	0.0588514	0.158438	0.0212842	0.353103	0.527162	0.287606	0.584191	0.465234	0.408757	0.282598	0.213032	0.253387	0.0659121	0.326905	0.0421937
0.610597	0.305199	0.158229	0.5187	0.313822	0.269275	0.325012	0.392625	0.434816	0.230266	0.228096	0.371287	0.213577	0.441285	0.397949	0.363235	0.589851	0.390054	0.361624	0.341009	0.213443	0.322662	0.101767	0.450282	0.42198
1.50438	0.330778	0.110882	0.522155	0.335805	0.322813	0.34855	0.48092	0.546043	0.274154	0.281127	0.378236	0.170421	0.465421	0.438978	0.293884	0.542276	0.350455	0.358583	0.351751	0.225051	0.346805	0.189129	0.358053	0.266364
1.49591	0.210508	0.00936993	0.523891	0.234841	0.0596342	0.351955	0.331709	0.416519	0.343818	0.192944	0.338387	0.161481	0.453075	0.538681	0.182017	0.547665	0.361556	0.368805	0.351153	0.238093	0.224984	0.193072	0.412001	0.1985
0.822148	0.321941	0.185313	0.522281	0.310411	0.23597	0.339609	0.371553	0.423617	0.176265	0.221907	0.397123	0.212047	0.42751	0.442818	0.356571	0.555342	0.361775	0.314113	0.408523	0.206646	0.285896	0.202946	0.392829	0.291128
1.05764	0.393903	0.257588	0.544573	0.43957	0.365769	0.357151	0.43359	0.43522	0.297768	0.259583	0.369961	0.198316	0.480135	0.55857	0.447914	0.558794	0.396473	0.391649	0.359002	0.214461	0.313183	0.219146	0.312881	0.413481
0.82899	0.293956	0.0178445	0.491072	0.256652	0.249725	0.331844	0.34088	0.410852	0.262016	0.19627	0.411152	0.139438	0.469643	0.530311	0.201777	0.526253	0.334927	0.340966	0.389686	0.273934	0.256808	0.213241	0.344804	0.315633
0.940432	0.191228	0.166135	0.532416	0.340845	0.406004	0.349152	0.455309	0.463369	0.348436	0.301232	0.383548	0.14694	0.489884	0.619315	0.266689	0.51769	0.321846	0.385067	0.349975	0.202204	0.255594	0.200802	0.381446	0.1963
0.856732	0.187838	0.216493	0.551549	0.391043	0.301216	0.341563	0.40294	0.384672	0.360879	0.221622	0.402813	0.19502	0.507394	0.694815	0.320131	0.545788	0.334658	0.361241	0.339942	0.226863	0.279568	0.197448	0.318641	0.197637
0.788728	0.324984	0.187506	0.553287	0.397222	0.311739	0.360098	0.436129	0.436173	0.308412	0.2297	0.333595	0.209606	0.471168	0.592437	0.471996	0.563685	0.361981	0.391412	0.375879	0.244862	0.297618	0.0876627	0.377179	0.463311
1.53186	0.12446	0.104368	0.526493	0.246681	0.0517922	0.319709	0.353733	0.34679	0.240655	0.172791	0.332415	0.13971	0.455494	0.503433	0.158871	0.569375	0.328701	0.363978	0.322597	0.238803	0.253192	0.130972	0.348536	0.196213
1.8632	0.350262	0.202563	0.547803	0.315265	0.301592	0.329207	0.425035	0.437482	0.303174	0.254022	0.325392	0.180539	0.471161	0.687222	0.35696	0.567725	0.379113	0.372019	0.349066	0.238651	0.270029	0.248842	0.333785	0.263387
1.39197	0.517854	0.275075	0.524877	0.375909	0.31267	0.311158	0.327463	0.513427	0.214044	0.256346	0.358108	0.264966	0.428356	0.353642	0.402438	0.549004	0.35199	0.365861	0.349291	0.231123	0.359213	0.272292	0.403336	0.451705
0.927929	0.315146	0.167745	0.546681	0.258943	0.300566	0.320248	0.428675	0.479959	0.176488	0.246555	0.204035	0.18649	0.481898	0.556499	0.255338	0.54398	0.342438	0.356887	0.308599	0.238646	0.323008	0.0434729	0.386188	0.337981
0.39562	0.272911	0.22956	0.526435	0.318148	0.263243	0.320788	0.389831	0.433166	0.272357	0.195568	0.311227	0.186631	0.456033	0.432507	0.320223	0.566227	0.363867	0.391774	0.374387	0.25473	0.304389	0.141329	0.39145	0.279954
0.155111	0.434252	0.182793	0.499132	0.364035	0.351326	0.310495	0.4111	0.478989	0.224198	0.283196	0.379107	0.187935	0.472432	0.631956	0.210608	0.47174	0.270239	0.397854	0.335897	0.221242	0.355092	0.207893	0.355091	0.406017
1.10957	0.406947	0.0821343	0.524475	0.192595	0.288688	0.314343	0.398408	0.463911	0.17387	0.286299	0.254998	0.169235	0.445171	0.372538	0.209642	0.476697	0.331225	0.373987	0.3236	0.274666	0.274028	-0.0233869	0.374088	0.168041
1.2837	0.184341	0.154136	0.549271	0.33195	0.283807	0.33095	0.45657	0.481544	0.37729	0.209978	0.335873	0.163046	0.464165	0.572289	0.347552	0.570289	0.356715	0.367911	0.314448	0.304411	0.318449	0.178041	0.379976	0.322104
0.546773	0.105864	0.153312	0.540863	0.258401	0.208574	0.329576	0.390272	0.421269	0.343801	0.192583	0.32627	0.132145	0.497653	0.576258	0.200689	0.556398	0.3424	0.334994	0.328376	0.271495	0.25623	0.174775	0.281781	0.186808
1.92947	0.258539	0.237055	0.51762	0.313365	0.333262	0.304729	0.432605	0.524592	0.219735	0.282516	0.265853	0.21055	0.45674	0.479834	0.341451	0.538613	0.363917	0.364415	0.308136	0.264087	0.341989	0.0502718	0.398645	0.412143
0.0508988	0.488844	0.243227	0.513101	0.342683	0.244551	0.299437	0.379136	0.507898	0.154481	0.316401	0.292357	0.210886	0.449079	0.460377	0.211802	0.496558	0.315222	0.34641	0.330673	0.22234	0.325589	0.105955	0.376625	0.198802
0.85039	0.293476	0.0883071	0.504308	0.206841	0.199763	0.321211	0.412169	0.469845	0.203663	0.211424	0.331568	0.156469	0.456641	0.453905	0.251128	0.553171	0.362958	0.354642	0.338486	0.211841	0.318122	0.201788	0.400382	0.319386
0.746354	0.44903	0.274421	0.524926	0.399906	0.417017	0.303368	0.415595	0.532333	0.204482	0.270219	0.322385	0.267349	0.458045	0.506497	0.403212	0.546489	0.31972	0.382512	0.350635	0.235032	0.38681	0.298801	0.386872	0.496358
0.468982	0.216933	0.0892409	0.513889	0.262149	0.181507	0.3152	0.324837	0.331351	0.166759	0.180568	0.319139	0.118885	0.421232	0.345229	0.173137	0.557111	0.335257	0.304616	0.304744	0.20928	0.181007	0.217394	0.391019	0.279393
0.484314	0.288418	0.173102	0.491242	0.290999	0.269023	0.319364	0.427751	0.448431	0.216513	0.168983	0.334545	0.0988164	0.431765	0.442084	0.32325	0.567292	0.343662	0.362081	0.320744	0.231822	0.297168	0.224014	0.424326	0.350018
1.80261	0.121014	0.193056	0.51966	0.285656	0.267861	0.330658	0.444846	0.461673	0.3388	0.257104	0.355105	0.112611	0.470535	0.471853	0.26063	0.552911	0.379233	0.349867	0.335942	0.251276	0.300758	0.163343	0.358396	0.294536
0.145708	0.160267	0.126635	0.504391	0.269431	0.183178	0.300317	0.31157	0.347767	0.150726	0.105909	0.308587	0.10229	0.402609	0.292249	0.236873	0.563529	0.391425	0.307425	0.273834	0.239876	0.189459	0.0993281	0.423129	0.309506
1.91701	0.366654	0.228879	0.507995	0.335051	0.288548	0.294692	0.371311	0.504042	0.186914	0.246052	0.279698	0.193152	0.456701	0.531821	0.320529	0.564839	0.339172	0.373519	0.304341	0.246737	0.356226	0.0500119	0.380421	0.390442
0.729064	0.323646	0.184855	0.513841	0.373034	0.316132	0.316005	0.418649	0.413906	0.159461	0.153844	0.313157	0.143765	0.459308	0.424913	0.346054	0.566634	0.349421	0.370569	0.336494	0.237489	0.314716	0.222028	0.36969	0.377931
0.629932	0.39147	0.145086	0.522245	0.340054	0.354399	0.312699	0.415152	0.471117	0.178557	0.19461	0.326152	0.270068	0.453522	0.411194	0.352465	0.553094	0.358289	0.362492	0.342308	0.269507	0.323303	0.125879	0.384731	0.414818
0.949916	0.375273	0.141432	0.531203	0.339889	0.292849	0.315463	0.37513	0.433899	0.134384	0.229024	0.285006	0.184914	0.464973	0.425733	0.310914	0.56557	0.347401	0.343911	0.336429	0.249177	0.329808	0.171793	0.392839	0.413912
1.15326	0.20707	0.128941	0.489094	0.20341	0.192808	0.313029	0.32465	0.370448	0.182607	0.191391	0.272015	0.0899328	0.444791	0.435311	0.168458	0.551193	0.372108	0.361201	0.307999	0.242488	0.231546	0.234554	0.334063	0.183875
0.92906	0.219135	-0.0275755	0.490247	0.231573	0.206193	0.325017	0.376626	0.408697	0.200406	0.194956	0.347913	0.122337	0.422556	0.413912	0.128066	0.550976	0.346418	0.328618	0.324244	0.222268	0.27305	0.204948	0.400682	0.192374
0.707796	0.260843	0.248474	0.517253	0.362252	0.293789	0.325575	0.427604	0.491006	0.247751	0.244656	0.388316	0.270992	0.442701	0.361537	0.349278	0.564789	0.351327	0.367111	0.348628	0.232084	0.343707	0.162843	0.409727	0.382892
1.49349	0.216737	0.14702	0.512254	0.258372	0.278998	0.320605	0.418757	0.509462	0.245426	0.242045	0.362248	0.143933	0.4162	0.350147	0.256371	0.553964	0.360772	0.333963	0.336419	0.225362	0.303266	0.258238	0.400217	0.431859
0.913163	0.258735	0.153476	0.493336	0.247259	0.196775	0.323711	0.398389	0.439008	0.205516	0.2139	0.412182	0.170911	0.464296	0.413308	0.247659	0.54325	0.340564	0.371611	0.326946	0.218006	0.261866	0.188705	0.446387	0.281766
0.350776	0.244593	0.0717975	0.516419	0.256558	0.14309	0.326179	0.360978	0.439743	0.247743	0.159861	0.327642	0.132111	0.437608	0.429271	0.235339	0.567624	0.364149	0.400509	0.269476	0.269276	0.297205	0.162154	0.397334	0.278746
0.889717	0.355523	0.297319	0.524765	0.361245	0.346094	0.293338	0.357801	0.463209	0.0647167	0.197555	0.188468	0.251694	0.415449	0.410935	0.413008	0.589665	0.398252	0.371131	0.357306	0.207623	0.33056	-0.032065	0.399492	0.357395
1.46605	0.347326	0.133218	0.52126	0.371076	0.451988	0.344662	0.458929	0.4598	0.368382	0.252319	0.372577	0.229166	0.468653	0.586181	0.402612	0.574105	0.375581	0.403959	0.357898	0.280239	0.340241	0.130665	0.424131	0.308298
1.28934	0.332778	0.154349	0.519081	0.30509	0.23965	0.317215	0.413317	0.437066	0.300763	0.188781	0.305431	0.167018	0.452275	0.353253	0.327973	0.56973	0.377705	0.35269	0.332779	0.303974	0.284101	0.183567	0.39689	0.332588
1.42612	0.270937	0.216267	0.504887	0.330364	0.281565	0.321595	0.420168	0.472805	0.256112	0.223491	0.291539	0.223204	0.474935	0.421894	0.360448	0.558487	0.372032	0.363619	0.351118	0.26664	0.321086	0.205444	0.392106	0.333968
2.17096	0.32784	0.198695	0.524483	0.312353	0.284685	0.352435	0.427127	0.488454	0.234676	0.267082	0.329012	0.196092	0.45909	0.504469	0.327257	0.567566	0.349313	0.353245	0.356454	0.25917	0.335034	0.232336	0.388871	0.469609
1.04606	0.281101	0.151522	0.510247	0.33231	0.429619	0.364816	0.528189	0.555859	0.351271	0.308677	0.329156	0.179337	0.465284	0.52988	0.345727	0.557485	0.363714	0.39723	0.357209	0.268919	0.317844	0.176817	0.329439	0.331294
1.28291	0.181366	0.137088	0.527871	0.232491	0.189741	0.318405	0.340375	0.408058	0.224675	0.147995	0.316402	0.122581	0.450046	0.636486	0.180383	0.542394	0.332724	0.332168	0.331055	0.24261	0.27191	0.0768567	0.442989	0.245396
0.710855	0.331499	0.173528	0.520231	0.356143	0.298921	0.288942	0.384313	0.518052	0.187955	0.299534	0.256034	0.217367	0.406566	0.481129	0.310348	0.548456	0.36506	0.375279	0.348428	0.359774	0.354405	0.172499	0.420279	0.318264
0.6878	0.277699	0.117517	0.512903	0.249328	0.338946	0.355177	0.445483	0.457055	0.362224	0.211426	0.313744	0.157091	0.42617	0.41525	0.294054	0.559648	0.345889	0.361399	0.321515	0.228653	0.272469	0.189899	0.398177	0.241427
0.358555	0.35745	0.215673	0.474543	0.221994	0.118586	0.303925	0.299666	0.465916	0.157734	0.213982	0.278344	0.138276	0.422763	0.253076	0.230609	0.523874	0.366057	0.34569	0.264031	0.250913	0.290263	0.128333	0.411443	0.278228
0.865016	0.28171	0.0688963	0.501409	0.261172	0.177111	0.332652	0.408135	0.472721	0.214236	0.227695	0.37156	0.131199	0.466759	0.448815	0.226992	0.563933	0.350362	0.365668	0.333249	0.25284	0.245663	0.2267	0.39541	0.220373
0.320636	0.575165	0.371648	0.508314	0.472365	0.461123	0.320464	0.432777	0.571039	0.209779	0.315243	0.292009	0.311065	0.439265	0.560037	0.490768	0.56742	0.38374	0.418868	0.368102	0.24735	0.430858	0.264631	0.394584	0.609565
1.60978	0.339494	0.127429	0.497937	0.276823	0.27678	0.322262	0.437784	0.500173	0.20279	0.218105	0.397642	0.174794	0.45072	0.376378	0.313547	0.549107	0.361624	0.364912	0.346822	0.266433	0.300742	0.106679	0.433411	0.36447
0.466288	0.313279	0.111398	0.505981	0.345636	0.345056	0.3248	0.418597	0.400249	0.271085	0.265907	0.356904	0.238081	0.450815	0.606588	0.263734	0.539497	0.330143	0.359456	0.350098	0.251805	0.313251	0.153816	0.369148	0.340699
0.914245	0.407278	0.237236	0.501547	0.399211	0.325928	0.32145	0.375931	0.458506	0.212586	0.241746	0.405133	0.267917	0.436358	0.475779	0.436478	0.585971	0.378989	0.341347	0.356447	0.221902	0.31111	0.237252	0.432155	0.37957
1.27612	0.172635	-0.0254641	0.499777	0.211057	0.161142	0.336987	0.405266	0.385724	0.188349	0.20825	0.341724	0.147601	0.435587	0.420642	0.167639	0.543359	0.357881	0.377536	0.335776	0.256199	0.25879	0.170881	0.393004	0.257174
0.791882	0.254298	0.0930752	0.519853	0.290489	0.213634	0.327969	0.376755	0.389968	0.164868	0.223639	0.447371	0.147804	0.449702	0.539846	0.196358	0.567555	0.357864	0.313644	0.347765	0.229683	0.232237	0.203259	0.296426	0.217612
1.30839	0.181335	0.0902679	0.504169	0.240531	0.234399	0.312989	0.379183	0.445974	0.17042	0.306515	0.322236	0.151976	0.458036	0.412963	0.15186	0.555798	0.35479	0.312487	0.34198	0.239028	0.264971	0.222878	0.393131	0.34113
2.30704	0.00560668	-0.00772309	0.493775	0.128811	0.174403	0.341962	0.368233	0.38614	0.216378	0.19239	0.279676	0.120912	0.435576	0.49515	0.0242923	0.529813	0.39372	0.374148	0.300852	0.280143	0.22482	0.123785	0.411537	0.133009
1.4391	0.235303	0.120794	0.506235	0.213096	0.176937	0.287172	0.38364	0.46142	0.274498	0.221829	0.328258	0.138423	0.467173	0.367361	0.171817	0.532225	0.35293	0.346365	0.316979	0.219598	0.278436	0.132132	0.431643	0.215714
0.531215	0.274967	0.0652752	0.509534	0.281921	0.264428	0.317293	0.438798	0.441565	0.197891	0.242441	0.363336	0.138478	0.471582	0.439453	0.278453	0.553393	0.330453	0.364912	0.375728	0.248859	0.279231	0.257266	0.374418	0.314813
0.278776	0.376323	0.205272	0.509481	0.333485	0.253897	0.303906	0.344401	0.416279	0.236766	0.202003	0.329236	0.211404	0.412234	0.508956	0.324188	0.552091	0.355602	0.37914	0.306104	0.220375	0.328269	0.191699	0.411138	0.351226
1.20946	0.184434	0.0546276	0.506738	0.286928	0.225067	0.30023	0.379802	0.382288	0.176331	0.177545	0.338165	0.141917	0.468136	0.492432	0.226367	0.572106	0.365479	0.338787	0.302946	0.26571	0.261705	0.236702	0.351229	0.257347
1.10904	0.405286	0.127797	0.50943	0.372223	0.271229	0.352233	0.439373	0.528381	0.202111	0.275844	0.362683	0.319675	0.457522	0.447693	0.377099	0.558162	0.34879	0.373386	0.36383	0.243321	0.352558	0.165511	0.411908	0.40071
1.24226	0.269824	0.0869755	0.517274	0.282048	0.237641	0.330784	0.382169	0.441395	0.208112	0.214556	0.348161	0.198665	0.467597	0.434362	0.317197	0.552635	0.35621	0.347642	0.337631	0.229401	0.314371	0.293096	0.373668	0.358689
0.555414	0.324244	0.232962	0.531362	0.417393	0.400399	0.387505	0.538733	0.5879	0.384684	0.451093	0.291775	0.223272	0.467372	0.678852	0.389921	0.568778	0.382569	0.435176	0.352133	0.275947	0.335938	0.144565	0.4071	0.342554
0.218436	0.496113	0.247308	0.522785	0.465308	0.472919	0.346483	0.464097	0.566798	0.213367	0.257152	0.356622	0.230839	0.417281	0.637866	0.479763	0.579698	0.419548	0.372938	0.38291	0.19402	0.394206	0.291375	0.436665	0.443163
1.2331	0.302662	0.153165	0.513468	0.279674	0.261076	0.314288	0.391039	0.460854	0.218538	0.206958	0.333138	0.194038	0.430034	0.425517	0.291395	0.53342	0.355614	0.378825	0.36958	0.239107	0.288147	0.213347	0.387824	0.316927
1.09059	0.364745	0.245288	0.527932	0.404805	0.315435	0.339396	0.41955	0.431907	0.170133	0.205318	0.390518	0.265914	0.470735	0.534194	0.410606	0.564938	0.394261	0.400776	0.35967	0.236286	0.380525	0.236566	0.425218	0.496013
1.02943	0.144127	0.195033	0.52448	0.235752	0.225357	0.322793	0.408951	0.412315	0.25125	0.182954	0.274231	0.150088	0.454131	0.37599	0.232851	0.566341	0.350326	0.332289	0.340861	0.270293	0.264911	0.095964	0.356669	0.198802
1.1159	0.444365	0.179862	0.530041	0.401798	0.368787	0.313111	0.433131	0.557308	0.222492	0.299346	0.355135	0.205887	0.442343	0.476642	0.462507	0.575016	0.35021	0.367638	0.351329	0.258304	0.376812	0.180669	0.413724	0.487384
0.398533	0.513944	0.283189	0.515674	0.404934	0.294581	0.29135	0.399461	0.52731	0.158954	0.267227	0.262829	0.316486	0.439777	0.469998	0.416184	0.550837	0.391608	0.4148	0.359526	0.250985	0.402859	0.296335	0.399732	0.412445
0.811542	0.406667	0.119992	0.514153	0.267561	0.29629	0.34042	0.409458	0.439631	0.253123	0.25756	0.354756	0.179284	0.446262	0.537861	0.268274	0.554446	0.353671	0.349339	0.363263	0.229378	0.290227	0.216525	0.405951	0.273137
1.50908	0.18851	0.155618	0.512609	0.2703	0.214926	0.324734	0.420529	0.436467	0.288203	0.167297	0.293932	0.122822	0.459551	0.437727	0.231228	0.559184	0.353749	0.349584	0.338552	0.237615	0.267625	0.24279	0.350356	0.263042
0.773756	0.366734	0.304074	0.507107	0.386884	0.361274	0.307307	0.408691	0.490223	0.196664	0.211789	0.291345	0.230707	0.440523	0.549726	0.367573	0.548486	0.35042	0.39596	0.319245	0.272216	0.3698	0.200858	0.395635	0.483717
1.97073	0.167333	0.0854166	0.521619	0.292717	0.158408	0.334252	0.450656	0.556254	0.309801	0.282892	0.405416	0.166971	0.460121	0.468747	0.335963	0.566419	0.376055	0.396226	0.317071	0.286987	0.299744	0.162054	0.391775	0.289488
1.17052	0.260753	0.131225	0.530472	0.313514	0.24259	0.316045	0.430153	0.517555	0.267251	0.277421	0.407848	0.167311	0.489976	0.423749	0.296903	0.55023	0.360866	0.374759	0.320325	0.255507	0.330462	0.243242	0.415924	0.317358
0.985933	0.15444	0.180071	0.517012	0.294906	0.200271	0.342456	0.417456	0.41221	0.252741	0.222724	0.320974	0.143485	0.452708	0.534928	0.281404	0.574153	0.375354	0.388392	0.360237	0.21952	0.278571	0.229464	0.397649	0.211745
0.750482	0.280714	0.134098	0.50883	0.238732	0.22833	0.314952	0.384973	0.459827	0.246747	0.192419	0.348014	0.139137	0.434467	0.325771	0.281151	0.558935	0.35626	0.355815	0.313402	0.236129	0.269596	0.134491	0.427586	0.304976
1.09147	0.0987696	0.0915702	0.504886	0.213393	0.196674	0.30499	0.41808	0.422039	0.253689	0.2079	0.371207	0.10251	0.453622	0.456106	0.160974	0.536144	0.342965	0.366848	0.337198	0.257711	0.227341	0.226237	0.366529	0.179906
0.442288	0.421484	0.24895	0.5207	0.373782	0.379576	0.317356	0.410985	0.541424	0.147233	0.314682	0.327366	0.264917	0.432534	0.466503	0.41707	0.572243	0.368993	0.364531	0.347105	0.222493	0.379659	0.151162	0.440599	0.36089
0.916485	0.232217	0.178188	0.504418	0.301666	0.291609	0.322907	0.416278	0.430083	0.285992	0.263989	0.359089	0.22305	0.456979	0.467495	0.297559	0.57101	0.380353	0.338396	0.344326	0.242005	0.286345	0.200235	0.42823	0.269599
1.76357	0.451169	0.157633	0.522655	0.421828	0.322051	0.332162	0.454117	0.5022	0.200832	0.279685	0.353233	0.260523	0.448398	0.501665	0.404814	0.559968	0.375581	0.365132	0.343748	0.258813	0.350514	0.213297	0.406853	0.463354
1.70954	0.256114	0.165329	0.5007	0.289118	0.243122	0.31072	0.425534	0.480436	0.289663	0.232398	0.30975	0.163893	0.472442	0.471508	0.316977	0.551741	0.365637	0.36698	0.361449	0.231702	0.292285	0.202054	0.418892	0.310671
1.0206	0.250696	0.0922716	0.511286	0.268854	0.26033	0.345837	0.381403	0.4304	0.194637	0.164672	0.371804	0.114114	0.452729	0.375472	0.328422	0.567059	0.380501	0.369017	0.329868	0.253625	0.285286	0.242566	0.350871	0.309377
1.57429	0.242957	0.190627	0.524959	0.306598	0.273388	0.327323	0.441594	0.466029	0.303486	0.213399	0.30481	0.167692	0.461681	0.419478	0.39522	0.569691	0.386706	0.388918	0.339463	0.260389	0.32019	0.194977	0.391404	0.330042
1.04646	0.136452	0.108819	0.522427	0.262261	0.226894	0.328249	0.413882	0.413417	0.276035	0.234285	0.336147	0.134101	0.466403	0.521251	0.239816	0.550982	0.361723	0.34352	0.343618	0.240129	0.267592	0.205589	0.372104	0.276502
1.49178	0.285789	0.133493	0.536972	0.349602	0.391401	0.354818	0.462798	0.534343	0.271053	0.27632	0.239455	0.194114	0.459066	0.470429	0.349642	0.57026	0.366564	0.379587	0.360474	0.252374	0.331422	0.146124	0.400992	0.417536
0.598473	0.2578	0.0665819	0.497651	0.250392	0.245226	0.308955	0.368513	0.407942	0.208821	0.195072	0.383731	0.135097	0.445448	0.49446	0.240684	0.519297	0.348506	0.340232	0.349539	0.226044	0.228882	0.215621	0.408897	0.256872
0.90679	0.415738	0.24942	0.528797	0.396249	0.375118	0.339471	0.408091	0.45095	0.212521	0.258368	0.319823	0.225854	0.429634	0.44834	0.43878	0.573836	0.382579	0.387695	0.364965	0.228838	0.329255	0.233494	0.398528	0.3819
0.888827	0.396961	0.177472	0.512709	0.334114	0.368011	0.336435	0.405636	0.472859	0.177739	0.284761	0.336305	0.231834	0.456382	0.418874	0.326793	0.562433	0.357194	0.370275	0.359316	0.247738	0.368925	0.181733	0.413367	0.358732
0.612616	0.265173	0.207176	0.504286	0.397268	0.263982	0.35454	0.380133	0.384611	0.337289	0.147368	0.44217	0.165605	0.434156	0.45973	0.401206	0.563698	0.368398	0.401919	0.373888	0.241514	0.303767	0.226338	0.382854	0.308514
0.913508	0.426512	0.198978	0.528055	0.378402	0.262129	0.341297	0.408284	0.434145	0.144454	0.199254	0.270122	0.222301	0.449439	0.406837	0.392228	0.56156	0.347385	0.363959	0.366563	0.216316	0.330789	0.131111	0.410203	0.462275
0.56945	0.268413	0.164866	0.522157	0.343413	0.25956	0.331821	0.404274	0.434878	0.290716	0.171684	0.363774	0.224513	0.450313	0.360458	0.340362	0.559205	0.346884	0.334173	0.335661	0.232019	0.300157	0.101403	0.401254	0.293889
0.913543	0.256431	0.25524	0.50292	0.398883	0.323652	0.341397	0.45056	0.518784	0.279675	0.230985	0.356561	0.160556	0.428049	0.397734	0.397138	0.572092	0.385899	0.350994	0.37633	0.229168	0.324335	0.250673	0.407679	0.420858
0.64055	0.366266	0.16688	0.521432	0.342842	0.269077	0.343772	0.399235	0.476111	0.193607	0.270174	0.358264	0.227296	0.455207	0.427243	0.356955	0.530247	0.36935	0.376981	0.403637	0.250005	0.344129	0.292839	0.398166	0.362658
1.47051	0.23908	0.0474042	0.492581	0.255464	-0.0364673	0.272015	0.360746	0.450702	0.143521	0.231676	0.396531	0.153311	0.4423	0.34868	0.165102	0.556657	0.320865	0.321738	0.306233	0.257485	0.263886	0.131359	0.390129	0.236121
1.46548	0.098528	0.0948314	0.49616	0.181888	0.0538149	0.351256	0.327342	0.367731	0.252417	0.195956	0.308216	0.0928313	0.453177	0.540752	0.150616	0.567736	0.392054	0.345422	0.292314	0.260408	0.221591	0.234887	0.36647	0.201045
1.14931	0.331005	0.14865	0.512369	0.313007	0.294085	0.35347	0.375658	0.468316	0.317661	0.257929	0.278652	0.120479	0.443357	0.490059	0.352478	0.565267	0.371523	0.343408	0.353303	0.258316	0.314283	0.081285	0.454863	0.305365
1.17253	0.435381	0.261487	0.520828	0.453776	0.37624	0.317864	0.392836	0.476693	0.301617	0.282214	0.30911	0.225075	0.439688	0.511717	0.448535	0.586618	0.381266	0.401586	0.327044	0.251845	0.340614	0.0150685	0.418599	0.523754
0.783198	0.341352	0.102253	0.545375	0.477152	0.323599	0.334415	0.360078	0.393092	0.14931	0.237425	0.351017	0.260438	0.452233	0.563014	0.419956	0.555381	0.364394	0.362211	0.323834	0.27216	0.312496	0.228602	0.375437	0.403299
1.49483	0.476723	0.080212	0.518651	0.386978	0.464621	0.341417	0.494092	0.587318	0.319766	0.297685	0.334532	0.148822	0.453835	0.565516	0.408511	0.601277	0.401235	0.366708	0.365425	0.256742	0.355078	0.244565	0.414098	0.495538
0.55466	0.20141	0.178053	0.532726	0.335301	0.20837	0.322402	0.388207	0.388697	0.260014	0.17071	0.30887	0.116243	0.44593	0.446399	0.358851	0.566467	0.383831	0.371189	0.341653	0.223625	0.269062	0.236706	0.348635	0.327713
1.00867	0.204542	0.0970173	0.503945	0.28661	0.250086	0.327459	0.405588	0.423549	0.289554	0.170495	0.36255	0.160389	0.498406	0.551969	0.276457	0.55708	0.339633	0.343653	0.278529	0.25088	0.236336	0.262675	0.388989	0.259547
0.78412	0.434187	0.281011	0.543101	0.458066	0.371055	0.35481	0.450669	0.495132	0.253965	0.250056	0.369036	0.231982	0.458577	0.513615	0.481302	0.58631	0.379499	0.402435	0.386359	0.278086	0.352432	0.198345	0.379204	0.383583
0.390458	0.51721	0.388667	0.55628	0.52591	0.426637	0.341936	0.47718	0.546374	0.260277	0.275199	0.354407	0.323018	0.453537	0.533202	0.593422	0.601152	0.38615	0.414086	0.380056	0.272461	0.390886	0.094853	0.412863	0.548388
1.32037	0.276003	0.0177403	0.538871	0.312326	0.21443	0.348337	0.41879	0.479027	0.224554	0.218748	0.38639	0.171863	0.452269	0.40619	0.301255	0.566337	0.344969	0.318493	0.320474	0.257907	0.311642	0.122763	0.397002	0.31011
0.576693	0.0600403	0.100738	0.503886	0.143328	0.188936	0.307713	0.382494	0.40941	0.283153	0.17675	0.305636	0.0903497	0.44698	0.439496	0.131184	0.553966	0.37677	0.344302	0.293814	0.244905	0.216624	0.213866	0.391348	0.231936
0.629506	0.277853	0.0657746	0.510638	0.272859	0.120454	0.316066	0.423105	0.473642	0.306166	0.281609	0.34587	0.155326	0.442686	0.34566	0.231906	0.5548	0.372861	0.356742	0.338904	0.245954	0.286264	0.186878	0.377108	0.292983
1.29147	0.313746	0.169703	0.52303	0.319173	0.319473	0.332848	0.413457	0.491857	0.260059	0.228263	0.274546	0.17302	0.442712	0.46426	0.369636	0.574283	0.386268	0.35226	0.370584	0.26471	0.298154	0.2139	0.394584	0.35019
1.33362	0.176799	0.117461	0.503711	0.261623	0.309372	0.338589	0.418889	0.509752	0.321626	0.304601	0.295087	0.142721	0.464178	0.504426	0.227094	0.558642	0.368347	0.390986	0.349963	0.269542	0.304421	0.167932	0.399555	0.217699
1.81346	0.223824	0.138195	0.541517	0.382328	0.381795	0.343332	0.498381	0.549071	0.350583	0.297439	0.407969	0.225491	0.498002	0.599728	0.328936	0.51382	0.346501	0.401636	0.312987	0.272085	0.349965	0.189946	0.359771	0.3344
1.73142	0.194196	0.129355	0.494806	0.234535	0.233451	0.306156	0.371605	0.439085	0.15264	0.267583	0.324557	0.110335	0.441371	0.400667	0.16285	0.544189	0.339806	0.318043	0.33543	0.230198	0.267971	0.23521	0.409807	0.394066
1.21583	0.313066	0.137498	0.530001	0.368215	0.360683	0.359712	0.45569	0.5179	0.326242	0.314111	0.316567	0.156456	0.463671	0.506022	0.365486	0.573216	0.385359	0.373339	0.358078	0.244956	0.319688	0.219496	0.397545	0.304114
0.513076	0.213154	0.184782	0.511351	0.230814	0.108986	0.317488	0.249445	0.385374	0.0459241	0.128422	0.343316	0.148362	0.418709	0.568752	0.199627	0.531083	0.327421	0.30469	0.339099	0.271509	0.275294	-0.034258	0.424025	0.276761
0.420669	0.399249	0.175813	0.527617	0.345508	0.177361	0.356689	0.336493	0.3924	0.30685	0.197584	0.351235	0.190132	0.444568	0.425517	0.407675	0.572386	0.376903	0.362377	0.352254	0.244255	0.316047	0.134249	0.399796	0.396051
0.396236	0.513892	0.304841	0.571537	0.498853	0.396434	0.37642	0.453273	0.447609	0.404418	0.2959	0.400078	0.266297	0.46032	0.689897	0.551259	0.593527	0.425771	0.439915	0.388153	0.24728	0.364353	0.261733	0.380899	0.542564
0.890674	0.445852	0.192289	0.568407	0.473575	0.462237	0.369103	0.487142	0.484229	0.309512	0.330181	0.359932	0.205968	0.483479	0.607235	0.497899	0.567273	0.361538	0.388704	0.368928	0.252852	0.37462	0.183328	0.38156	0.393937
1.07519	0.360756	0.283621	0.523898	0.388764	0.407784	0.349109	0.505119	0.487646	0.362822	0.269049	0.328119	0.226202	0.467616	0.569916	0.449818	0.585912	0.399013	0.416969	0.367928	0.250958	0.328567	0.152258	0.370942	0.401918
0.808718	0.108505	0.183175	0.52665	0.291641	0.285183	0.356475	0.436866	0.459516	0.342216	0.217274	0.374254	0.0934428	0.491185	0.496444	0.330844	0.570371	0.361762	0.35688	0.329324	0.248541	0.256668	0.254664	0.333642	0.177878
0.758707	0.216269	0.228271	0.534205	0.384976	0.259449	0.321423	0.418874	0.460633	0.361357	0.229488	0.369862	0.114491	0.480334	0.532425	0.372694	0.581669	0.40886	0.388462	0.376075	0.280323	0.290412	0.193661	0.291531	0.216016
1.19671	0.161574	0.0780249	0.529329	0.251738	0.252134	0.359536	0.379574	0.383941	0.270305	0.255119	0.412957	0.2091	0.462263	0.555766	0.273138	0.550756	0.323907	0.346851	0.337639	0.26421	0.265932	0.158845	0.409352	0.204842
0.821318	0.346622	0.298601	0.557933	0.423912	0.360604	0.347573	0.480705	0.463392	0.338803	0.255067	0.358658	0.220466	0.471324	0.578114	0.458162	0.58249	0.385496	0.40982	0.369188	0.246066	0.339464	0.222357	0.34423	0.35239
1.01735	-0.0644883	-0.0349782	0.417567	0.0744936	-0.128805	0.23782	0.210938	0.373355	-0.0345035	0.066073	0.181402	-0.0146045	0.325612	0.358172	-0.0708587	0.541044	0.403852	0.331033	0.223991	0.290104	0.164655	0.00161952	0.381639	0.122871
2.29066	0.248834	0.223497	0.557215	0.36017	0.287803	0.336479	0.423104	0.449082	0.271135	0.231857	0.318396	0.173163	0.495564	0.499723	0.359985	0.554335	0.342986	0.388126	0.385027	0.253631	0.309075	0.271515	0.341736	0.346868
0.394089	0.268276	0.139074	0.55254	0.418567	0.526266	0.291326	0.519614	0.552503	0.28259	0.351153	0.373864	0.220549	0.459711	0.631826	0.332878	0.461823	0.280552	0.386283	0.338927	0.25222	0.323967	0.07347	0.362595	0.258339
1.04635	0.36542	0.27333	0.560714	0.458435	0.464136	0.352482	0.480882	0.48024	0.333798	0.290225	0.352115	0.240712	0.475438	0.667376	0.47975	0.542458	0.349016	0.370327	0.384545	0.25002	0.356259	0.182352	0.333808	0.422584
0.815069	0.213043	0.0945754	0.518458	0.2847	0.304931	0.321104	0.403561	0.40982	0.287137	0.255457	0.446347	0.16176	0.459478	0.446183	0.251816	0.519448	0.335766	0.37086	0.343527	0.263308	0.288293	0.238988	0.352334	0.421592
1.7013	0.280911	0.242012	0.524952	0.397565	0.37361	0.354446	0.483591	0.50702	0.37447	0.283769	0.351535	0.217288	0.480269	0.576086	0.389461	0.559996	0.361907	0.36531	0.359575	0.222979	0.330841	0.199869	0.361441	0.349457
0.828675	0.386635	0.216196	0.4548	0.34932	0.27292	0.323716	0.405136	0.446737	0.224721	0.133839	0.279589	0.103667	0.387053	0.482897	0.531883	0.608556	0.491154	0.424561	0.316888	0.195898	0.312368	0.180339	0.368321	0.466244
0.527985	0.19744	0.232534	0.545158	0.339705	0.2684	0.333573	0.454031	0.450536	0.349155	0.24764	0.347646	0.157304	0.470269	0.612455	0.316517	0.528654	0.31251	0.341295	0.35029	0.209352	0.2932	0.158947	0.299852	0.223566
1.10164	0.128323	0.182615	0.436378	0.116009	0.0533577	0.31174	0.316305	0.364174	0.183179	0.161379	0.219511	0.0680129	0.358891	0.714833	0.303744	0.519054	0.457498	0.398786	0.271194	0.22765	0.263283	0.237587	0.393259	0.269082
0.0652503	0.184474	0.16733	0.521759	0.403364	0.29822	0.310231	0.422881	0.417397	0.28879	0.21591	0.437049	0.206774	0.471529	0.614914	0.352544	0.495827	0.282992	0.336682	0.325058	0.195901	0.303361	0.19809	0.353713	0.362098
0.906151	0.168154	0.0875612	0.541058	0.324769	0.26424	0.324248	0.411612	0.402203	0.258068	0.22904	0.376713	0.184857	0.470404	0.54485	0.281123	0.510962	0.295977	0.331712	0.333636	0.217211	0.245578	0.202247	0.321531	0.277753
0.828698	0.342853	0.240685	0.546792	0.409535	0.31219	0.311871	0.494609	0.506243	0.267982	0.278427	0.353415	0.202663	0.473313	0.593602	0.432485	0.546931	0.338384	0.368211	0.367568	0.23959	0.367313	0.212403	0.384762	0.509775
1.50465	0.376551	0.178734	0.561438	0.449859	0.375297	0.352924	0.443741	0.438364	0.33324	0.240941	0.371174	0.231304	0.490365	0.621731	0.433944	0.545341	0.342872	0.397107	0.365295	0.25339	0.331415	0.149462	0.354557	0.467237
0.811178	0.136353	0.121982	0.514996	0.289367	0.294241	0.32656	0.405501	0.405041	0.278768	0.247936	0.361212	0.166565	0.485376	0.519741	0.29228	0.542326	0.357748	0.36137	0.31733	0.238044	0.271358	0.237109	0.323713	0.346135
1.67798	0.293246	0.193029	0.544097	0.327179	0.326601	0.311658	0.436644	0.47552	0.344112	0.341899	0.391706	0.22937	0.483378	0.683598	0.279279	0.560598	0.329558	0.383032	0.332205	0.261794	0.364647	0.219863	0.332511	0.238925
0.940786	0.260902	0.0879778	0.515563	0.318276	0.22997	0.334027	0.458053	0.437106	0.186306	0.221083	0.414167	0.151147	0.442848	0.561072	0.256212	0.532373	0.315762	0.352465	0.374351	0.225864	0.278322	0.252255	0.320755	0.260367
1.64392	0.186793	0.0747088	0.538554	0.292043	0.202952	0.345763	0.365638	0.36826	0.337806	0.243537	0.435981	0.150798	0.470768	0.622637	0.292171	0.543005	0.343436	0.358055	0.349306	0.244761	0.247256	0.189159	0.376777	0.209588
0.561525	0.320282	0.0713787	0.524585	0.343561	0.298986	0.32419	0.400583	0.495606	0.330514	0.273534	0.389838	0.192263	0.478214	0.539156	0.291407	0.533123	0.352707	0.344958	0.3727	0.239258	0.328277	0.173688	0.378643	0.356144
0.543027	0.324448	0.244754	0.550393	0.411396	0.402566	0.349904	0.425902	0.454307	0.312812	0.308896	0.350426	0.190715	0.460957	0.61375	0.419619	0.538135	0.339693	0.361552	0.385662	0.230041	0.32781	0.155462	0.386695	0.307608
0.99217	0.293342	0.169284	0.508928	0.264493	0.168345	0.35751	0.382602	0.363121	0.235275	0.202551	0.398713	0.126714	0.485676	0.715437	0.210773	0.53149	0.326956	0.347162	0.349174	0.26511	0.306509	0.192204	0.415994	0.303596
0.508197	0.10123	0.0221219	0.514126	0.298036	0.309418	0.333029	0.408447	0.423601	0.294902	0.216737	0.376591	0.168418	0.435974	0.565473	0.190123	0.506093	0.335391	0.382715	0.296293	0.22973	0.270674	0.187308	0.395687	0.304847
0.320758	0.431596	0.164212	0.525562	0.21788	0.248249	0.267752	0.288217	0.370835	0.16313	0.21747	0.288826	0.109855	0.432671	0.443551	0.149667	0.516436	0.307224	0.342671	0.33629	0.261151	0.267634	0.128654	0.414359	0.358862
0.746407	0.312537	0.0706792	0.518261	0.363854	0.314337	0.349474	0.441431	0.50709	0.247923	0.296505	0.349898	0.169008	0.470963	0.514694	0.326107	0.55183	0.345383	0.347221	0.348726	0.237608	0.346955	0.206441	0.354951	0.241686
1.65799	0.304918	0.185171	0.56078	0.417278	0.431266	0.36113	0.461894	0.533523	0.370228	0.318263	0.365717	0.204863	0.502159	0.665737	0.42159	0.5554	0.361479	0.40216	0.369431	0.282148	0.337527	0.141596	0.369565	0.344236
0.62264	0.540807	0.267498	0.546375	0.443889	0.377415	0.295209	0.498284	0.485577	0.190541	0.256831	0.318033	0.25818	0.421957	0.510509	0.423974	0.552405	0.347265	0.382616	0.358326	0.241704	0.367187	0.141434	0.398036	0.57958
1.05384	0.321576	0.219525	0.543568	0.322767	0.413011	0.367541	0.45507	0.455366	0.324749	0.282443	0.314687	0.151772	0.470419	0.549726	0.358296	0.569079	0.358595	0.377276	0.391304	0.218747	0.336728	0.206924	0.351858	0.350147
0.222251	0.349682	0.402063	0.547315	0.418123	0.389544	0.351365	0.443954	0.423455	0.287377	0.21006	0.340344	0.162975	0.46256	0.512623	0.501621	0.584418	0.395336	0.418611	0.384725	0.263132	0.311903	0.29033	0.349907	0.373099
0.773802	0.126466	0.136081	0.520459	0.247613	0.247924	0.332605	0.390171	0.346755	0.226375	0.189228	0.382385	0.11121	0.461957	0.535618	0.23122	0.553486	0.326353	0.368268	0.32253	0.237908	0.230459	0.197593	0.341579	0.276718
0.971132	0.13177	0.0593712	0.502335	0.186011	0.264616	0.347494	0.35024	0.346063	0.158544	0.207539	0.300581	0.135508	0.440519	0.550545	0.148299	0.56299	0.316166	0.373601	0.273431	0.249585	0.242233	0.148875	0.408194	0.259892
2.48371	0.190876	0.101738	0.522362	0.301568	0.346867	0.288115	0.462588	0.423847	0.16065	0.247865	0.375525	0.203735	0.452046	0.615864	0.205286	0.509601	0.31876	0.367359	0.30211	0.295937	0.330664	0.135375	0.41721	0.18051
1.83735	0.284327	0.209902	0.530371	0.320367	0.305203	0.373307	0.411803	0.418503	0.306431	0.218558	0.444924	0.180318	0.465094	0.531217	0.34454	0.559048	0.33762	0.380101	0.338904	0.239126	0.331213	0.163191	0.372463	0.249107
1.08885	0.41781	0.321766	0.521399	0.354665	0.370065	0.306303	0.427333	0.478131	0.211441	0.25805	0.33448	0.209834	0.448615	0.577682	0.411234	0.54857	0.368308	0.430017	0.364508	0.240193	0.382484	0.0593078	0.364632	0.555291
0.569887	0.140556	0.0427803	0.523679	0.25281	0.217772	0.306083	0.39431	0.413407	0.166727	0.192827	0.400834	0.112703	0.436703	0.419003	0.203817	0.525692	0.376001	0.326337	0.325924	0.223693	0.231556	0.228047	0.297544	0.190648
1.2159	0.308104	0.220551	0.543699	0.365333	0.329365	0.367843	0.427063	0.448703	0.411542	0.246254	0.365859	0.160757	0.49685	0.594249	0.391812	0.565497	0.380852	0.359442	0.331564	0.241097	0.312815	0.201208	0.347177	0.298419
0.890957	0.223834	0.0878407	0.528138	0.320645	0.123433	0.331593	0.422826	0.479369	0.317554	0.311813	0.346887	0.201251	0.45848	0.523624	0.225545	0.520939	0.349909	0.35279	0.331058	0.271625	0.321272	0.149078	0.390048	0.171708
0.83298	0.319465	0.170262	0.529367	0.329575	0.20561	0.33819	0.375308	0.420817	0.271881	0.240561	0.41092	0.181878	0.469534	0.401401	0.394535	0.562608	0.357659	0.383363	0.373549	0.252022	0.286329	0.184324	0.420963	0.404593
2.07095	0.228928	0.148782	0.50788	0.268635	0.214028	0.336623	0.364854	0.392282	0.229784	0.208454	0.326919	0.132718	0.469204	0.514003	0.240791	0.55495	0.365939	0.381075	0.326012	0.236086	0.258733	0.21028	0.379224	0.216879
0.737524	0.391881	0.151858	0.535555	0.469438	0.331559	0.343541	0.431871	0.465082	0.202251	0.225932	0.324461	0.260168	0.468668	0.485572	0.43192	0.591216	0.355133	0.383008	0.387143	0.220609	0.357122	0.279771	0.395016	0.527421
1.17864	0.359913	0.156364	0.527644	0.336624	0.334282	0.340064	0.448008	0.485034	0.257424	0.270025	0.342552	0.111087	0.468005	0.51849	0.322351	0.558099	0.355744	0.338544	0.32109	0.230616	0.293959	0.0773115	0.407289	0.378837
1.3406	0.224438	0.133374	0.516312	0.286384	0.226052	0.340443	0.431222	0.459593	0.253806	0.239044	0.329145	0.160014	0.463081	0.417493	0.326186	0.54399	0.364142	0.379399	0.373829	0.267511	0.303021	0.174579	0.40001	0.279091
0.91454	0.252815	0.200793	0.517495	0.332799	0.339878	0.343197	0.424613	0.393058	0.20014	0.197726	0.277195	0.183404	0.424649	0.476081	0.342553	0.558122	0.333523	0.323467	0.356278	0.217492	0.265777	0.24172	0.415461	0.495409
0.865664	0.173402	0.176504	0.518031	0.269098	0.266923	0.266681	0.298667	0.355198	0.147987	0.135999	0.262941	0.163969	0.46675	0.458737	0.209844	0.538404	0.33042	0.333747	0.337587	0.279004	0.245637	0.135485	0.413179	0.304847
0.319691	0.410479	0.239176	0.529882	0.411571	0.420188	0.330025	0.467819	0.524757	0.240791	0.217825	0.357182	0.220829	0.431993	0.504555	0.428449	0.585932	0.351867	0.344993	0.397439	0.235803	0.357092	0.156096	0.429135	0.47703
1.02898	0.267075	0.169938	0.510638	0.338523	0.284499	0.3068	0.368763	0.418124	0.0723968	0.189467	0.314968	0.23367	0.455407	0.365592	0.280132	0.564997	0.355099	0.36868	0.35179	0.261928	0.279737	0.136618	0.435223	0.361062
0.914652	0.490636	0.356226	0.528209	0.369805	0.34846	0.312275	0.413641	0.490515	0.270963	0.292297	0.300495	0.216784	0.440615	0.525954	0.404411	0.561539	0.3569	0.429013	0.383694	0.243099	0.379117	0.0784895	0.396878	0.402522
0.31318	0.394892	0.163767	0.524839	0.379476	0.370344	0.306195	0.382985	0.489432	0.183193	0.251364	0.371246	0.267003	0.464254	0.475563	0.359599	0.549462	0.327907	0.366569	0.34565	0.225542	0.357632	0.230635	0.433105	0.428667
0.375847	0.114709	0.168023	0.49598	0.211226	0.220497	0.272176	0.343887	0.394965	0.135116	0.131602	0.313438	0.064401	0.428849	0.349716	0.223403	0.48816	0.328625	0.345587	0.337746	0.224401	0.194068	0.0786799	0.382466	0.283146
1.29624	0.155466	0.0377663	0.510183	0.308181	0.239104	0.317269	0.413586	0.535284	0.261078	0.269971	0.365894	0.151159	0.428475	0.331768	0.247271	0.53677	0.351539	0.343902	0.299994	0.280262	0.284906	0.249316	0.383753	0.290567
0.712333	0.331199	0.27805	0.494128	0.349294	0.355373	0.276346	0.383229	0.487036	0.161379	0.229678	0.337926	0.206574	0.435988	0.417105	0.340197	0.561738	0.345573	0.348635	0.35462	0.200097	0.342692	0.240912	0.412498	0.328058
0.961005	0.315791	0.130492	0.516384	0.37687	0.281647	0.335073	0.377474	0.436777	0.25555	0.230486	0.353009	0.240965	0.489279	0.427416	0.313825	0.53863	0.345301	0.322294	0.365094	0.219445	0.315563	0.142571	0.358489	0.377327
1.104	0.322408	0.168484	0.51544	0.327683	0.289566	0.34138	0.4246	0.445217	0.24721	0.26597	0.403602	0.224273	0.466877	0.609953	0.332978	0.536473	0.365566	0.365453	0.360617	0.260831	0.30486	0.196753	0.36926	0.332545
0.559027	0.251282	0.178608	0.493542	0.31691	0.3385	0.301495	0.3911	0.434917	0.17448	0.211938	0.271104	0.201868	0.464477	0.419305	0.269125	0.539062	0.338397	0.376483	0.324302	0.27067	0.291882	0.0940407	0.398418	0.252601
1.46917	0.231595	0.17559	0.510509	0.290203	0.23548	0.343568	0.335642	0.431783	0.204689	0.208329	0.358219	0.141973	0.475278	0.544678	0.264276	0.533356	0.370847	0.341306	0.348197	0.255148	0.284175	0.179353	0.369801	0.281679
0.819148	0.344028	0.16371	0.48892	0.260612	0.28219	0.296304	0.376144	0.403952	0.179033	0.209083	0.326508	0.138645	0.432641	0.4747	0.23079	0.54139	0.346853	0.34647	0.296496	0.201636	0.24871	0.125553	0.340299	0.240176
1.77114	0.365269	0.296624	0.555799	0.457976	0.389244	0.363644	0.489442	0.518055	0.338815	0.289363	0.350416	0.238063	0.469538	0.667247	0.519159	0.575069	0.387962	0.395993	0.394378	0.280298	0.398454	0.110071	0.391245	0.457055
0.625437	0.0968543	0.133772	0.519661	0.248494	0.310802	0.343968	0.418098	0.439249	0.317339	0.240932	0.362478	0.120353	0.479922	0.491181	0.263012	0.568308	0.345937	0.338591	0.341918	0.245711	0.281875	0.233823	0.350235	0.157644
1.29128	0.200653	0.0667602	0.523055	0.339028	0.300862	0.320192	0.432278	0.436783	0.263862	0.280726	0.352408	0.183138	0.464888	0.628763	0.266936	0.53515	0.316285	0.352381	0.349352	0.253877	0.313658	0.216113	0.360307	0.302819
1.57809	0.185155	0.0752159	0.490054	0.173814	0.237824	0.306674	0.343673	0.437983	0.253375	0.235863	0.252722	0.115476	0.453992	0.528241	0.141013	0.536728	0.366851	0.361535	0.384072	0.25782	0.303744	0.211509	0.405713	0.284182
0.658765	0.223962	0.161185	0.518092	0.345488	0.371342	0.350311	0.424506	0.417817	0.228214	0.204761	0.301991	0.201175	0.481603	0.564049	0.32439	0.564015	0.348189	0.369095	0.36784	0.284729	0.262768	0.240359	0.405695	0.253593
1.64835	0.224845	0.190993	0.514598	0.31052	0.272807	0.313911	0.39444	0.433135	0.236294	0.211384	0.302069	0.158974	0.471955	0.387466	0.301447	0.526447	0.335504	0.358826	0.371578	0.27	0.276602	0.0768533	0.416717	0.215196
1.59066	0.238546	0.0868958	0.521343	0.265894	0.262253	0.317857	0.427345	0.428659	0.173959	0.182061	0.395999	0.141508	0.438973	0.390011	0.258818	0.586653	0.371831	0.371484	0.318135	0.26297	0.289611	0.0841208	0.437681	0.387854
1.83903	0.0732787	0.0535837	0.537969	0.214327	0.236756	0.317496	0.337915	0.370564	0.15942	0.235375	0.30074	0.149838	0.459368	0.552832	0.164127	0.546074	0.361658	0.37522	0.271977	0.270117	0.262563	0.174205	0.355704	0.144097
0.19208	0.315257	0.223564	0.511231	0.310406	0.24953	0.274233	0.348284	0.482819	0.179715	0.248729	0.253065	0.211141	0.415531	0.342468	0.304482	0.557391	0.356228	0.348413	0.363721	0.219354	0.315425	0.106666	0.425864	0.299066
1.94006	0.121115	0.107903	0.527575	0.315549	0.337888	0.355755	0.426581	0.433301	0.340971	0.228926	0.393098	0.141347	0.483519	0.546145	0.262314	0.557221	0.371607	0.357084	0.316936	0.266111	0.272311	0.277179	0.389478	0.0749391
3.24626	0.312547	0.0754887	0.513437	0.309156	0.284635	0.331257	0.420403	0.555691	0.232918	0.301799	0.293296	0.20073	0.476778	0.460377	0.297316	0.551491	0.365877	0.372411	0.320824	0.283322	0.339217	0.137911	0.387379	0.348119
1.50522	0.112736	0.048118	0.512696	0.20775	0.307182	0.315604	0.400423	0.417363	0.251599	0.199759	0.339616	0.138759	0.486836	0.38039	0.146286	0.539812	0.365196	0.326713	0.314243	0.257084	0.258531	0.163973	0.38049	0.208423
2.42961	0.275152	0.0534912	0.503717	0.265575	0.23236	0.31497	0.349746	0.435983	0.207371	0.253223	0.329868	0.109581	0.457278	0.522675	0.176739	0.540831	0.385468	0.329434	0.296877	0.266489	0.25533	0.248343	0.352065	0.223264
1.78017	0.279404	0.041375	0.510266	0.195487	0.187039	0.317171	0.356214	0.397936	0.193056	0.189742	0.3571	0.155697	0.449874	0.419219	0.168944	0.54074	0.327467	0.291827	0.314719	0.235142	0.230338	0.184406	0.416634	0.305322
1.53161	0.256403	0.263841	0.537803	0.388832	0.326793	0.338208	0.453798	0.458095	0.300713	0.252685	0.327647	0.200436	0.478677	0.521683	0.376438	0.56627	0.358793	0.393438	0.368307	0.242733	0.305737	0.110856	0.388518	0.357222
0.90541	0.205876	0.175396	0.533383	0.229181	0.236404	0.370521	0.391405	0.381715	0.299151	0.173653	0.332984	0.109936	0.4819	0.542219	0.213651	0.541503	0.373453	0.35331	0.346913	0.260691	0.238755	0.0978203	0.313802	0.201951
0.362288	0.319841	0.212475	0.502987	0.376257	0.21716	0.302751	0.373365	0.465687	0.149553	0.237277	0.264664	0.311924	0.431803	0.32163	0.359658	0.553668	0.373347	0.326901	0.382152	0.291704	0.339109	0.145008	0.42971	0.228527
0.860444	0.308189	0.198534	0.532252	0.342362	0.367421	0.332802	0.41377	0.4486	0.286796	0.177115	0.294171	0.194108	0.463423	0.56146	0.383483	0.585435	0.378865	0.363253	0.341567	0.25083	0.30686	0.139838	0.386797	0.309377
0.860651	0.484189	0.204165	0.527825	0.445176	0.332624	0.341263	0.413309	0.499758	0.281557	0.266069	0.356434	0.344593	0.467379	0.434707	0.463596	0.567716	0.37395	0.39171	0.385805	0.280326	0.393031	0.244397	0.435085	0.511329
0.515342	0.377859	0.210305	0.52143	0.341929	0.262175	0.344101	0.386021	0.435905	0.301507	0.228587	0.363662	0.257009	0.483213	0.458047	0.362103	0.563874	0.371137	0.389225	0.365282	0.234276	0.316241	0.109937	0.422503	0.375731
0.249283	0.4752	0.274842	0.547209	0.423971	0.320402	0.341209	0.437633	0.471732	0.272424	0.257147	0.354747	0.297378	0.451052	0.459428	0.445654	0.581938	0.353109	0.355056	0.385301	0.250245	0.361157	0.0830447	0.414158	0.510509
1.27152	0.15084	0.106753	0.528674	0.272696	0.194683	0.322956	0.369767	0.438219	0.176921	0.223276	0.360124	0.204251	0.45021	0.570175	0.182356	0.541282	0.302079	0.308477	0.317535	0.240266	0.289593	0.149682	0.37973	0.336255
0.302497	0.398784	0.221136	0.511981	0.369927	0.326319	0.328817	0.424737	0.467392	0.201687	0.218431	0.390681	0.218759	0.43182	0.422152	0.385026	0.587056	0.367382	0.387712	0.368332	0.240289	0.361408	0.195847	0.411951	0.466158
0.493263	0.257838	0.13287	0.520912	0.256087	0.218896	0.285269	0.365971	0.407661	0.204019	0.160585	0.306573	0.161701	0.436491	0.551408	0.255377	0.547796	0.346328	0.35122	0.313067	0.245203	0.268481	0.0677421	0.378209	0.303423
0.368984	0.353087	0.209565	0.549589	0.424353	0.420926	0.330401	0.428503	0.43416	0.205124	0.266601	0.416711	0.249212	0.447442	0.655598	0.420354	0.553742	0.31548	0.383741	0.379916	0.26027	0.310059	0.0830321	0.445066	0.504081
0.461618	0.433393	0.172192	0.527581	0.369727	0.293918	0.350431	0.411776	0.397697	0.15848	0.215449	0.394556	0.227736	0.479735	0.608831	0.374841	0.523555	0.323571	0.341753	0.385544	0.219968	0.299197	0.163017	0.404001	0.428581
0.871351	0.407876	0.193135	0.533947	0.523686	0.248995	0.330446	0.493632	0.498199	0.292885	0.338118	0.297162	0.373254	0.481773	0.783689	0.358302	0.557808	0.392559	0.385318	0.332622	0.26736	0.368635	0.293213	0.31422	0.244749
0.48751	0.227586	0.197388	0.531727	0.291938	0.290185	0.359719	0.413483	0.402818	0.238371	0.180151	0.349151	0.181552	0.473649	0.447305	0.28802	0.566708	0.355887	0.359663	0.371142	0.229378	0.262625	0.195859	0.355037	0.372409
0.261415	0.401411	0.177231	0.527878	0.453596	0.294466	0.287424	0.391406	0.4288	0.165851	0.251539	0.405034	0.348163	0.440737	0.492734	0.370913	0.554438	0.324011	0.298791	0.336454	0.231936	0.338361	0.299631	0.422304	0.397734
0.983312	0.242146	0.124137	0.513915	0.30067	0.196532	0.365659	0.33129	0.361612	0.297229	0.135008	0.318538	0.15743	0.455983	0.494071	0.20236	0.539152	0.317253	0.300941	0.33905	0.278959	0.236588	0.101619	0.409512	0.276114
1.02863	0.480594	0.34708	0.509515	0.40078	0.323829	0.305204	0.404008	0.492067	0.153281	0.252578	0.290731	0.316726	0.440715	0.5049	0.456373	0.567609	0.391207	0.400675	0.37458	0.240353	0.369555	0.254293	0.401072	0.454466
0.927732	0.18732	0.162693	0.510072	0.270257	0.297414	0.357219	0.439389	0.447177	0.338377	0.238814	0.334041	0.20398	0.467889	0.503735	0.255722	0.552474	0.364764	0.363698	0.333662	0.260834	0.300722	0.189364	0.369864	0.238278
0.021579	0.51735	0.20966	0.54175	0.462837	0.262071	0.307932	0.35458	0.470745	0.135933	0.250609	0.295878	0.330997	0.44859	0.340008	0.433474	0.529578	0.320162	0.382069	0.340683	0.304151	0.37473	0.0460077	0.437694	0.436691
0.709291	0.142005	0.0611005	0.491814	0.235878	0.13954	0.323524	0.383732	0.406463	0.228995	0.167548	0.409516	0.105082	0.441802	0.519483	0.229139	0.554049	0.335788	0.334475	0.309115	0.244789	0.243932	0.208117	0.381745	0.233705
0.807222	0.363346	0.163102	0.514479	0.337355	0.327052	0.329828	0.464111	0.504547	0.296174	0.293809	0.377378	0.219818	0.468877	0.505979	0.365823	0.56429	0.35623	0.334619	0.369034	0.255381	0.317666	0.248089	0.361611	0.412273
0.914308	0.310929	0.167506	0.542482	0.43757	0.439944	0.346243	0.5027	0.532774	0.295586	0.251208	0.373514	0.172657	0.489743	0.717896	0.399886	0.564435	0.33837	0.373707	0.356656	0.239538	0.327589	0.13618	0.391576	0.525307
1.18667	0.279798	0.187783	0.528467	0.306325	0.261819	0.381549	0.407819	0.472432	0.256556	0.256729	0.293379	0.182343	0.463703	0.449289	0.331543	0.555504	0.38861	0.369454	0.357964	0.235573	0.286463	0.13936	0.396335	0.397561
0.236157	0.272504	0.134314	0.535843	0.333874	0.349779	0.292309	0.375873	0.430423	0.204426	0.243335	0.424389	0.112204	0.502567	0.672553	0.288767	0.529939	0.327152	0.352719	0.330159	0.2072	0.243748	0.147407	0.357908	0.365722
0.674355	0.539448	0.554775	0.598837	0.575709	0.557732	0.348187	0.463611	0.438052	0.301281	0.267196	0.405326	0.291727	0.407207	0.748096	0.676098	0.655935	0.495482	0.440219	0.450159	0.266878	0.430614	0.101458	0.37974	0.716429
0.549107	0.321356	0.199307	0.515734	0.316749	0.303967	0.34111	0.425654	0.455207	0.241927	0.254717	0.342932	0.148513	0.415904	0.417407	0.338678	0.58813	0.389053	0.371894	0.332005	0.242523	0.320458	0.162341	0.453317	0.431342
1.02906	0.467769	0.217101	0.531596	0.405905	0.357055	0.328742	0.431438	0.500487	0.282736	0.34131	0.287383	0.258293	0.458778	0.500931	0.451471	0.569582	0.384917	0.39418	0.35182	0.235831	0.394752	0.171812	0.43894	0.585448
1.79999	0.30019	0.128492	0.53543	0.36047	0.362714	0.353922	0.499623	0.5099	0.398557	0.30401	0.310137	0.218178	0.464896	0.583075	0.387472	0.575004	0.394045	0.397497	0.353182	0.247654	0.302211	0.152152	0.377775	0.291732
1.54904	0.298461	0.2483	0.560588	0.428367	0.323405	0.365895	0.428294	0.430772	0.276312	0.181372	0.338023	0.271151	0.481425	0.554946	0.487186	0.583416	0.396271	0.362256	0.416989	0.29752	0.327739	0.173892	0.346669	0.370899
0.587427	0.300655	0.212697	0.531689	0.314402	0.174081	0.373454	0.363219	0.358522	0.496665	0.17582	0.384963	0.123694	0.442824	0.455674	0.309236	0.552376	0.352257	0.325992	0.349789	0.234589	0.280431	0.126497	0.407982	0.212349
0.787734	0.342444	0.262847	0.522543	0.389645	0.333485	0.382624	0.452601	0.477003	0.357159	0.287326	0.353869	0.173408	0.459122	0.510077	0.469841	0.565575	0.374168	0.392257	0.381858	0.20663	0.320875	0.209314	0.399758	0.387164
1.29527	0.0944654	0.199227	0.55303	0.26977	0.266949	0.300546	0.342282	0.396093	0.220598	0.201512	0.246649	0.168459	0.460661	0.587821	0.227098	0.510937	0.31644	0.309358	0.393193	0.231691	0.286135	0.141546	0.385762	0.34182
1.86914	0.284416	0.123691	0.515663	0.306306	0.305072	0.334101	0.401044	0.463109	0.210462	0.220898	0.358426	0.185916	0.459873	0.443422	0.314256	0.54358	0.319377	0.329661	0.327955	0.266597	0.340806	0.162242	0.422199	0.406448
0.560918	0.438018	0.24772	0.500073	0.303745	0.298198	0.288416	0.287	0.440413	0.123145	0.210871	0.253359	0.184211	0.412213	0.31244	0.256635	0.553014	0.357078	0.287766	0.333151	0.232945	0.33326	0.217483	0.429208	0.294709
0.751514	0.127081	-0.0603698	0.490832	0.173869	0.205618	0.320701	0.25904	0.274626	0.142422	0.147254	0.337269	0.0643723	0.416318	0.619315	-0.00183098	0.536546	0.350162	0.30777	0.332902	0.203419	0.161779	0.225308	0.345055	0.183831
1.04742	0.214884	0.10817	0.523345	0.363049	0.287741	0.319736	0.417732	0.412602	0.319336	0.212183	0.375785	0.230398	0.475139	0.606027	0.341536	0.557377	0.316221	0.375276	0.331658	0.239468	0.311896	0.173343	0.361163	0.416803
0.384154	0.613448	0.27828	0.550415	0.537981	0.430964	0.341317	0.40798	0.555819	0.163139	0.334878	0.335659	0.233875	0.428133	0.566292	0.583686	0.593902	0.402844	0.372457	0.395315	0.304497	0.420572	0.252046	0.373733	0.527895
0.544274	0.466005	0.347536	0.527517	0.426769	0.358187	0.302513	0.371656	0.469772	0.189755	0.245987	0.373908	0.378799	0.462016	0.495107	0.435902	0.543281	0.358283	0.398678	0.36097	0.233984	0.385919	0.23841	0.412997	0.440143
1.27235	0.2892	0.192845	0.521444	0.351316	0.294842	0.333542	0.408346	0.423412	0.243643	0.23851	0.343143	0.191763	0.486586	0.565171	0.377414	0.580481	0.370664	0.349769	0.349702	0.281151	0.288136	0.204706	0.357005	0.319084
1.07646	0.261374	0.110766	0.516826	0.263054	0.209407	0.335397	0.351157	0.369562	0.165248	0.215472	0.440083	0.117552	0.456846	0.483372	0.32653	0.529354	0.335328	0.352301	0.321848	0.244613	0.260981	0.181752	0.385483	0.274431
1.87235	0.151242	0.161674	0.5083	0.208445	0.143285	0.337893	0.380041	0.409797	0.293604	0.196347	0.272638	0.154658	0.46108	0.541054	0.20323	0.546709	0.373873	0.369359	0.32384	0.272252	0.284754	0.156097	0.313053	0.148972
1.63061	0.452249	0.243	0.53236	0.420748	0.369177	0.31544	0.40388	0.514484	0.1974	0.268553	0.29122	0.287343	0.450648	0.481733	0.453654	0.570171	0.376204	0.402566	0.372532	0.256376	0.37748	0.287778	0.40008	0.646279
0.44173	0.28293	0.140961	0.514388	0.292329	0.320262	0.367708	0.412142	0.486879	0.400448	0.294869	0.320945	0.131719	0.461411	0.536653	0.253051	0.551765	0.339363	0.375354	0.323195	0.21712	0.25691	0.166646	0.390291	0.208595
1.40156	0.10965	0.211174	0.524205	0.245843	0.339352	0.291126	0.369885	0.446155	0.226934	0.300485	0.306927	0.107587	0.437343	0.479489	0.168317	0.545769	0.337559	0.333633	0.323136	0.225366	0.270703	0.0211856	0.39647	0.183314
0.777304	0.210476	0.178424	0.516853	0.324769	0.271301	0.308188	0.400508	0.428537	0.30159	0.244649	0.354086	0.221536	0.472716	0.547827	0.341407	0.547445	0.344686	0.338513	0.360369	0.251798	0.26513	0.170073	0.392179	0.313044
0.46782	0.211354	-0.00452466	0.528281	0.273115	0.164234	0.336073	0.355529	0.377587	0.248363	0.205699	0.359797	0.129618	0.449228	0.50641	0.195489	0.55837	0.339183	0.348129	0.311881	0.237854	0.223429	0.232777	0.338508	0.223135
0.300211	0.200041	0.183116	0.525376	0.332023	0.311588	0.333584	0.418119	0.455195	0.245136	0.205158	0.304633	0.0822079	0.443799	0.414128	0.340908	0.584116	0.4252	0.349165	0.318186	0.266618	0.281523	0.229412	0.323397	0.16157
0.82065	0.200169	0.0710888	0.499881	0.178213	0.143037	0.339439	0.347964	0.317931	0.161892	0.113095	0.306589	0.0998194	0.450321	0.567198	0.166376	0.580855	0.351863	0.319717	0.325182	0.243362	0.256261	0.161907	0.391858	0.273784
0.990934	0.366173	0.213801	0.539457	0.411564	0.243353	0.314442	0.382875	0.425242	0.263223	0.22656	0.438306	0.227518	0.434344	0.651758	0.412561	0.562836	0.380756	0.39601	0.352683	0.210103	0.345767	0.114023	0.421994	0.442127
0.370846	0.487734	0.165687	0.544162	0.433198	0.336666	0.311634	0.322878	0.337729	0.185499	0.200759	0.35191	0.309884	0.456526	0.462534	0.328449	0.543789	0.319865	0.291943	0.340729	0.233656	0.288992	0.0680591	0.401197	0.465727
0.992579	0.275085	0.123621	0.518891	0.246948	0.313261	0.359559	0.404092	0.44724	0.297505	0.221602	0.327875	0.155623	0.417372	0.395361	0.340003	0.608269	0.425794	0.384998	0.333961	0.240241	0.290847	0.154644	0.434523	0.360027
1.39885	0.284295	0.173081	0.51833	0.266363	0.232332	0.32948	0.397174	0.459238	0.254971	0.285508	0.396555	0.199927	0.447976	0.474269	0.237981	0.547444	0.328928	0.360356	0.342204	0.217097	0.330586	0.199345	0.429688	0.303768
2.03189	0.239623	0.137941	0.528161	0.285251	0.309513	0.313501	0.381734	0.389625	0.255453	0.209697	0.326789	0.205132	0.456656	0.478022	0.303758	0.560144	0.385477	0.380492	0.368983	0.243796	0.318934	0.157907	0.391245	0.295528
1.42441	0.43238	0.414656	0.539871	0.402569	0.392981	0.301346	0.448529	0.491502	0.251581	0.24903	0.296046	0.17762	0.453938	0.605207	0.506274	0.576776	0.410615	0.384906	0.390898	0.272334	0.327083	0.191107	0.446592	0.451791
0.562912	0.150998	0.0742258	0.519919	0.254926	0.247694	0.311915	0.365891	0.444828	0.184983	0.251872	0.302596	0.145809	0.419496	0.448599	0.21051	0.562552	0.311919	0.322782	0.331017	0.2281	0.295769	0.203817	0.375501	0.357524
0.926652	0.263172	0.0209796	0.492801	0.227042	0.31551	0.329902	0.380937	0.499471	0.305264	0.296817	0.323463	0.117195	0.462301	0.440229	0.151939	0.549587	0.37763	0.347558	0.322739	0.297268	0.315574	0.328199	0.404446	0.254111
0.545391	0.314279	0.0319365	0.524612	0.258134	0.141661	0.327826	0.355835	0.444559	0.206207	0.21261	0.359793	0.163235	0.470054	0.416716	0.244779	0.528357	0.340508	0.335491	0.330619	0.209985	0.302198	0.164958	0.33888	0.272749
1.2365	0.345411	0.214348	0.534298	0.320964	0.378232	0.350056	0.458135	0.460221	0.282879	0.229251	0.374125	0.200938	0.473206	0.502182	0.37165	0.576304	0.382802	0.391435	0.372171	0.256766	0.310989	0.230124	0.389634	0.327626
0.071159	0.283681	0.0914409	0.53482	0.262976	0.232758	0.276778	0.24912	0.372847	0.10079	0.172102	0.32484	0.0891621	0.461051	0.441006	0.204373	0.516363	0.304233	0.281451	0.313928	0.193647	0.218423	0.0760729	0.373682	0.335047
0.1586	0.230386	0.151654	0.529109	0.342741	0.198178	0.345763	0.38826	0.38391	0.201092	0.168377	0.458404	0.122586	0.45574	0.596751	0.265157	0.508527	0.361324	0.371444	0.347269	0.201147	0.310652	0.158141	0.319609	0.43626
1.34087	0.481555	0.335438	0.575223	0.482068	0.32244	0.357725	0.441651	0.449985	0.302755	0.241332	0.380072	0.25138	0.487784	0.653096	0.542353	0.583319	0.401285	0.402631	0.403128	0.262827	0.386336	0.135612	0.370857	0.614095
0.98287	0.106711	0.109346	0.477805	0.159491	0.36123	0.296086	0.322283	0.448227	0.125001	0.183832	0.284634	0.0892117	0.477188	0.338542	0.122142	0.531397	0.366377	0.346992	0.331416	0.315715	0.313784	0.0902858	0.372624	0.246863
0.321351	0.388621	0.276084	0.551684	0.405377	0.391936	0.370215	0.445246	0.477534	0.262321	0.216136	0.40556	0.245875	0.437593	0.508309	0.440292	0.590077	0.354629	0.357433	0.346702	0.229006	0.343239	0.155782	0.428115	0.389407
0.114	0.275995	0.230666	0.511211	0.274317	0.281979	0.361265	0.343732	0.346957	0.215962	0.164984	0.34008	0.153679	0.428616	0.369691	0.329284	0.558074	0.426037	0.320604	0.332526	0.251312	0.215039	0.218328	0.353135	0.319386
0.398932	0.451963	0.428184	0.536918	0.41717	0.449951	0.341628	0.454485	0.474653	0.18334	0.238099	0.261392	0.251632	0.454345	0.569528	0.557687	0.585245	0.435575	0.409079	0.382681	0.277789	0.365521	0.17985	0.433246	0.510379
1.05626	0.458229	0.357064	0.537349	0.427606	0.34714	0.359048	0.446911	0.523742	0.232049	0.302025	0.287064	0.300955	0.436834	0.54869	0.530788	0.615033	0.386714	0.396718	0.405372	0.246619	0.382191	0.252356	0.407845	0.59015
0.34814	0.531736	0.201305	0.520336	0.423153	0.43202	0.338001	0.393464	0.468831	0.161334	0.228688	0.245792	0.21605	0.390103	0.425172	0.417298	0.563934	0.344379	0.354231	0.373877	0.263697	0.373621	-0.0410014	0.456594	0.386818
0.52944	0.436826	0.211375	0.523928	0.396572	0.325192	0.32039	0.402957	0.493126	0.129919	0.213729	0.379076	0.215446	0.479915	0.533331	0.380425	0.561852	0.337814	0.354073	0.340155	0.231147	0.34924	0.234908	0.423952	0.383151
0.61323	0.402075	0.249323	0.535877	0.438205	0.312208	0.341027	0.414373	0.472333	0.267775	0.226433	0.366774	0.324942	0.45608	0.455502	0.409259	0.53895	0.359774	0.349293	0.385169	0.245051	0.337812	0.134879	0.386162	0.354591
0.864482	0.405015	0.291932	0.548099	0.448184	0.414672	0.349551	0.50579	0.519756	0.287119	0.265525	0.328424	0.227635	0.459381	0.513443	0.470828	0.583673	0.407727	0.379377	0.387048	0.264864	0.376948	0.190182	0.426038	0.536826
1.37098	0.183104	0.203003	0.517918	0.226859	0.306667	0.309964	0.369604	0.377657	0.242259	0.154242	0.30792	0.111746	0.456773	0.451015	0.215095	0.553276	0.335314	0.357386	0.285646	0.214265	0.235567	0.138613	0.419664	0.293932
0.659551	0.261358	0.0202898	0.54268	0.241613	0.192421	0.353846	0.375869	0.393463	0.263938	0.208722	0.322709	0.0844639	0.471882	0.416242	0.230488	0.55911	0.39325	0.377655	0.341626	0.265753	0.28967	0.140855	0.442542	0.261963
0.82186	0.580178	0.279462	0.51385	0.46701	0.326643	0.310845	0.389966	0.488908	0.143188	0.264635	0.290434	0.309659	0.42736	0.420944	0.426847	0.580113	0.35102	0.345121	0.33676	0.23165	0.380204	0.266846	0.395094	0.450842
1.14591	0.311791	0.17315	0.54431	0.402205	0.269935	0.327428	0.375052	0.415486	0.184503	0.201146	0.322989	0.185	0.452508	0.399071	0.373108	0.585726	0.386008	0.386648	0.402509	0.293172	0.285297	0.112746	0.473741	0.365678
0.726803	0.304027	0.125259	0.51598	0.261824	0.270907	0.354641	0.40201	0.4409	0.250272	0.217291	0.34466	0.119259	0.437067	0.418917	0.296587	0.575885	0.404657	0.341786	0.354892	0.247774	0.301433	0.143104	0.427761	0.380951
0.813451	0.574947	0.222301	0.522736	0.407365	0.318881	0.348762	0.488858	0.572162	0.261151	0.403794	0.263971	0.23153	0.419095	0.57669	0.325448	0.548035	0.369663	0.42111	0.372449	0.26507	0.373079	0.0273131	0.4331	0.432032
1.08349	0.34749	0.155044	0.510011	0.223826	0.198906	0.285045	0.311455	0.385707	0.154828	0.218078	0.194546	0.0662331	0.417188	0.397734	0.156863	0.542086	0.354895	0.30296	0.317388	0.344629	0.235317	-0.0137079	0.424667	0.348162
0.318511	0.4803	0.306445	0.528256	0.419246	0.443875	0.318096	0.416019	0.550363	0.174068	0.250774	0.266784	0.258978	0.431533	0.404421	0.482196	0.581814	0.396926	0.376153	0.396441	0.214722	0.37942	0.229256	0.438887	0.461801
0.492413	0.599805	0.33554	0.533496	0.465583	0.55759	0.347325	0.501547	0.573648	0.286435	0.361401	0.280466	0.299167	0.443659	0.575956	0.549944	0.610669	0.396289	0.410825	0.379791	0.253163	0.439119	0.361795	0.436047	0.636141
1.18388	0.416386	0.170036	0.526278	0.419563	0.336327	0.346165	0.451521	0.45321	0.320409	0.303069	0.423019	0.173463	0.479633	0.566077	0.441872	0.555729	0.360186	0.382288	0.35613	0.240587	0.327052	0.309437	0.380447	0.400926
0.958639	0.24872	0.203424	0.513015	0.310069	0.335045	0.359056	0.444439	0.433704	0.348854	0.262254	0.346384	0.194934	0.477537	0.609047	0.367593	0.583179	0.38656	0.393037	0.356187	0.292908	0.314765	0.231137	0.354385	0.186247
0.862693	0.243434	0.213657	0.537587	0.331183	0.265683	0.349876	0.443271	0.446325	0.294021	0.200351	0.350839	0.174974	0.478777	0.521381	0.369777	0.556373	0.348153	0.371794	0.335896	0.223535	0.267008	0.190893	0.327693	0.332458
1.25789	0.218001	0.144786	0.522218	0.318271	0.33091	0.366095	0.4847	0.496029	0.295048	0.261254	0.310835	0.148176	0.471914	0.495107	0.306961	0.552786	0.368531	0.363678	0.327466	0.281049	0.318336	0.211707	0.394474	0.257821
0.399853	0.448843	0.24861	0.540429	0.47882	0.455366	0.318796	0.553065	0.644703	0.366847	0.339778	0.275307	0.273084	0.459088	0.647185	0.496798	0.567008	0.38045	0.384552	0.360398	0.264176	0.386084	0.281077	0.387518	0.424309
1.09006	0.264111	0.126514	0.523734	0.302644	0.350664	0.330394	0.441127	0.480146	0.289735	0.262145	0.431674	0.180142	0.466911	0.428279	0.335352	0.556944	0.352735	0.350254	0.34494	0.251954	0.324168	0.176003	0.37015	0.386387
0.801116	0.529197	0.33443	0.523073	0.455833	0.46698	0.337878	0.430005	0.513183	0.181861	0.287466	0.294143	0.296096	0.45534	0.507791	0.47771	0.571742	0.379861	0.379918	0.367086	0.316073	0.399136	0.28506	0.453902	0.529535
1.09141	0.469388	0.216979	0.518897	0.404747	0.452874	0.340469	0.474111	0.563833	0.235229	0.326737	0.227042	0.204169	0.406787	0.527291	0.473093	0.598348	0.419073	0.374386	0.344353	0.261344	0.372868	0.305594	0.456509	0.453603
1.48485	0.0971503	0.0202905	0.492117	0.1734	0.247626	0.311257	0.38029	0.43664	0.246419	0.248731	0.32791	0.116117	0.426166	0.437727	0.126532	0.526425	0.351955	0.312147	0.329072	0.251747	0.261465	0.216727	0.398177	0.224127
1.3501	0.425997	0.271124	0.546967	0.459289	0.366313	0.313344	0.443065	0.48855	0.216951	0.298686	0.367919	0.282487	0.463421	0.500111	0.460676	0.568019	0.346533	0.37938	0.370044	0.25905	0.341013	0.243143	0.418187	0.475347
0.68298	0.271824	0.176872	0.526394	0.302481	0.323982	0.348868	0.429582	0.465596	0.35018	0.284759	0.411736	0.127749	0.463546	0.434879	0.258918	0.543611	0.350522	0.385793	0.357891	0.245814	0.32037	0.277212	0.386802	0.249797
1.7911	0.165554	0.0491805	0.524161	0.214143	0.207104	0.337157	0.389918	0.453764	0.244745	0.229719	0.256339	0.0986867	0.450082	0.616813	0.196977	0.55153	0.439802	0.405733	0.324235	0.319725	0.234668	0.193814	0.378343	0.18189
0.470519	0.531326	0.4615	0.559421	0.518895	0.460607	0.352902	0.437619	0.531222	0.161189	0.272217	0.332896	0.2482	0.426216	0.609953	0.598991	0.626076	0.426102	0.420902	0.409407	0.26998	0.410131	0.257598	0.416844	0.635192
0.786052	0.481461	0.354984	0.54925	0.45691	0.275612	0.361136	0.413812	0.451945	0.436769	0.242943	0.3443	0.268179	0.456975	0.634329	0.548162	0.590649	0.415253	0.398834	0.405174	0.250345	0.353923	0.205275	0.397361	0.536265
0.936874	0.176856	0.132628	0.487244	0.273721	0.211657	0.274186	0.35862	0.469016	0.259418	0.249485	0.23201	0.144369	0.45989	0.329999	0.210829	0.530923	0.394932	0.334106	0.320957	0.317326	0.284668	0.0751494	0.429602	0.232238
1.35561	0.292806	0.118264	0.516682	0.286717	0.285666	0.325792	0.391651	0.428066	0.203317	0.17191	0.34707	0.130225	0.447515	0.40304	0.344969	0.585312	0.383677	0.340071	0.369055	0.221182	0.314141	0.0852253	0.45189	0.353167
0.56084	0.087482	0.0644493	0.496226	0.205595	0.151656	0.307217	0.331556	0.350581	0.174881	0.139212	0.278062	0.0421897	0.438142	0.30269	0.195195	0.575031	0.36844	0.362157	0.263704	0.267741	0.252336	0.144854	0.42458	0.24462
1.70399	0.28402	0.144521	0.511693	0.213967	0.152866	0.349744	0.39409	0.454421	0.287464	0.245233	0.303492	0.187662	0.469478	0.520087	0.261519	0.542965	0.371704	0.371325	0.327754	0.240112	0.32507	0.144913	0.402992	0.162562
1.19348	0.21331	0.149778	0.500695	0.237183	0.180065	0.355767	0.370732	0.446801	0.310205	0.263686	0.290381	0.162705	0.450973	0.45809	0.220859	0.560974	0.395465	0.329811	0.344221	0.238371	0.261642	0.174863	0.390816	0.195307
1.14208	0.266995	0.202248	0.511982	0.315469	0.220267	0.329556	0.353593	0.396694	0.221008	0.190168	0.406188	0.217545	0.480262	0.440315	0.310579	0.555964	0.376503	0.376132	0.321586	0.239635	0.311681	0.187862	0.415739	0.297987
1.30409	0.292696	0.214595	0.526881	0.354973	0.326548	0.368512	0.449545	0.487655	0.347808	0.253814	0.322077	0.14316	0.465029	0.553306	0.415685	0.57429	0.395723	0.391676	0.350978	0.240661	0.327336	0.122849	0.390946	0.2158
1.30025	0.224956	0.183184	0.513533	0.264692	0.2289	0.341902	0.389381	0.451379	0.271982	0.253105	0.378352	0.195081	0.469937	0.507618	0.296762	0.55752	0.396369	0.387919	0.336765	0.23908	0.335728	0.227806	0.402774	0.293457
1.23655	0.431988	0.276962	0.528106	0.361692	0.337601	0.311191	0.39988	0.508957	0.20886	0.224804	0.269729	0.23972	0.455305	0.39549	0.413113	0.562319	0.36265	0.401878	0.377866	0.231671	0.365867	0.0214024	0.422435	0.356964
0.326789	0.33109	0.171332	0.514703	0.314548	0.29416	0.367519	0.430295	0.426556	0.22906	0.223325	0.351616	0.236849	0.434547	0.49062	0.378645	0.579439	0.393689	0.346159	0.348138	0.241643	0.322328	0.175202	0.437737	0.437339
1.93142	0.383236	0.202177	0.495779	0.321196	0.39006	0.364003	0.508815	0.565688	0.258942	0.299157	0.258185	0.137722	0.431633	0.415767	0.371989	0.591402	0.39737	0.360884	0.346691	0.245897	0.347089	0.153791	0.412503	0.413265
1.23604	0.24433	0.182434	0.52632	0.285585	0.201459	0.363087	0.424651	0.4579	0.370585	0.232108	0.272079	0.168559	0.472158	0.493209	0.306944	0.567484	0.383325	0.389996	0.347793	0.235444	0.300368	0.233696	0.359745	0.175634
0.537575	0.395644	0.305003	0.526857	0.414388	0.458094	0.367412	0.481667	0.538265	0.330216	0.321277	0.336472	0.243607	0.421225	0.455588	0.488414	0.589506	0.394435	0.386544	0.365254	0.265301	0.374496	0.305299	0.430911	0.516678
2.11637	0.325627	0.145812	0.510948	0.30185	0.207061	0.323136	0.357927	0.501061	0.357797	0.311091	0.323383	0.149449	0.465348	0.430651	0.276509	0.559378	0.360466	0.376907	0.309913	0.267612	0.341112	0.159035	0.429651	0.318049
0.627313	0.210249	0.184372	0.531322	0.269583	0.286358	0.347022	0.403273	0.431897	0.370373	0.242165	0.345267	0.0945814	0.466671	0.450411	0.28689	0.575502	0.386656	0.345454	0.34882	0.248444	0.309402	0.164134	0.338096	0.109583
1.30774	0.200827	0.221834	0.534671	0.302663	0.266772	0.333921	0.399643	0.422249	0.233307	0.245913	0.279402	0.167505	0.445582	0.398251	0.363487	0.593032	0.388715	0.372467	0.377405	0.262173	0.314167	0.14201	0.390667	0.27935
1.04513	0.219154	0.107346	0.499684	0.220352	0.231841	0.34961	0.369697	0.466487	0.134173	0.258145	0.343545	0.169712	0.439581	0.379484	0.268096	0.549662	0.365757	0.345395	0.359552	0.238313	0.290034	0.128423	0.408068	0.260453
2.0303	0.363899	0.159693	0.51727	0.314735	0.291904	0.324187	0.375163	0.481636	0.276599	0.226699	0.275163	0.191465	0.462728	0.448599	0.337539	0.563555	0.363471	0.338402	0.36391	0.266288	0.345224	-0.0609945	0.386218	0.491483
0.907458	0.363426	0.205174	0.522766	0.277773	0.327772	0.331035	0.424278	0.489532	0.203236	0.227417	0.268026	0.183351	0.428512	0.382159	0.312259	0.564378	0.397743	0.352652	0.311946	0.275352	0.355395	0.157384	0.413678	0.348378
0.430101	0.505494	0.314164	0.533398	0.510507	0.508849	0.367383	0.47489	0.514728	0.266182	0.242861	0.293726	0.323085	0.437018	0.600634	0.585311	0.614487	0.437554	0.420352	0.407197	0.271759	0.388961	0.161248	0.431056	0.507489
1.21357	0.396923	0.203157	0.523061	0.359851	0.367576	0.329796	0.445835	0.56518	0.232766	0.305668	0.321117	0.222194	0.424293	0.456321	0.449529	0.581405	0.377007	0.394984	0.360961	0.239765	0.372844	0.315117	0.418389	0.352563
1.663	0.373291	0.182106	0.527665	0.321269	0.313759	0.334369	0.42249	0.487134	0.314724	0.246289	0.35184	0.185437	0.4625	0.461326	0.372631	0.581872	0.381602	0.352086	0.340714	0.251335	0.332904	0.17916	0.413443	0.394627
0.900824	0.371469	0.108035	0.482542	0.237254	0.318042	0.302345	0.407808	0.466452	0.196482	0.239756	0.207055	0.144641	0.415499	0.374264	0.265425	0.55716	0.415833	0.325604	0.316906	0.262435	0.336303	0.0649696	0.402277	0.380563
1.52001	0.19102	0.114795	0.505822	0.303386	0.30484	0.35027	0.407225	0.389106	0.226714	0.219318	0.26713	0.178361	0.453276	0.499205	0.304848	0.573935	0.378118	0.357335	0.262878	0.243081	0.281834	0.225473	0.340898	0.171967
0.693761	0.471152	0.321622	0.539095	0.466036	0.465746	0.350339	0.4687	0.47824	0.350385	0.339314	0.373149	0.301173	0.475433	0.643906	0.507433	0.558534	0.367269	0.376421	0.374514	0.244175	0.357346	0.197183	0.383207	0.437339
0.239325	0.3449	0.219019	0.542768	0.416496	0.434894	0.338186	0.507781	0.532529	0.329986	0.287514	0.379416	0.157639	0.473474	0.612067	0.425663	0.520858	0.289981	0.373609	0.363684	0.211881	0.327391	0.213669	0.353436	0.371762
1.28243	0.22677	0.118889	0.51424	0.231724	0.185747	0.331806	0.400797	0.492532	0.277845	0.21716	0.327516	0.0667801	0.446009	0.3517	0.248738	0.558974	0.375219	0.346239	0.328424	0.206945	0.286929	0.14829	0.425992	0.311534
0.818996	0.248953	0.189529	0.498715	0.237215	0.303071	0.339388	0.455001	0.513902	0.268357	0.206611	0.380453	0.109932	0.43188	0.398596	0.256564	0.561477	0.349627	0.383834	0.321388	0.203403	0.253615	0.18415	0.381753	0.266191
0.842085	0.197001	0.142448	0.532001	0.317022	0.254392	0.349886	0.421113	0.451966	0.371291	0.242728	0.391214	0.169362	0.481004	0.495064	0.321189	0.565724	0.38252	0.38852	0.363223	0.21234	0.299741	0.235388	0.332879	0.214549
1.01896	0.228728	0.207184	0.541764	0.357055	0.374681	0.378684	0.434305	0.463361	0.396213	0.289739	0.348171	0.155326	0.496049	0.635192	0.331854	0.568158	0.393011	0.384907	0.326803	0.247746	0.329101	0.328297	0.28692	0.166402
0.88331	0.39843	0.259107	0.561603	0.407702	0.327261	0.357804	0.465479	0.411281	0.271564	0.27136	0.319359	0.215038	0.480784	0.610428	0.442823	0.576901	0.376608	0.385208	0.382818	0.240627	0.331009	0.119391	0.380179	0.410245
1.16525	0.290753	0.228851	0.537558	0.330165	0.367966	0.350461	0.463718	0.52408	0.325926	0.307499	0.327244	0.124031	0.491326	0.420427	0.290427	0.541101	0.394277	0.39964	0.348502	0.260409	0.337309	0.313089	0.351591	0.202253
0.438818	0.222704	0.194395	0.520714	0.279757	0.371357	0.344969	0.403817	0.488966	0.239242	0.252092	0.308189	0.143228	0.477379	0.452395	0.294782	0.550775	0.359323	0.358005	0.344024	0.40646	0.33723	0.00838099	0.39931	0.235258
0.695824	0.309916	0.177986	0.520812	0.330314	0.321823	0.352304	0.463649	0.486008	0.408061	0.269722	0.372468	0.123956	0.479919	0.62199	0.323118	0.539751	0.347101	0.354735	0.345377	0.227427	0.327208	0.215856	0.36084	0.281895
0.741961	0.279581	0.168323	0.53854	0.331058	0.309864	0.369433	0.400029	0.455611	0.311942	0.275343	0.365203	0.164556	0.479297	0.59028	0.309169	0.554949	0.370671	0.370641	0.366254	0.24873	0.304834	0.243847	0.347619	0.195394
0.634644	0.208697	0.22944	0.534709	0.308985	0.363246	0.321115	0.423645	0.432265	0.279378	0.231157	0.398097	0.148483	0.48051	0.503175	0.340976	0.560311	0.354429	0.388807	0.346613	0.240736	0.315816	0.145905	0.353989	0.256829
0.51779	0.511099	0.325803	0.564256	0.468293	0.527673	0.33784	0.487502	0.529268	0.227099	0.383477	0.288015	0.300921	0.438637	0.6408	0.446539	0.547079	0.349472	0.381326	0.355698	0.33349	0.425842	0.205134	0.424311	0.558613
0.271239	0.312561	0.149078	0.492193	0.195874	0.164126	0.274159	0.243074	0.39692	0.153392	0.123228	0.191987	0.117178	0.410441	0.369389	0.19634	0.515958	0.312625	0.306818	0.27615	0.278775	0.252629	0.173051	0.34688	0.246647
0.381178	0.483102	0.320098	0.54528	0.479712	0.294325	0.265866	0.347616	0.4479	0.108963	0.243698	0.368443	0.344884	0.445745	0.403126	0.481292	0.543128	0.332285	0.347556	0.368183	0.186681	0.359664	0.225553	0.377594	0.482293
0.666385	0.248759	0.194688	0.520042	0.348262	0.308458	0.333871	0.423437	0.389317	0.21192	0.247466	0.4699	0.20061	0.443661	0.598908	0.321496	0.526697	0.324698	0.352402	0.347015	0.240469	0.26104	0.207905	0.350736	0.337463
1.72811	0.193273	0.204615	0.521261	0.214776	0.196283	0.286778	0.36464	0.446509	0.19811	0.222309	0.305748	0.164124	0.468597	0.33824	0.263825	0.543711	0.362581	0.377157	0.301562	0.269111	0.312524	0.275298	0.408605	0.319257
1.23541	0.0911389	0.0955246	0.51781	0.258132	0.25758	0.339514	0.363943	0.411665	0.220375	0.214537	0.376529	0.144725	0.451646	0.379268	0.156639	0.524446	0.369998	0.378895	0.30532	0.229618	0.241515	0.200297	0.361933	0.112689
0.444551	0.329956	0.174033	0.527339	0.29264	0.358046	0.311441	0.395909	0.456818	0.225161	0.180964	0.341824	0.170578	0.463722	0.425302	0.286759	0.555378	0.367383	0.36688	0.347096	0.29369	0.287729	0.199095	0.413016	0.263559
0.320336	0.267996	0.0155961	0.525809	0.254608	0.226091	0.302692	0.358435	0.406768	0.141748	0.190725	0.419448	0.167899	0.435809	0.456667	0.104436	0.499033	0.317662	0.290691	0.320683	0.249726	0.221321	0.198508	0.402414	0.208078
0.251619	0.196464	0.0964144	0.498132	0.225374	0.243147	0.316208	0.389403	0.351181	0.211466	0.161343	0.375444	0.130599	0.450547	0.450368	0.210337	0.522922	0.318207	0.331248	0.346759	0.224902	0.227637	0.214858	0.399358	0.274129
0.897313	0.163934	-0.00437981	0.489315	0.202601	0.145941	0.308701	0.344536	0.358661	0.13216	0.131147	0.368001	0.103775	0.446192	0.386128	0.0936307	0.554375	0.372319	0.324465	0.277301	0.191284	0.210017	0.204688	0.338898	0.249581
0.165704	0.175615	0.244356	0.517531	0.286879	0.240059	0.334037	0.39213	0.381816	0.228569	0.147392	0.300916	0.174384	0.463302	0.455286	0.25868	0.556802	0.315641	0.351015	0.309244	0.232795	0.275567	0.0810121	0.385113	0.353814
1.11766	0.310084	0.179132	0.509859	0.297886	0.346876	0.297138	0.404138	0.428918	0.210482	0.183494	0.340452	0.121005	0.466149	0.570693	0.297836	0.560507	0.330346	0.337155	0.357799	0.237771	0.263186	0.170268	0.400106	0.382634
1.40456	0.306151	0.240069	0.542942	0.404217	0.350014	0.327722	0.438185	0.427795	0.311045	0.24605	0.376759	0.141459	0.484138	0.650896	0.39395	0.571097	0.375421	0.427854	0.358285	0.277709	0.33337	0.300426	0.297945	0.332588
0.329649	0.525515	0.314706	0.520977	0.407219	0.321111	0.294231	0.423403	0.509076	0.154594	0.282645	0.302532	0.252356	0.442948	0.498688	0.457902	0.577464	0.348988	0.41251	0.357081	0.20253	0.370479	0.319302	0.418985	0.5049
0.779105	0.27853	0.230594	0.517346	0.325108	0.347364	0.313584	0.410404	0.415743	0.225093	0.22382	0.40134	0.12531	0.454857	0.471076	0.347423	0.566908	0.363582	0.329641	0.373303	0.204095	0.303769	0.123477	0.413833	0.355885
0.690505	0.31156	0.027151	0.520853	0.242478	0.260109	0.325172	0.426886	0.440772	0.241213	0.254387	0.293601	0.159946	0.427125	0.432593	0.245586	0.557523	0.353788	0.360341	0.362666	0.247193	0.289357	0.193131	0.417267	0.238191
0.693664	0.325856	0.308745	0.524881	0.396083	0.445618	0.353239	0.501385	0.509908	0.307205	0.228824	0.310885	0.223237	0.444877	0.645589	0.437531	0.544005	0.306527	0.366025	0.374254	0.243707	0.32856	0.137944	0.397848	0.434103
0.345951	0.325488	0.124575	0.51335	0.305939	0.24991	0.324308	0.362929	0.405646	0.168029	0.17102	0.36505	0.0983259	0.425352	0.473924	0.2988	0.565187	0.347425	0.349691	0.336041	0.183843	0.295422	0.170997	0.379139	0.333408
0.679512	0.25296	0.272174	0.513237	0.324614	0.280853	0.311762	0.410907	0.398314	0.239814	0.181659	0.362609	0.171436	0.48152	0.521251	0.321523	0.570796	0.371367	0.348668	0.363947	0.238284	0.273974	0.263827	0.36665	0.297772
0.333955	0.348592	0.255807	0.504466	0.336546	0.381039	0.274908	0.349492	0.402389	0.126531	0.13601	0.325399	0.19659	0.437264	0.46193	0.375083	0.545361	0.318656	0.32022	0.378449	0.280637	0.311364	0.0985107	0.42602	0.40977
1.17167	0.230575	0.223793	0.518764	0.28011	0.230986	0.272773	0.34457	0.46841	0.207287	0.229854	0.264909	0.0923749	0.429965	0.31848	0.241507	0.5145	0.357925	0.374689	0.325959	0.273469	0.31381	0.0392975	0.388186	0.343158
0.677662	0.230409	0.129515	0.513143	0.197852	0.202313	0.347635	0.37854	0.39677	0.269479	0.235926	0.309428	0.137168	0.449316	0.458177	0.168553	0.532198	0.34167	0.345601	0.319003	0.255391	0.278346	0.0863869	0.371553	0.212176
0.937752	0.455687	0.153436	0.495923	0.352694	0.193969	0.308115	0.354319	0.432763	0.283916	0.230273	0.39813	0.255064	0.462716	0.443335	0.285769	0.543054	0.303106	0.33044	0.328139	0.244219	0.309818	0.223003	0.368546	0.367879
1.54838	0.170148	0.0623779	0.511631	0.229696	0.191677	0.33631	0.40005	0.447639	0.29053	0.267058	0.361562	0.123038	0.472857	0.345272	0.185839	0.542214	0.366568	0.361154	0.332335	0.270104	0.295927	0.193255	0.389091	0.28086
0.0314756	0.232112	0.0418483	0.50663	0.1354	0.0657451	0.352757	0.322524	0.33376	0.0797299	0.133182	0.317545	0.0649219	0.427864	0.430177	0.0401365	0.540187	0.302693	0.344054	0.308071	0.202361	0.200118	0.164549	0.425309	0.199665
0.290822	0.210484	0.150871	0.516168	0.281174	0.189668	0.328752	0.394222	0.368565	0.300616	0.178511	0.448124	0.135207	0.462298	0.435138	0.264522	0.572116	0.357607	0.326824	0.333983	0.223411	0.258665	0.149537	0.379555	0.260583
0.588595	0.117797	0.182329	0.529056	0.263359	0.194692	0.307107	0.419672	0.401515	0.280542	0.173234	0.328723	0.12476	0.470745	0.459083	0.250522	0.560767	0.345381	0.358734	0.350591	0.276007	0.269278	0.188646	0.34944	0.269427
0.235806	0.197835	0.116958	0.523179	0.263878	0.213112	0.367353	0.381936	0.398666	0.199744	0.180512	0.398235	0.112204	0.441021	0.38876	0.243772	0.557261	0.342763	0.341643	0.348736	0.218071	0.25205	0.233265	0.359826	0.205317
1.30769	0.206241	0.176411	0.550752	0.362329	0.210096	0.325808	0.441717	0.45915	0.217311	0.242387	0.394963	0.195129	0.47616	0.429443	0.340348	0.562076	0.36646	0.356262	0.343141	0.26259	0.302124	0.236863	0.348785	0.247942
0.261547	0.178845	0.128945	0.515269	0.323128	0.158372	0.333667	0.388398	0.410154	0.29018	0.161609	0.332832	0.136389	0.493224	0.51711	0.206892	0.563808	0.366272	0.330199	0.366248	0.244851	0.244427	0.203118	0.284407	0.256959
0.718203	0.33412	0.227589	0.538971	0.376925	0.351637	0.316929	0.425318	0.512371	0.259687	0.242979	0.329343	0.238686	0.441883	0.435656	0.401228	0.560475	0.36804	0.401112	0.336319	0.231124	0.359402	0.344995	0.411814	0.368871
0.100911	0.606772	0.421601	0.584702	0.575723	0.424453	0.32128	0.413203	0.480608	0.169073	0.260116	0.351973	0.354501	0.446362	0.667592	0.640222	0.619121	0.445872	0.448801	0.397066	0.291624	0.434167	0.127865	0.403479	0.655857
0.612423	0.234395	0.188106	0.519607	0.288127	0.313316	0.288961	0.436155	0.43339	0.2685	0.210119	0.2966	0.162882	0.455769	0.476814	0.294691	0.551453	0.361853	0.366057	0.32452	0.277428	0.3246	0.143903	0.435167	0.323312
0.485357	0.289061	0.228425	0.532038	0.351568	0.315418	0.339442	0.421071	0.434812	0.23659	0.207139	0.352993	0.243831	0.443813	0.553695	0.382989	0.59058	0.365684	0.375332	0.357253	0.219149	0.304965	0.197147	0.376641	0.336773
0.458977	0.444878	0.268354	0.546887	0.406475	0.341177	0.34572	0.461275	0.443574	0.209776	0.226553	0.396258	0.27066	0.481233	0.53812	0.474612	0.558806	0.360146	0.384368	0.391888	0.269223	0.351119	0.117046	0.431906	0.487859
1.16858	0.223324	0.1754	0.51574	0.224366	0.21246	0.344948	0.385632	0.403024	0.319652	0.198523	0.322884	0.14795	0.440059	0.43997	0.225201	0.566437	0.355592	0.341283	0.368367	0.259715	0.294153	0.154201	0.410322	0.33742
0.330237	0.167696	0.0195347	0.489711	0.186329	0.209059	0.312686	0.333974	0.365003	0.151054	0.124292	0.356071	0.0941297	0.430575	0.369302	0.159084	0.546107	0.370361	0.333871	0.304643	0.239298	0.246107	0.161929	0.434234	0.260669
1.24907	0.350477	0.109183	0.519727	0.241393	0.209052	0.31345	0.370245	0.403708	0.281746	0.216232	0.285061	0.135065	0.466578	0.449721	0.250587	0.548973	0.34924	0.336107	0.358202	0.248678	0.297019	0.204538	0.380226	0.282758
0.74528	0.366889	0.318726	0.544247	0.340006	0.229388	0.312619	0.38605	0.447825	0.249113	0.17887	0.326818	0.232804	0.46159	0.522761	0.44044	0.543412	0.366881	0.377616	0.361811	0.297974	0.328136	0.0816239	0.379358	0.324218
0.52593	0.358589	0.18607	0.520135	0.325969	0.270852	0.353666	0.403947	0.419623	0.229728	0.222495	0.349684	0.240493	0.492789	0.505332	0.327826	0.554391	0.359349	0.367749	0.366891	0.285038	0.320257	0.125351	0.374018	0.327497
0.492484	0.223811	0.00156306	0.508542	0.239366	0.240332	0.311103	0.362269	0.352214	0.251448	0.229502	0.318485	0.158779	0.440961	0.476814	0.173289	0.545739	0.342419	0.318402	0.333244	0.212807	0.244313	0.191639	0.369915	0.310369
0.450228	0.211614	0.0871405	0.513932	0.282341	0.233851	0.314579	0.392064	0.358501	0.191313	0.152127	0.338468	0.128122	0.453822	0.460636	0.308782	0.562043	0.320864	0.363733	0.3366	0.258639	0.260977	0.203762	0.348806	0.246604
0.505102	0.453944	0.195397	0.513315	0.411333	0.24619	0.300071	0.304982	0.496114	0.177619	0.27357	0.355232	0.268932	0.414437	0.41896	0.388419	0.560533	0.356729	0.330645	0.320633	0.272477	0.375702	0.32985	0.410841	0.366282
1.01225	0.168464	-0.0115017	0.48692	0.125931	0.111276	0.326942	0.323717	0.3047	0.193305	0.136549	0.486665	0.0776791	0.427084	0.456451	0.0781131	0.542162	0.359896	0.308719	0.307873	0.259991	0.208711	0.244021	0.333432	0.170242
0.540326	0.121781	0.092236	0.494136	0.226137	0.157369	0.30397	0.33664	0.420604	0.232214	0.14999	0.380363	0.0914954	0.428321	0.355238	0.156841	0.563723	0.355839	0.303974	0.308579	0.257262	0.222022	0.120644	0.405945	0.170328
0.925666	0.210164	0.134779	0.522911	0.272897	0.263061	0.321709	0.424395	0.416878	0.309959	0.172813	0.32327	0.157611	0.471869	0.568493	0.198742	0.566402	0.339471	0.391086	0.336807	0.232607	0.260942	0.232765	0.31315	0.251091
1.11123	0.259424	0.0250563	0.500738	0.182154	0.221764	0.367558	0.369364	0.38467	0.331951	0.166354	0.321633	0.13467	0.408041	0.467409	0.193811	0.541872	0.366234	0.332606	0.358968	0.263583	0.258401	0.00606497	0.439764	0.21964
1.13579	0.134934	0.137374	0.506891	0.151846	0.244034	0.309156	0.304629	0.383302	0.199655	0.188368	0.185509	0.0892223	0.416771	0.488506	0.165585	0.515075	0.342429	0.3026	0.327891	0.282188	0.284243	0.271108	0.399329	0.171493
2.08031	0.117136	0.110153	0.512181	0.252028	0.323338	0.312831	0.397203	0.396199	0.245273	0.231992	0.327183	0.189098	0.476734	0.633423	0.211176	0.540892	0.374119	0.342464	0.339769	0.247256	0.241997	0.198207	0.339452	0.162217
1.55371	0.30676	0.163899	0.521132	0.289416	0.329612	0.331972	0.364307	0.424561	0.221524	0.215361	0.36654	0.148924	0.431319	0.465338	0.345197	0.588519	0.379307	0.377542	0.359249	0.23487	0.307525	0.252951	0.412723	0.267701
0.702441	0.177811	0.109316	0.533686	0.242639	0.198058	0.347771	0.374512	0.385161	0.265073	0.216518	0.380397	0.159018	0.44894	0.587648	0.246542	0.538918	0.356611	0.367414	0.327115	0.225897	0.226042	0.217223	0.391321	0.219122
0.370818	0.452473	0.471013	0.561616	0.477313	0.372942	0.307801	0.38953	0.406499	0.171438	0.192096	0.329062	0.263149	0.447284	0.593559	0.61406	0.592523	0.421202	0.417591	0.45305	0.313394	0.319644	0.0557447	0.389134	0.622853
2.34162	0.514746	0.169391	0.528819	0.296271	0.50512	0.311742	0.497674	0.502222	0.212009	0.259182	0.337106	0.198262	0.464222	0.502182	0.321863	0.521618	0.32057	0.374405	0.359539	0.221492	0.365694	0.0701749	0.403647	0.542176
0.707825	0.248039	0.215805	0.516745	0.360749	0.337422	0.340933	0.430493	0.441499	0.293867	0.266597	0.385149	0.205058	0.465807	0.540277	0.343341	0.530994	0.316645	0.38895	0.348521	0.217271	0.300425	0.22871	0.355526	0.342209
1.21859	0.170758	0.12087	0.481774	0.258866	0.25857	0.238013	0.271386	0.418097	0.0734027	0.138068	0.267523	0.118898	0.402336	0.370985	0.128482	0.508557	0.348292	0.375687	0.276756	0.201904	0.243657	0.213724	0.33348	0.180855
0.583719	0.378807	0.209438	0.544835	0.349879	0.261317	0.322042	0.396632	0.427933	0.256274	0.200273	0.390722	0.179168	0.458957	0.478928	0.378554	0.560518	0.346236	0.368839	0.348844	0.193813	0.342529	0.155512	0.338915	0.583118
0.470137	0.259516	0.17566	0.514794	0.279052	0.324273	0.332016	0.392601	0.446097	0.264633	0.266346	0.314147	0.199243	0.459954	0.617072	0.33136	0.503231	0.314826	0.375934	0.334273	0.324585	0.313946	0.202274	0.364633	0.299195
1.10334	0.243843	0.126913	0.515404	0.27307	0.2782	0.329194	0.438195	0.439256	0.325757	0.246155	0.440906	0.1561	0.459073	0.579451	0.197792	0.522995	0.31832	0.323065	0.356469	0.217228	0.303147	0.170755	0.354691	0.263042
1.64302	0.275053	0.14002	0.530743	0.309967	0.259775	0.316147	0.426488	0.413831	0.185272	0.254551	0.339036	0.167706	0.489531	0.574662	0.311855	0.54682	0.303882	0.368339	0.334108	0.251903	0.309577	0.202843	0.380743	0.373056
0.562958	0.373893	0.206818	0.496508	0.319064	0.272514	0.355118	0.431501	0.427935	0.264636	0.234196	0.357584	0.25404	0.464284	0.450842	0.356662	0.558141	0.356377	0.364371	0.343425	0.270931	0.328712	0.12195	0.389599	0.431687
1.70055	0.202127	0.225739	0.516346	0.279246	0.23265	0.304336	0.423085	0.507072	0.221136	0.302584	0.232713	0.166708	0.452357	0.435483	0.294139	0.530722	0.365258	0.406265	0.316989	0.311503	0.32887	0.0392409	0.397688	0.288065
0.714086	0.501646	0.285767	0.557815	0.467318	0.457639	0.327678	0.492758	0.532739	0.23624	0.291893	0.33908	0.312012	0.456113	0.62432	0.542826	0.573298	0.37836	0.394253	0.409883	0.267639	0.373751	0.330102	0.427997	0.642051
1.1689	0.340398	0.114092	0.529309	0.388178	0.401802	0.310157	0.464497	0.501405	0.429492	0.257252	0.352273	0.181061	0.443247	0.588597	0.365703	0.5457	0.310234	0.365374	0.345407	0.272966	0.350568	0.156568	0.392341	0.413092
1.82154	0.235383	0.160869	0.529277	0.354052	0.275017	0.353039	0.431301	0.475029	0.28439	0.251405	0.339391	0.212634	0.481404	0.590323	0.363245	0.530711	0.340967	0.369896	0.35216	0.273648	0.328816	0.159104	0.374377	0.276287
0.957496	0.359296	0.203353	0.522481	0.40018	0.456094	0.340409	0.476546	0.493653	0.340948	0.275651	0.393898	0.227571	0.466146	0.632474	0.415974	0.564236	0.344745	0.354604	0.363435	0.279083	0.351643	0.196256	0.370951	0.506755
0.639519	0.347957	0.174668	0.531868	0.296705	0.245535	0.328237	0.404918	0.44226	0.310481	0.230462	0.326241	0.16259	0.472568	0.501923	0.308088	0.565416	0.371965	0.340935	0.348428	0.234524	0.323763	0.152255	0.407129	0.287806
1.05241	0.436512	0.274928	0.548862	0.425522	0.303134	0.334113	0.434824	0.482494	0.275515	0.275681	0.434577	0.254402	0.485529	0.546533	0.461715	0.55595	0.370202	0.413872	0.376121	0.240568	0.339683	0.193308	0.376276	0.43928
0.549638	0.429912	0.27615	0.513561	0.370439	0.307657	0.293704	0.41414	0.515391	0.225054	0.283926	0.305271	0.287293	0.455391	0.346739	0.380361	0.552603	0.358537	0.376968	0.348167	0.287186	0.375745	0.329932	0.441314	0.446744
0.762584	0.29676	0.186833	0.528649	0.369846	0.319832	0.316306	0.43143	0.434255	0.336538	0.234458	0.345797	0.165989	0.469818	0.613577	0.390281	0.554264	0.381328	0.424895	0.348083	0.276463	0.301743	0.0905575	0.405672	0.354418
0.923662	0.265759	0.156609	0.517076	0.333387	0.350083	0.347856	0.447298	0.476199	0.347438	0.225922	0.415442	0.186089	0.473515	0.506281	0.350043	0.570054	0.381114	0.369274	0.392664	0.241985	0.290157	0.19625	0.404279	0.347904
0.504101	0.540506	0.362116	0.561606	0.536767	0.41414	0.336832	0.50573	0.485201	0.299396	0.266933	0.369217	0.397011	0.475468	0.643777	0.570119	0.571768	0.358325	0.417361	0.429536	0.288012	0.383601	0.331933	0.360077	0.523667
1.15384	0.421044	0.300435	0.54128	0.414345	0.391808	0.336163	0.48222	0.525496	0.299272	0.266625	0.35866	0.180723	0.468752	0.609608	0.484677	0.569532	0.372141	0.384509	0.385463	0.255364	0.349227	0.197131	0.407393	0.393721
0.526942	0.322219	0.106391	0.521093	0.255693	0.250141	0.377329	0.41106	0.434502	0.324067	0.254843	0.330883	0.171988	0.457105	0.433024	0.303384	0.545664	0.370785	0.378202	0.374446	0.248241	0.283054	0.356127	0.404172	0.195523
0.227574	0.455099	0.298719	0.526329	0.410512	0.380412	0.297144	0.411929	0.469379	0.118498	0.20999	0.301696	0.195041	0.447868	0.388889	0.475155	0.587178	0.381328	0.345218	0.379404	0.234525	0.334537	0.141911	0.430691	0.46564
1.15561	0.257223	0.245516	0.540087	0.336937	0.347947	0.351444	0.395382	0.452764	0.379902	0.256586	0.302165	0.191721	0.462785	0.464519	0.357084	0.558591	0.381209	0.3715	0.375303	0.203526	0.285154	0.224046	0.373799	0.288021
0.795982	0.350575	0.215276	0.520178	0.366056	0.314365	0.355112	0.458395	0.498235	0.270615	0.262525	0.289598	0.212368	0.473563	0.574662	0.402784	0.560224	0.354442	0.345126	0.35763	0.224781	0.313867	0.120287	0.423103	0.518879
0.934752	0.388002	0.166032	0.523844	0.360739	0.365898	0.350572	0.428799	0.472902	0.342607	0.270152	0.40241	0.241551	0.455542	0.508093	0.410572	0.550478	0.372128	0.423529	0.381137	0.257936	0.340636	0.209175	0.434147	0.377845
1.35505	0.524492	0.274777	0.532645	0.469922	0.370511	0.346648	0.439993	0.517744	0.384822	0.317469	0.436231	0.288765	0.469472	0.455027	0.499937	0.585611	0.372254	0.40869	0.371705	0.284331	0.410335	0.293024	0.384521	0.627728
0.668522	0.528793	0.317182	0.527164	0.430328	0.370924	0.322671	0.390916	0.495442	0.159905	0.19633	0.390989	0.222608	0.424071	0.394239	0.451011	0.571394	0.375565	0.390566	0.373036	0.231462	0.38689	0.168037	0.397325	0.507963
0.8183	0.203235	0.195019	0.523321	0.340804	0.301748	0.356986	0.42871	0.450878	0.323261	0.233235	0.296539	0.212198	0.474959	0.563531	0.367965	0.539534	0.370823	0.37337	0.344611	0.229077	0.302915	0.156825	0.36927	0.257606
0.64381	0.48024	0.305718	0.517773	0.416632	0.404534	0.342443	0.481217	0.533762	0.230671	0.304619	0.271282	0.260436	0.469432	0.536093	0.447013	0.578802	0.375356	0.389981	0.383195	0.257832	0.388272	0.286511	0.408523	0.465295
1.28396	0.164564	0.201623	0.536254	0.326364	0.32794	0.341753	0.392124	0.460138	0.239414	0.207271	0.299052	0.134652	0.472745	0.525393	0.312085	0.557508	0.35386	0.359941	0.346996	0.226732	0.270977	0.355633	0.296075	0.239054
1.01591	0.248412	0.192834	0.526122	0.303053	0.38967	0.385269	0.45913	0.501536	0.355826	0.478411	0.362024	0.185435	0.483656	0.645632	0.286561	0.565339	0.373071	0.388876	0.345335	0.23481	0.337071	0.36211	0.338254	0.184781
1.09642	0.202677	0.124121	0.51918	0.264273	0.373732	0.352895	0.448005	0.489851	0.28589	0.284796	0.344767	0.205381	0.48732	0.555593	0.259822	0.538245	0.360941	0.368435	0.360285	0.26221	0.324341	0.177338	0.37366	0.304372
0.607895	0.366379	0.213759	0.548978	0.382967	0.417071	0.341315	0.455648	0.464822	0.318506	0.251772	0.41793	0.241896	0.496147	0.609478	0.374411	0.536142	0.338581	0.360249	0.360062	0.28071	0.304387	0.214982	0.34354	0.375946
1.5321	0.329178	0.160366	0.500662	0.334177	0.397877	0.341055	0.469513	0.54228	0.276801	0.320162	0.321789	0.174952	0.46171	0.494675	0.343083	0.550807	0.372052	0.34536	0.344696	0.240975	0.356783	0.169229	0.413818	0.426165
0.857261	0.374861	0.204449	0.502034	0.315347	0.281755	0.291146	0.436799	0.417808	0.239733	0.203338	0.386699	0.236108	0.440226	0.572203	0.324829	0.555914	0.331369	0.330131	0.361833	0.199885	0.310581	0.33296	0.356433	0.467841
1.30852	0.296023	0.136666	0.53647	0.365161	0.247431	0.351517	0.407317	0.446294	0.250362	0.241352	0.353941	0.13655	0.456603	0.452654	0.377227	0.542114	0.386485	0.351992	0.334517	0.248155	0.297847	0.162557	0.39937	0.35554
0.351285	0.589602	0.283682	0.512727	0.418283	0.342045	0.311911	0.353618	0.526639	0.169218	0.275369	0.278142	0.289237	0.428193	0.385567	0.386054	0.578478	0.402761	0.393225	0.393607	0.246578	0.408697	0.264508	0.403793	0.484882
1.86471	0.475959	0.205535	0.547185	0.443881	0.316994	0.325737	0.413863	0.495962	0.175899	0.275796	0.39436	0.32001	0.475525	0.522805	0.477561	0.543895	0.353412	0.363432	0.36425	0.237758	0.375685	0.101968	0.402241	0.535014
0.686225	0.528773	0.27716	0.529126	0.465321	0.407797	0.345451	0.444079	0.528304	0.282505	0.297118	0.427276	0.338515	0.455272	0.532253	0.500831	0.567066	0.385385	0.396142	0.386449	0.230043	0.375143	0.0689671	0.406496	0.576215
1.0302	0.359825	0.173789	0.538945	0.39206	0.343107	0.340028	0.415228	0.446375	0.277556	0.250552	0.319915	0.22703	0.468163	0.443379	0.385243	0.56186	0.399539	0.370306	0.360576	0.256272	0.35161	0.248289	0.397208	0.448815
1.01529	0.300076	0.195165	0.540902	0.384295	0.415041	0.357706	0.449098	0.477206	0.352278	0.274423	0.315484	0.163808	0.492195	0.605078	0.435423	0.564807	0.382605	0.419807	0.339027	0.282429	0.345647	0.269973	0.393619	0.359293
1.60688	0.266795	0.172175	0.526756	0.305841	0.292139	0.337446	0.384762	0.406961	0.326325	0.241719	0.303571	0.161066	0.467969	0.455027	0.307796	0.570729	0.366792	0.375484	0.340002	0.230858	0.312401	0.115714	0.440467	0.297168
0.977474	0.364075	0.105299	0.505893	0.291003	0.21478	0.306829	0.367482	0.436132	0.174216	0.188245	0.317699	0.0894312	0.438879	0.480654	0.304841	0.567802	0.407558	0.396833	0.320907	0.266922	0.299364	0.25406	0.467617	0.364557
1.3732	0.330505	0.144261	0.537777	0.339878	0.310707	0.362045	0.444917	0.49488	0.302359	0.284535	0.360701	0.136273	0.491618	0.635235	0.37591	0.549434	0.343426	0.373615	0.357241	0.234254	0.347492	0.196323	0.367486	0.33824
1.73598	0.300632	0.253324	0.531329	0.340434	0.329246	0.353877	0.467477	0.501755	0.29296	0.237716	0.358009	0.252439	0.45613	0.575266	0.400184	0.55663	0.355963	0.422604	0.368302	0.261405	0.316536	0.175585	0.393657	0.387207
0.605429	0.297817	0.209744	0.518732	0.296852	0.271657	0.317706	0.421648	0.417203	0.26701	0.241821	0.35762	0.222894	0.475126	0.439021	0.300225	0.529064	0.329862	0.37119	0.302663	0.217284	0.253721	0.158072	0.415943	0.302776
1.37639	0.362392	0.224334	0.531465	0.382781	0.359364	0.346539	0.497451	0.524182	0.359261	0.283626	0.339842	0.220838	0.482953	0.538207	0.385324	0.53974	0.347571	0.366896	0.387372	0.253554	0.367232	0.127071	0.381216	0.337506
1.0981	0.502904	0.276052	0.557	0.43802	0.359195	0.340199	0.464136	0.477481	0.329669	0.303821	0.366274	0.282527	0.482025	0.593127	0.507285	0.559826	0.379093	0.408119	0.396931	0.24167	0.380478	0.169364	0.404577	0.57134
0.440278	0.531966	0.242318	0.510312	0.411455	0.472053	0.314026	0.461586	0.512243	0.190798	0.337638	0.297187	0.270258	0.41711	0.468574	0.39504	0.56794	0.379438	0.340729	0.337381	0.258642	0.383401	0.368298	0.406097	0.434707
0.883202	0.10265	0.246377	0.508547	0.295267	0.24718	0.344566	0.378784	0.419071	0.270714	0.272891	0.325951	0.170632	0.469864	0.479921	0.265973	0.565795	0.372881	0.322707	0.367869	0.261266	0.259229	0.245143	0.306033	0.155271
0.971742	0.26703	0.199576	0.524823	0.365926	0.297582	0.335632	0.42932	0.479379	0.339105	0.272245	0.397188	0.195163	0.466039	0.484753	0.372087	0.556008	0.35855	0.364301	0.374071	0.239869	0.311295	0.206416	0.37223	0.295744
1.77956	0.224034	0.154893	0.526094	0.307173	0.338297	0.359543	0.444173	0.465437	0.327434	0.261668	0.28607	0.171414	0.473332	0.567198	0.292437	0.553299	0.346637	0.367629	0.339796	0.25756	0.302245	0.0640883	0.398161	0.264379
0.873909	0.195502	0.200923	0.525129	0.356052	0.357829	0.327513	0.470163	0.518931	0.226434	0.265206	0.422719	0.162771	0.441706	0.535187	0.343853	0.534559	0.323551	0.358058	0.346013	0.249751	0.323406	0.228016	0.349956	0.330905
0.655933	0.348307	0.200077	0.534039	0.357067	0.352858	0.343624	0.464378	0.425208	0.282293	0.225858	0.373661	0.249592	0.472835	0.518663	0.392912	0.574518	0.370497	0.362227	0.380419	0.268506	0.308624	0.234285	0.365675	0.352261
1.88352	0.179073	0.212225	0.527597	0.379608	0.374895	0.352859	0.471205	0.514313	0.399265	0.300461	0.397133	0.185975	0.48429	0.671992	0.323442	0.541851	0.345188	0.37834	0.373799	0.286952	0.338002	0.176907	0.340665	0.157558
1.29785	0.349273	0.153862	0.509257	0.334099	0.413381	0.351527	0.504884	0.579056	0.354225	0.278792	0.31545	0.202568	0.481365	0.549855	0.315236	0.553498	0.363838	0.373328	0.355927	0.253525	0.306731	0.283711	0.395329	0.338585
0.911192	0.306636	0.152412	0.525647	0.357191	0.215024	0.298601	0.430786	0.491534	0.189094	0.251188	0.354313	0.206238	0.448915	0.539285	0.325745	0.555212	0.352713	0.362494	0.356419	0.259798	0.319391	0.0572399	0.398467	0.312138
0.496684	0.313088	0.209254	0.513317	0.278531	0.475784	0.346682	0.454978	0.404303	0.143447	0.18692	0.317299	0.165214	0.415998	0.449246	0.354915	0.532605	0.33913	0.332756	0.356723	0.206933	0.267804	0.226567	0.412983	0.478799
1.16163	0.238078	0.115945	0.523276	0.284419	0.236093	0.324114	0.393702	0.423877	0.249071	0.228379	0.37305	0.170421	0.463329	0.519439	0.215403	0.565967	0.354476	0.344357	0.309692	0.254597	0.268263	0.235787	0.417178	0.169249
1.11693	0.257676	0.170258	0.541577	0.313826	0.233754	0.358329	0.396536	0.460802	0.319433	0.242057	0.40419	0.22076	0.456144	0.444889	0.33703	0.56853	0.355444	0.366917	0.355716	0.266697	0.325361	0.102648	0.423516	0.40153
0.636094	0.395189	0.318492	0.517951	0.406342	0.321237	0.300453	0.38572	0.428379	0.1908	0.260097	0.29641	0.270078	0.464583	0.585707	0.352312	0.511256	0.297119	0.361618	0.368192	0.289616	0.318635	0.0584396	0.395257	0.367577
1.52538	0.191557	0.0280369	0.506973	0.212332	0.186256	0.323587	0.353729	0.382951	0.268165	0.190494	0.288145	0.122225	0.457018	0.425215	0.116194	0.560392	0.365553	0.318603	0.298688	0.243224	0.245717	0.183347	0.384565	0.212435
0.801884	0.280526	0.209416	0.530537	0.333042	0.304718	0.349343	0.409756	0.450534	0.291764	0.222142	0.370478	0.131449	0.479907	0.588597	0.353547	0.557232	0.390991	0.365349	0.356988	0.240634	0.282784	0.25653	0.351405	0.266191
1.33228	0.185899	0.170465	0.524799	0.307123	0.377562	0.339726	0.515207	0.495842	0.306856	0.261451	0.375414	0.2186	0.49585	0.596018	0.302899	0.542194	0.354966	0.386902	0.377451	0.286166	0.278297	0.264024	0.291213	0.193366
1.2231	0.330429	0.193438	0.503316	0.342217	0.256192	0.341491	0.458533	0.469859	0.250381	0.253196	0.29392	0.218827	0.463132	0.521985	0.40255	0.564685	0.381466	0.364177	0.344751	0.233469	0.319948	0.299581	0.363819	0.438029
0.40225	0.459025	0.233925	0.517763	0.373236	0.263219	0.27652	0.350831	0.399024	0.152111	0.237235	0.351334	0.190249	0.419704	0.581781	0.352026	0.560095	0.332256	0.32049	0.342125	0.228699	0.335278	0.19321	0.433305	0.425647
0.970188	0.310387	0.0968971	0.495689	0.227085	0.142487	0.324545	0.374444	0.418313	0.309307	0.199192	0.352719	0.119078	0.466126	0.416112	0.155825	0.55394	0.367919	0.361587	0.33132	0.268324	0.263842	0.14147	0.364411	0.269427
0.98643	0.349795	0.226336	0.512734	0.274086	0.283989	0.344227	0.424357	0.484954	0.329128	0.299671	0.40594	0.165264	0.429069	0.44381	0.340335	0.557636	0.381401	0.363846	0.332266	0.230125	0.361474	0.0607373	0.388641	0.354073
1.03845	0.192171	0.126241	0.507155	0.269823	0.234785	0.333799	0.41092	0.430049	0.323576	0.232739	0.325455	0.126526	0.466577	0.491526	0.268034	0.535754	0.350924	0.359029	0.325226	0.264593	0.264148	0.15589	0.399994	0.276287
0.604044	0.245862	0.143944	0.487286	0.271335	0.300006	0.333561	0.394831	0.381608	0.320169	0.180137	0.338667	0.103357	0.441251	0.497782	0.263606	0.571811	0.353635	0.348281	0.327233	0.22071	0.254718	0.238788	0.408887	0.285735
1.35865	0.292883	0.191136	0.533407	0.339389	0.323419	0.337412	0.445891	0.465648	0.312855	0.235421	0.357697	0.190743	0.467693	0.529923	0.379851	0.58733	0.376946	0.380285	0.363938	0.288421	0.337349	0.239157	0.372105	0.248977
0.189686	0.521208	0.420606	0.578414	0.579337	0.445972	0.351473	0.504725	0.488278	0.312721	0.262699	0.394778	0.297545	0.452383	0.59261	0.616673	0.602058	0.415143	0.420623	0.452829	0.27849	0.381673	0.319286	0.385981	0.609867
0.683574	0.150733	0.118447	0.525648	0.252539	0.145404	0.317833	0.407976	0.414767	0.256987	0.24442	0.336493	0.150999	0.478152	0.446355	0.167682	0.55913	0.354817	0.353212	0.307713	0.248261	0.306609	0.180445	0.356695	0.232324
1.12722	0.24512	0.178696	0.507819	0.320905	0.255076	0.313784	0.417436	0.449107	0.294159	0.215204	0.315321	0.183935	0.452493	0.400495	0.333931	0.538531	0.331285	0.33708	0.343882	0.238527	0.316826	0.161177	0.399477	0.303035
0.57979	0.164078	0.152953	0.511261	0.270763	0.27323	0.319072	0.412247	0.431521	0.211922	0.236444	0.336777	0.0863076	0.458069	0.396914	0.280151	0.565711	0.37634	0.360251	0.331449	0.240458	0.260861	0.319032	0.387087	0.251825
1.57999	0.415535	0.189398	0.532345	0.392935	0.291145	0.33615	0.415758	0.424724	0.297688	0.243852	0.3212	0.189453	0.487509	0.622551	0.395672	0.546994	0.325211	0.357786	0.36034	0.240923	0.318351	0.140852	0.370001	0.518792
0.143262	0.411346	0.204912	0.538004	0.386824	0.439795	0.349981	0.468973	0.506114	0.266135	0.284416	0.358206	0.244994	0.449674	0.520691	0.409953	0.539208	0.35107	0.370904	0.377189	0.237218	0.341568	0.130364	0.405878	0.506799
1.4072	0.303762	0.210224	0.509876	0.355405	0.368187	0.357565	0.503144	0.553578	0.316509	0.320756	0.363462	0.197591	0.447917	0.56392	0.309628	0.558499	0.36628	0.364864	0.354285	0.232052	0.304525	0.108698	0.381118	0.296391
1.29652	0.281782	0.138021	0.525943	0.28035	0.218875	0.343637	0.42581	0.484728	0.254125	0.251812	0.34527	0.137147	0.469652	0.506453	0.281004	0.554705	0.342142	0.332374	0.346046	0.24865	0.28748	0.345666	0.391212	0.335522
0.955658	0.260041	0.176854	0.533819	0.295014	0.362455	0.360456	0.424659	0.451874	0.259425	0.294067	0.352704	0.174487	0.46622	0.584154	0.311281	0.544101	0.385967	0.377851	0.315518	0.265184	0.323283	0.344065	0.364348	0.27098
1.76387	0.0506286	0.0290445	0.509052	0.180524	0.176435	0.348138	0.349059	0.316501	0.158665	0.138948	0.378361	0.0658829	0.434034	0.402307	0.0885732	0.548885	0.321869	0.327389	0.376053	0.278545	0.240557	0.159166	0.404504	0.252774
0.262629	0.165467	0.0274576	0.498517	0.229522	0.12314	0.316812	0.370582	0.397841	0.1873	0.19453	0.380202	0.11109	0.446803	0.580055	0.12518	0.511477	0.327273	0.347479	0.286867	0.208406	0.205637	0.229622	0.3109	0.235387
0.631084	0.347115	0.135786	0.495363	0.302959	0.236983	0.322192	0.427891	0.486801	0.23522	0.261647	0.328689	0.16446	0.455446	0.454509	0.32659	0.57919	0.36784	0.352488	0.359421	0.22976	0.295801	0.245343	0.382823	0.285519
0.384906	0.282062	0.166723	0.529215	0.33138	0.291441	0.333478	0.401111	0.439392	0.258474	0.215839	0.34541	0.170781	0.494041	0.48307	0.353026	0.56511	0.371768	0.347256	0.34369	0.252706	0.292616	0.230467	0.373211	0.384791
0.82376	0.24245	0.139785	0.498525	0.241353	0.278059	0.320435	0.441781	0.447431	0.363456	0.218293	0.405483	0.145659	0.481959	0.471378	0.227335	0.5365	0.355215	0.337955	0.326713	0.246406	0.261608	0.24399	0.344863	0.308816
1.05801	0.257202	0.131285	0.518582	0.292715	0.290285	0.281826	0.386678	0.391122	0.186446	0.170327	0.315292	0.163899	0.448751	0.422541	0.290683	0.548953	0.329568	0.333512	0.309599	0.194629	0.289153	0.127955	0.427259	0.375774
1.25889	0.120803	0.0403643	0.506808	0.171981	0.188466	0.286301	0.362674	0.339197	0.185566	0.141434	0.414501	0.0666886	0.425216	0.506626	0.0915477	0.553089	0.329582	0.352816	0.300185	0.21698	0.2226	0.21066	0.375552	0.207387
1.19627	0.271622	0.177372	0.52297	0.305599	0.252619	0.346773	0.417672	0.486615	0.265275	0.254717	0.366709	0.127784	0.459679	0.436519	0.302944	0.530209	0.35144	0.360786	0.326908	0.280472	0.297967	0.13813	0.391193	0.293242
1.2336	0.249536	0.127459	0.511825	0.247869	0.296818	0.318211	0.3866	0.403177	0.234323	0.198117	0.319074	0.176423	0.475918	0.421333	0.230898	0.560639	0.33708	0.344739	0.339275	0.258978	0.251779	0.216795	0.407616	0.308298
0.624052	0.574903	0.34732	0.541071	0.532066	0.456375	0.308886	0.448661	0.525779	0.269307	0.327294	0.32272	0.357292	0.453374	0.65068	0.487378	0.555905	0.346362	0.396532	0.407019	0.25215	0.430056	0.21414	0.420189	0.5329
0.86393	0.297235	0.0154526	0.508044	0.238816	0.162542	0.35559	0.347983	0.400712	0.246943	0.22586	0.409485	0.0674975	0.446244	0.38341	0.214023	0.555158	0.36824	0.317112	0.3328	0.222495	0.244311	0.158025	0.403655	0.29363
1.3497	0.147398	0.127248	0.522174	0.241937	0.310086	0.326516	0.43251	0.433741	0.299322	0.243158	0.38754	0.152498	0.460429	0.429228	0.181039	0.556471	0.353454	0.358981	0.34018	0.231608	0.288428	0.166502	0.372013	0.227406
1.13351	0.295967	0.39601	0.5404	0.439263	0.315652	0.3286	0.457894	0.470032	0.309588	0.227895	0.375107	0.181421	0.471309	0.548216	0.542849	0.601353	0.414736	0.402248	0.396632	0.249487	0.349412	0.146459	0.366055	0.470084
1.08896	0.423336	0.266233	0.53762	0.429322	0.312361	0.344968	0.463366	0.471433	0.331052	0.273881	0.434229	0.292834	0.471898	0.511242	0.473117	0.558556	0.3618	0.3393	0.368336	0.220921	0.344615	0.130752	0.400635	0.545627
0.982164	0.476795	0.19494	0.48895	0.318981	0.276596	0.296784	0.40799	0.474177	0.14668	0.220347	0.303614	0.199371	0.446758	0.368396	0.302966	0.546208	0.351097	0.384479	0.383962	0.247637	0.363686	0.180765	0.389611	0.327583
1.00643	0.305376	0.224517	0.51925	0.325565	0.420954	0.355767	0.465116	0.46336	0.346731	0.243818	0.338475	0.218913	0.458695	0.530872	0.390282	0.566564	0.356316	0.358908	0.389976	0.242937	0.34785	0.150603	0.40589	0.426898
0.397164	0.304136	0.0592397	0.528279	0.399593	0.212311	0.293046	0.321928	0.460351	0.132058	0.179146	0.279246	0.15807	0.448345	0.378362	0.278048	0.527654	0.301943	0.332092	0.357734	0.284338	0.30769	0.234415	0.412989	0.367232
0.664978	0.453551	0.276267	0.567042	0.460746	0.314109	0.342969	0.399729	0.46573	0.294742	0.287305	0.341767	0.295182	0.45311	0.609133	0.47015	0.578324	0.374916	0.357475	0.363139	0.248873	0.372997	0.106498	0.391974	0.551753
0.811538	0.393158	0.21039	0.525005	0.376186	0.324964	0.333712	0.472607	0.480343	0.332874	0.234806	0.409562	0.217426	0.480311	0.454596	0.415018	0.578521	0.379584	0.369022	0.374214	0.234181	0.358727	0.259237	0.414098	0.444026
2.06684	0.208314	0.0733342	0.499014	0.213281	0.23151	0.305212	0.39759	0.469839	0.16255	0.260462	0.363108	0.153841	0.468597	0.4725	0.186707	0.541761	0.342357	0.342038	0.336533	0.249668	0.314298	0.174834	0.378103	0.31326
1.456	0.179414	0.0918202	0.502605	0.274174	0.252305	0.316578	0.438332	0.444522	0.235596	0.24124	0.3212	0.14043	0.462317	0.459773	0.230066	0.55291	0.341955	0.347011	0.351898	0.248735	0.27003	0.156251	0.376739	0.255923
1.06917	0.23113	0.105107	0.524982	0.252806	0.226544	0.322975	0.349614	0.391435	0.261313	0.258571	0.374221	0.123724	0.424513	0.376594	0.25194	0.544767	0.355523	0.313568	0.321284	0.240412	0.285579	0.189893	0.416351	0.228873
1.20421	0.275613	0.168201	0.527409	0.333013	0.310685	0.34267	0.426767	0.448099	0.330787	0.278309	0.320769	0.182112	0.472559	0.469825	0.311125	0.570745	0.369009	0.366345	0.331146	0.251991	0.292746	0.222053	0.390234	0.284311
1.07615	0.225732	0.0241282	0.500003	0.213415	0.134741	0.332235	0.380507	0.406871	0.247255	0.217969	0.305988	0.134745	0.459979	0.446701	0.140739	0.558545	0.366658	0.370601	0.297766	0.234869	0.255943	0.119457	0.381821	0.24009
1.09694	0.291878	0.15803	0.521237	0.295601	0.345184	0.306956	0.418167	0.419361	0.240012	0.22282	0.358739	0.195919	0.461729	0.426337	0.294206	0.56416	0.356596	0.397206	0.374712	0.262552	0.313116	0.212069	0.417121	0.333321
0.574311	0.424251	0.234726	0.514032	0.407968	0.338573	0.315502	0.383751	0.441467	0.188715	0.216557	0.310774	0.199862	0.475986	0.416285	0.352734	0.582901	0.395971	0.373268	0.335801	0.312099	0.337985	0.193552	0.427055	0.349241
0.551152	0.29223	0.224069	0.528504	0.319017	0.33934	0.352487	0.431496	0.412186	0.277191	0.191155	0.296183	0.161386	0.443258	0.455329	0.331593	0.574345	0.366877	0.347074	0.366491	0.227531	0.314978	0.177967	0.427287	0.340742
0.819107	0.137415	0.0566932	0.513569	0.264483	0.183049	0.324804	0.373908	0.446872	0.202068	0.178078	0.36129	0.0834351	0.467954	0.365851	0.252905	0.546373	0.369458	0.354454	0.312168	0.232285	0.211444	0.236247	0.310925	0.225378
0.913234	0.260254	0.177299	0.515815	0.297591	0.325447	0.269607	0.370188	0.471878	0.164483	0.19734	0.264452	0.198984	0.420773	0.374178	0.302753	0.559431	0.37805	0.370221	0.351096	0.300316	0.286349	-0.0275514	0.43172	0.371891
1.00176	0.313824	0.15814	0.493766	0.264061	0.2952	0.33093	0.378416	0.497806	0.283426	0.244628	0.335444	0.189535	0.448296	0.411971	0.281483	0.562234	0.351005	0.318846	0.340945	0.231603	0.360757	0.176059	0.429224	0.405413
0.880818	0.4064	0.2337	0.508423	0.36433	0.389803	0.308555	0.403748	0.50807	0.174384	0.343124	0.307151	0.262577	0.417022	0.550286	0.372513	0.569387	0.385747	0.39658	0.349956	0.209699	0.342169	0.126701	0.401604	0.395318
0.410566	0.55175	0.318817	0.531249	0.479505	0.405047	0.334071	0.394706	0.49506	0.14588	0.325061	0.318205	0.282842	0.432724	0.527895	0.526516	0.59002	0.400887	0.380874	0.405937	0.220239	0.348815	0.403552	0.398249	0.568752
0.729297	0.15285	0.0524393	0.500849	0.236831	0.258465	0.314668	0.383191	0.393784	0.217558	0.252734	0.271566	0.157255	0.427093	0.441351	0.245559	0.549829	0.353036	0.340749	0.293237	0.265748	0.268562	0.246217	0.373561	0.240003
0.738428	0.33496	0.132127	0.51435	0.320858	0.341843	0.363284	0.479796	0.535815	0.377861	0.298148	0.335188	0.150426	0.46209	0.491914	0.344468	0.5868	0.389137	0.37333	0.360973	0.280484	0.337292	0.162139	0.407704	0.366757
1.7456	0.203396	0.107421	0.517471	0.196217	0.114091	0.344545	0.36431	0.384942	0.168588	0.189479	0.359576	0.138706	0.44623	0.405801	0.167908	0.565153	0.352615	0.312823	0.344313	0.291756	0.27343	0.0638897	0.403234	0.296003
0.950331	0.164233	0.0420023	0.545308	0.250879	0.287941	0.348311	0.312623	0.356745	0.117842	0.306812	0.438224	0.129502	0.409165	0.496876	0.100226	0.48958	0.324609	0.330724	0.334869	0.254361	0.226707	0.159854	0.352545	0.255017
1.16696	0.243083	0.161439	0.509071	0.303208	0.211726	0.349391	0.412894	0.440806	0.298442	0.230934	0.28662	0.158496	0.434614	0.482207	0.331208	0.57592	0.41587	0.368163	0.331981	0.233564	0.279911	0.15833	0.358573	0.227363
1.32369	0.354789	0.281345	0.539712	0.411217	0.439401	0.373221	0.49398	0.53236	0.381452	0.333014	0.299039	0.187232	0.449282	0.56996	0.48052	0.598067	0.443746	0.372766	0.374272	0.231759	0.368356	0.202988	0.381039	0.345099
1.83788	0.151108	0.127545	0.496683	0.198319	0.261034	0.295435	0.332453	0.434347	0.161937	0.217302	0.363966	0.105563	0.429221	0.396914	0.166765	0.537578	0.367742	0.360525	0.322704	0.239134	0.272025	0.242512	0.370018	0.266277
0.900788	0.319588	0.174758	0.532004	0.340139	0.328094	0.374422	0.416008	0.471693	0.362336	0.317918	0.341784	0.223353	0.456106	0.573325	0.423846	0.593723	0.383971	0.396778	0.344872	0.272241	0.328784	0.186366	0.412326	0.353987
0.864573	0.252169	0.172132	0.505451	0.277457	0.358757	0.3138	0.43064	0.498532	0.243275	0.303427	0.330159	0.19768	0.447522	0.403687	0.360008	0.582693	0.388525	0.374029	0.365733	0.280655	0.341943	0.295857	0.398096	0.367059
0.827734	0.40265	0.178734	0.521483	0.36831	0.332992	0.349551	0.504218	0.501619	0.281746	0.261833	0.424142	0.176612	0.457148	0.452697	0.43944	0.573008	0.389666	0.37798	0.370245	0.243399	0.37548	0.162196	0.364675	0.494719
0.990497	0.507052	0.374078	0.533351	0.452178	0.464116	0.335042	0.488922	0.601399	0.298053	0.340729	0.256911	0.247444	0.425247	0.612498	0.493005	0.569456	0.401968	0.408212	0.383812	0.258679	0.422319	0.308133	0.393987	0.409037
1.47063	0.201839	0.0642313	0.521586	0.255417	0.343722	0.361153	0.438918	0.517076	0.332316	0.29204	0.292935	0.1554	0.431881	0.438935	0.248754	0.573938	0.369371	0.338488	0.351517	0.260739	0.333635	0.14686	0.422125	0.223221
0.899987	0.145441	0.153393	0.507129	0.242673	0.159601	0.324785	0.392393	0.359259	0.320102	0.191343	0.340234	0.126322	0.434658	0.3797	0.186432	0.591996	0.404295	0.316686	0.330283	0.228995	0.290287	0.158266	0.350318	0.246475
0.389726	0.424262	0.256039	0.525776	0.395587	0.385445	0.296872	0.414546	0.514102	0.255314	0.324245	0.319799	0.253009	0.440827	0.419952	0.352956	0.523085	0.358133	0.397217	0.333005	0.263149	0.366173	0.136346	0.378945	0.398812
0.936019	0.361359	0.153946	0.516791	0.307246	0.23711	0.367425	0.379314	0.44296	0.206171	0.217643	0.198657	0.151931	0.41255	0.445406	0.28763	0.578754	0.372994	0.376709	0.331732	0.230543	0.308307	0.0980015	0.434223	0.273267
0.751689	0.37605	0.303728	0.545113	0.423281	0.340331	0.35197	0.495599	0.486311	0.410635	0.271153	0.343917	0.239223	0.47041	0.523452	0.49352	0.596943	0.411798	0.403752	0.385961	0.240392	0.356694	0.186123	0.378909	0.427329
0.2439	0.410091	0.31643	0.543128	0.434674	0.258533	0.293006	0.350767	0.476848	0.17777	0.225757	0.278251	0.286786	0.426544	0.449375	0.47602	0.567901	0.376093	0.425676	0.350093	0.252381	0.370841	0.363901	0.430554	0.48842
1.02934	0.319757	0.0824038	0.5151	0.25833	0.239241	0.336384	0.337615	0.480646	0.190119	0.241132	0.334021	0.15921	0.432823	0.409425	0.213228	0.547415	0.36224	0.332398	0.320578	0.277355	0.315926	0.0325883	0.398243	0.382892
0.824763	0.504129	0.300281	0.52833	0.430785	0.342578	0.331368	0.448054	0.454558	0.365625	0.208865	0.323666	0.306466	0.462611	0.538422	0.496376	0.600666	0.425945	0.403653	0.375714	0.260345	0.367865	0.131477	0.433534	0.466244
1.78755	0.248434	0.110815	0.535235	0.322189	0.399776	0.384174	0.430809	0.531745	0.299668	0.336724	0.360201	0.208677	0.472004	0.500284	0.196441	0.53595	0.347907	0.407169	0.277513	0.316565	0.366359	-0.00483195	0.37414	0.119764
0.261447	0.317116	0.134299	0.498823	0.288772	0.242454	0.332574	0.397218	0.43365	0.372934	0.207972	0.390138	0.177666	0.443848	0.442257	0.258436	0.546301	0.34779	0.331662	0.317122	0.219196	0.280975	0.166921	0.371026	0.233187
0.712436	0.20028	0.214519	0.528898	0.315788	0.338861	0.357515	0.45395	0.477709	0.374509	0.276837	0.317395	0.167003	0.497883	0.571642	0.312968	0.554857	0.395773	0.377814	0.376864	0.303542	0.356552	0.256433	0.343574	0.188103
1.07636	0.175748	0.053057	0.490739	0.211798	0.246179	0.324124	0.31845	0.390458	0.149062	0.233523	0.322123	0.0821448	0.451958	0.491095	0.157487	0.553746	0.378654	0.293568	0.297242	0.318555	0.247718	0.226679	0.402474	0.256441
1.05403	0.195385	0.211634	0.51549	0.267091	0.259381	0.342468	0.387181	0.400318	0.284271	0.160682	0.326903	0.110185	0.461305	0.466805	0.288724	0.593006	0.379693	0.372213	0.351226	0.247434	0.281424	0.224703	0.360544	0.290179
1.50363	0.145441	0.0293936	0.506054	0.231635	0.143837	0.335568	0.373099	0.465033	0.279732	0.250119	0.250429	0.131972	0.428065	0.612973	0.230076	0.570714	0.390214	0.349692	0.263979	0.270308	0.307566	0.099637	0.418396	0.200571
1.8267	0.261442	0.0889652	0.50599	0.235682	0.213857	0.299828	0.351059	0.50413	0.15523	0.253184	0.283955	0.183645	0.446282	0.389321	0.223288	0.581467	0.361566	0.334704	0.332472	0.257087	0.3319	0.200655	0.431534	0.2611
1.5261	0.256311	0.187069	0.510311	0.307295	0.202897	0.342308	0.369857	0.414416	0.19109	0.20373	0.402785	0.164583	0.440514	0.488463	0.318273	0.563173	0.369451	0.328002	0.370283	0.22093	0.285444	0.209699	0.377391	0.261575
1.46922	0.328582	0.288327	0.517585	0.368493	0.35115	0.330919	0.452286	0.48164	0.280621	0.218537	0.298108	0.225843	0.461414	0.541183	0.421045	0.577802	0.387273	0.379502	0.370889	0.252772	0.352391	0.244005	0.423931	0.407872
1.61172	0.237481	0.11943	0.527364	0.253168	0.258182	0.328686	0.41072	0.485908	0.24114	0.259931	0.329494	0.178333	0.468835	0.427761	0.19678	0.561674	0.3738	0.342516	0.342788	0.262697	0.293928	0.14629	0.404167	0.216447
0.950671	0.295593	0.18148	0.511796	0.361962	0.286077	0.312512	0.39154	0.503512	0.268962	0.265578	0.345795	0.22307	0.433392	0.436907	0.371463	0.562791	0.36778	0.336361	0.365366	0.239538	0.342075	0.246816	0.447176	0.396698
0.906499	0.328755	0.214224	0.503388	0.336926	0.333985	0.332218	0.434836	0.487663	0.207982	0.235535	0.261624	0.220889	0.429052	0.515125	0.397736	0.58269	0.361401	0.334921	0.34455	0.224015	0.342642	0.195464	0.43173	0.472371
1.62046	0.104346	0.0281027	0.481233	0.187202	0.140523	0.355343	0.315224	0.405276	0.166022	0.211908	0.285944	0.101912	0.41949	0.421117	0.165763	0.556453	0.387821	0.350431	0.310176	0.266176	0.254778	0.109255	0.439307	0.0448685
2.16142	0.256284	0.22688	0.52372	0.366579	0.348314	0.319572	0.426406	0.485608	0.301866	0.266276	0.23333	0.201732	0.486662	0.55253	0.332305	0.555991	0.370332	0.380191	0.32806	0.275156	0.381962	0.0720126	0.371657	0.410159
0.389945	0.545	0.361199	0.52633	0.459691	0.383444	0.324663	0.436698	0.500901	0.255384	0.239797	0.330101	0.258166	0.405653	0.571599	0.544871	0.615078	0.382439	0.420258	0.362405	0.24674	0.393934	0.336279	0.441127	0.512709
0.895988	0.153896	0.229649	0.54909	0.338384	0.314597	0.343999	0.406745	0.438354	0.298009	0.239293	0.371443	0.148265	0.507429	0.641534	0.357423	0.558968	0.36722	0.371806	0.354051	0.280299	0.290731	0.295186	0.276544	0.225464
1.45392	0.220962	0.165018	0.518029	0.278974	0.26604	0.343786	0.393518	0.407237	0.254112	0.223333	0.393213	0.153969	0.473169	0.465942	0.295694	0.571521	0.372094	0.369451	0.34516	0.25059	0.288057	0.201298	0.349732	0.216016
0.666102	0.425117	0.287908	0.544702	0.469208	0.384768	0.353299	0.474552	0.465241	0.366712	0.277852	0.482072	0.294307	0.466379	0.576906	0.497872	0.559625	0.35588	0.359267	0.412458	0.230543	0.36177	0.121054	0.374201	0.488635
0.430933	0.279343	0.109587	0.551988	0.317951	0.296461	0.352439	0.444608	0.410957	0.200062	0.240869	0.333463	0.189544	0.467555	0.451274	0.364881	0.538377	0.301224	0.353631	0.355126	0.224918	0.323542	0.134824	0.396116	0.355712
0.345364	0.323996	0.299858	0.554159	0.458928	0.39484	0.321241	0.460715	0.418039	0.331249	0.253139	0.440782	0.205019	0.49946	0.703487	0.441056	0.530287	0.312766	0.392426	0.356588	0.269587	0.326823	0.175907	0.32254	0.302172
0.527969	0.285719	0.23302	0.54534	0.385984	0.37462	0.340093	0.463527	0.410557	0.322759	0.234394	0.387184	0.209753	0.493269	0.662328	0.396452	0.573483	0.346231	0.361218	0.376396	0.234344	0.308753	0.273812	0.318383	0.302388
0.0955324	0.306496	0.225308	0.529521	0.289749	0.245301	0.291062	0.366353	0.474882	0.124805	0.336128	0.322729	0.223327	0.447151	0.51698	0.203603	0.519515	0.326901	0.350788	0.29257	0.261475	0.317232	0.235241	0.385297	0.249624
0.33975	0.411279	0.193608	0.548889	0.422323	0.418287	0.348313	0.508056	0.527898	0.299207	0.266621	0.365498	0.233468	0.456901	0.515039	0.418654	0.534688	0.336172	0.36233	0.361899	0.232748	0.351323	0.205086	0.366794	0.475002
0.48492	0.382728	0.162678	0.522557	0.335923	0.253207	0.348697	0.374134	0.433991	0.251681	0.241282	0.310018	0.253643	0.456147	0.500845	0.360699	0.534417	0.321903	0.362849	0.356134	0.185288	0.318314	0.261338	0.375301	0.484062
1.99439	0.476559	0.209428	0.556186	0.418646	0.343444	0.308307	0.506806	0.551706	0.350223	0.355232	0.312917	0.305688	0.478019	0.459126	0.361367	0.546936	0.377981	0.407573	0.342756	0.376841	0.437169	0.032144	0.367507	0.523624
1.00757	0.156337	0.0219098	0.498535	0.234819	0.23558	0.339695	0.4087	0.367376	0.195061	0.226943	0.366184	0.0970061	0.455718	0.596751	0.0951787	0.543264	0.32278	0.307659	0.295799	0.195977	0.240213	0.182954	0.348144	0.203203
0.904326	0.297554	0.277902	0.538349	0.35682	0.537033	0.386766	0.527832	0.555921	0.441579	0.330969	0.381765	0.23504	0.473024	0.69132	0.398527	0.571037	0.371235	0.393362	0.346976	0.216647	0.338096	0.222337	0.354029	0.407096
0.878403	0.193231	0.34988	0.543905	0.371856	0.337865	0.342573	0.481592	0.56077	0.338289	0.253477	0.374593	0.196382	0.493053	0.655339	0.41728	0.566567	0.378916	0.384374	0.367766	0.236452	0.318311	0.226689	0.318308	0.243757
1.01925	0.300405	0.254833	0.511472	0.297319	0.349644	0.340285	0.414993	0.432979	0.246299	0.220628	0.354224	0.15084	0.481996	0.492605	0.38494	0.562508	0.358599	0.375076	0.375752	0.240162	0.281195	0.260222	0.369909	0.355281
0.465545	0.560694	0.272152	0.529547	0.477646	0.355401	0.327995	0.440183	0.555865	0.182575	0.305476	0.364583	0.372487	0.427161	0.401401	0.476441	0.571462	0.361532	0.408355	0.341618	0.295642	0.418573	0.0495911	0.425969	0.518792
0.740976	0.255228	0.189849	0.520219	0.291533	0.283097	0.278626	0.370812	0.45975	0.239091	0.285131	0.354368	0.233777	0.443522	0.410374	0.247263	0.536525	0.367857	0.359987	0.365269	0.285582	0.338701	0.395473	0.416744	0.301827
0.259686	0.188866	0.160006	0.521307	0.317052	0.131388	0.317507	0.305014	0.342385	0.289449	0.174518	0.297533	0.121178	0.432526	0.509215	0.329253	0.569237	0.356498	0.403816	0.383687	0.270836	0.274373	0.126211	0.392309	0.286727
0.626198	0.26854	0.0623956	0.509377	0.279531	0.174319	0.311521	0.445993	0.406299	0.311364	0.251863	0.358051	0.141496	0.462222	0.487471	0.256249	0.557893	0.342049	0.324429	0.346373	0.238223	0.298519	0.141273	0.369927	0.370942
2.16505	0.319384	0.185743	0.49809	0.343041	0.222996	0.334953	0.411248	0.483834	0.305747	0.260197	0.321547	0.232169	0.447055	0.391737	0.341841	0.567518	0.365194	0.379073	0.322529	0.274319	0.323517	0.172384	0.428084	0.373617
1.52473	0.345474	0.208932	0.504781	0.307639	0.287587	0.31124	0.397637	0.485395	0.204446	0.224612	0.262383	0.230174	0.448663	0.455027	0.297922	0.530897	0.323375	0.388568	0.308632	0.306095	0.314464	0.198451	0.388383	0.394757
2.18108	0.256843	0.194766	0.509358	0.310397	0.327183	0.302424	0.42946	0.494592	0.285066	0.321122	0.289306	0.191843	0.438661	0.481344	0.297722	0.567037	0.380141	0.365921	0.355453	0.222491	0.288425	0.221386	0.393432	0.341173
1.16601	0.258412	0.147261	0.525618	0.340061	0.307201	0.327509	0.393743	0.476621	0.34906	0.214588	0.298881	0.20487	0.458422	0.44765	0.26383	0.550709	0.343667	0.368606	0.352285	0.269318	0.335598	0.0974728	0.434749	0.494201
0.441351	0.415052	0.173	0.520255	0.43246	0.30594	0.335745	0.366296	0.386877	0.299196	0.195566	0.408947	0.305306	0.426753	0.436001	0.38723	0.567267	0.311568	0.365671	0.33544	0.262679	0.3272	0.101924	0.42724	0.437684
0.442514	0.60883	0.348464	0.547691	0.526792	0.464986	0.341645	0.491812	0.516178	0.204874	0.29004	0.335821	0.381506	0.444768	0.567026	0.576162	0.585514	0.372481	0.416333	0.409758	0.324891	0.414712	0.294464	0.40515	0.636313
1.44109	0.217714	0.201379	0.496226	0.283676	0.212117	0.32984	0.400769	0.460616	0.260982	0.23317	0.402725	0.263956	0.45756	0.380778	0.272715	0.535966	0.342372	0.401676	0.346241	0.248121	0.29501	0.0882168	0.409071	0.365506
1.12814	0.345596	0.0795468	0.512803	0.319418	0.188102	0.317732	0.385995	0.388718	0.209109	0.219137	0.344577	0.20035	0.45936	0.567846	0.262048	0.515956	0.303396	0.365878	0.306793	0.233483	0.267057	0.195396	0.374659	0.274949
0.409581	0.36662	0.152311	0.512515	0.306858	0.123996	0.301237	0.380819	0.430707	0.298544	0.215806	0.296311	0.219057	0.48872	0.527162	0.270536	0.525742	0.301475	0.326279	0.361865	0.260439	0.301262	0.0560471	0.395745	0.330086
0.577067	0.178513	0.126429	0.48938	0.254886	0.244033	0.306233	0.365507	0.446519	0.180312	0.241055	0.303795	0.156625	0.428436	0.453086	0.171561	0.551526	0.342713	0.304576	0.321198	0.2592	0.263551	0.274731	0.420016	0.276761
1.9317	0.257612	0.156542	0.51445	0.313035	0.199232	0.314035	0.390364	0.406448	0.269953	0.190602	0.313462	0.181177	0.466537	0.565732	0.311903	0.580099	0.31748	0.39587	0.307065	0.241417	0.281022	0.184075	0.429327	0.39027
0.80591	0.261036	0.18753	0.524268	0.309991	0.378321	0.297129	0.441845	0.513427	0.208951	0.312143	0.365271	0.226345	0.443078	0.520173	0.327055	0.539986	0.312006	0.355427	0.326748	0.259823	0.369701	0.302633	0.411549	0.330301
1.16865	0.444668	0.265417	0.537338	0.41134	0.405637	0.339505	0.481511	0.471704	0.243379	0.22671	0.343923	0.23216	0.4762	0.566681	0.434413	0.586726	0.373766	0.403529	0.389754	0.269035	0.363519	0.240454	0.405395	0.466072
0.564824	0.338275	0.0814661	0.484033	0.263305	0.222404	0.332163	0.372691	0.357415	0.213127	0.169111	0.462747	0.0769895	0.444508	0.415595	0.177589	0.539203	0.333024	0.32009	0.289432	0.266338	0.252558	0.210799	0.360953	0.285519
0.471624	0.51735	0.242672	0.52131	0.359585	0.304825	0.310207	0.414677	0.459529	0.165642	0.20195	0.303621	0.287312	0.475006	0.522977	0.367875	0.569709	0.369779	0.364294	0.316677	0.258059	0.387663	0.118319	0.432194	0.448167
1.48162	0.286942	0.213211	0.528184	0.345183	0.282661	0.317858	0.412868	0.450698	0.254928	0.230638	0.307063	0.170242	0.449077	0.529147	0.370316	0.552247	0.348859	0.363191	0.336236	0.205695	0.308926	0.0989738	0.421922	0.374738
1.33094	0.17121	0.124209	0.49889	0.20519	0.168567	0.319061	0.355988	0.414974	0.207411	0.188792	0.300758	0.196657	0.422378	0.405197	0.169651	0.558409	0.337402	0.33674	0.302429	0.261845	0.250415	0.134531	0.435932	0.360113
0.943172	0.445667	0.236693	0.52666	0.453371	0.417744	0.302198	0.422247	0.461939	0.30118	0.248979	0.395229	0.278408	0.464533	0.632042	0.456051	0.54806	0.355708	0.370145	0.374677	0.233877	0.370402	0.27539	0.36354	0.516333
1.36427	0.238215	0.128498	0.499552	0.239924	0.219676	0.356508	0.418825	0.438851	0.201109	0.233619	0.388836	0.128145	0.434843	0.465166	0.299395	0.576369	0.382213	0.353943	0.353607	0.240402	0.242909	0.217001	0.365354	0.262869
0.600777	0.36056	0.223872	0.533987	0.425589	0.353257	0.290095	0.413803	0.48889	0.16551	0.242608	0.323678	0.250859	0.439079	0.494158	0.454652	0.579866	0.336323	0.385414	0.377392	0.254795	0.380885	0.0838424	0.469167	0.503088
0.169313	0.372922	0.240756	0.546506	0.435837	0.321196	0.35927	0.40018	0.458782	0.196584	0.212169	0.363017	0.298549	0.437379	0.473492	0.460185	0.558982	0.315339	0.374362	0.426862	0.248485	0.389456	0.232696	0.478634	0.526601
0.634	0.262146	0.153798	0.521091	0.276567	0.194853	0.356012	0.398188	0.443729	0.274175	0.198244	0.378962	0.185084	0.479671	0.442559	0.274487	0.540387	0.34141	0.314783	0.332071	0.236171	0.259095	0.19572	0.376335	0.190777
0.5929	0.401964	0.262183	0.514934	0.312782	0.310873	0.2931	0.360393	0.396154	0.147242	0.216885	0.235535	0.189492	0.407055	0.457659	0.31986	0.562253	0.349513	0.338975	0.338641	0.307433	0.337612	0.0616201	0.406641	0.422541
1.10671	0.29952	0.223673	0.526748	0.26933	0.277016	0.331655	0.364183	0.409842	0.161531	0.18466	0.336075	0.142388	0.426171	0.400754	0.318624	0.575156	0.373104	0.356743	0.392139	0.230277	0.283453	0.0414666	0.42935	0.418226
1.72221	0.209884	0.109361	0.509991	0.24906	0.291827	0.316801	0.410459	0.444236	0.160466	0.255072	0.274182	0.159534	0.44852	0.607666	0.290675	0.578727	0.33913	0.363079	0.338095	0.246773	0.271789	0.174582	0.426372	0.223091
0.213285	0.546804	0.257075	0.54039	0.489833	0.372851	0.329451	0.410205	0.485087	0.187376	0.240962	0.343661	0.365218	0.427511	0.494373	0.532983	0.606619	0.387613	0.385202	0.389505	0.232291	0.401859	0.193541	0.432639	0.449634
1.73266	0.186151	0.0998647	0.524124	0.250841	0.164417	0.292965	0.368817	0.412079	0.189081	0.200108	0.332444	0.159369	0.447202	0.410676	0.263295	0.563788	0.350572	0.363036	0.328084	0.224722	0.309784	0.118545	0.425184	0.306573
0.882806	0.2828	0.146905	0.520265	0.282641	0.175585	0.342108	0.349456	0.387646	0.198506	0.153867	0.398636	0.229179	0.454602	0.455243	0.261201	0.548231	0.357946	0.347761	0.31883	0.222757	0.292988	0.203811	0.427144	0.294018
0.385704	0.316929	0.112425	0.525604	0.32648	0.255069	0.321096	0.377424	0.469697	0.221841	0.219132	0.322995	0.273239	0.473668	0.393937	0.292727	0.553617	0.355501	0.311865	0.354684	0.236592	0.301162	0.189472	0.426271	0.352822
1.21735	0.398315	0.223542	0.532555	0.369955	0.263753	0.331893	0.408052	0.428212	0.247497	0.229219	0.319784	0.243724	0.458277	0.461542	0.410423	0.586556	0.351479	0.348404	0.373505	0.248601	0.311591	0.121126	0.420631	0.375213
1.07955	0.497212	0.298114	0.53165	0.517164	0.420366	0.318287	0.473925	0.560314	0.247239	0.280553	0.306394	0.345198	0.443536	0.606588	0.456288	0.57047	0.318264	0.384848	0.349799	0.25766	0.390002	0.379678	0.414274	0.451576
1.08013	0.313002	0.225164	0.509961	0.298122	0.321498	0.282155	0.375325	0.460583	0.108465	0.221246	0.353135	0.187524	0.38809	0.51245	0.262918	0.560178	0.330822	0.31682	0.319964	0.255714	0.304187	0.305874	0.409032	0.389752
1.07911	0.131947	0.161882	0.507807	0.222855	0.14693	0.347387	0.36858	0.367001	0.239627	0.178704	0.346598	0.117745	0.433582	0.42198	0.201632	0.55359	0.356877	0.367803	0.327614	0.272989	0.265761	0.186635	0.381651	0.17969
1.26324	0.256034	0.130518	0.495535	0.296854	0.238724	0.336866	0.392765	0.419179	0.256476	0.231266	0.329653	0.243805	0.458901	0.503692	0.260523	0.537078	0.326442	0.345688	0.313041	0.232336	0.295469	0.170529	0.401715	0.308816
0.769403	0.203911	0.0582891	0.504487	0.247971	0.207728	0.315602	0.360711	0.386375	0.16246	0.26345	0.327221	0.156827	0.44386	0.377413	0.20259	0.558086	0.379505	0.335892	0.32777	0.242871	0.254713	0.242823	0.384349	0.316064
0.198398	0.464598	0.299299	0.51585	0.432266	0.422637	0.312043	0.462718	0.53022	0.216989	0.279123	0.358123	0.299128	0.435994	0.510293	0.462326	0.587434	0.368042	0.38686	0.375964	0.215441	0.388354	0.0757842	0.424125	0.508093
0.848354	0.465941	0.305716	0.52613	0.372548	0.425013	0.335237	0.437986	0.556674	0.29964	0.292166	0.301813	0.222924	0.420331	0.499033	0.412484	0.576667	0.361046	0.391499	0.358491	0.226615	0.412384	0.169304	0.425036	0.523667
3.07608	0.27016	0.142166	0.490726	0.21263	0.141652	0.344985	0.313917	0.348421	0.178164	0.160872	0.265039	0.0965523	0.405442	0.340224	0.210767	0.565534	0.395811	0.352291	0.345781	0.306319	0.290981	-0.000271906	0.451368	0.270678
0.709544	0.555643	0.27951	0.518572	0.388954	0.33193	0.318742	0.392281	0.50012	0.122231	0.331037	0.235167	0.296927	0.392299	0.351312	0.433391	0.570409	0.346204	0.39569	0.355317	0.262533	0.385195	0.129625	0.418116	0.383928
1.12956	0.186267	0.229525	0.536906	0.354858	0.364063	0.329745	0.376516	0.428787	0.320552	0.238731	0.321706	0.162115	0.487868	0.681009	0.34047	0.570212	0.382433	0.411867	0.351887	0.239309	0.288918	0.209102	0.345109	0.236336
2.61952	0.144807	0.0886968	0.509495	0.232952	0.246139	0.322007	0.362427	0.377397	0.170062	0.196253	0.333777	0.1365	0.469907	0.557146	0.216822	0.530427	0.33725	0.346919	0.333058	0.261196	0.24063	0.192122	0.375549	0.196602
0.460413	0.434599	0.264164	0.537405	0.435837	0.503736	0.326366	0.42927	0.472069	0.236807	0.270444	0.41122	0.32324	0.463286	0.530096	0.421775	0.557379	0.341127	0.370158	0.394226	0.24421	0.365209	0.14705	0.365317	0.526903
1.06868	0.397875	0.195508	0.539215	0.377173	0.313693	0.312313	0.451673	0.470936	0.220001	0.235297	0.35682	0.242389	0.489917	0.558009	0.355047	0.563048	0.332181	0.357881	0.37069	0.242531	0.342715	0.3005	0.408514	0.421031
1.71553	0.361516	0.216236	0.550814	0.409858	0.383822	0.33782	0.439666	0.495474	0.273602	0.280315	0.384884	0.253905	0.482722	0.661595	0.404165	0.550805	0.371605	0.421033	0.350872	0.260043	0.354232	0.22535	0.386198	0.360588
1.41616	0.106894	-0.0123778	0.497634	0.131586	0.0735418	0.296684	0.292973	0.372962	0.184661	0.131495	0.413987	0.0815393	0.441554	0.366024	0.0752958	0.500117	0.357458	0.346878	0.385698	0.253246	0.292808	0.160967	0.448702	0.164115
1.38253	0.371318	0.295246	0.50539	0.347917	0.447237	0.338499	0.459704	0.531362	0.229488	0.28199	0.359504	0.274154	0.452049	0.457788	0.367391	0.562577	0.355062	0.373436	0.361808	0.242004	0.352699	0.121404	0.402291	0.423878
1.79144	0.291589	0.247827	0.516368	0.350407	0.282071	0.359878	0.386628	0.422637	0.301358	0.185254	0.262447	0.177034	0.451064	0.399373	0.361412	0.567667	0.377541	0.387839	0.3636	0.235571	0.3077	0.25585	0.407776	0.404895
1.60317	0.458688	0.280398	0.545043	0.491155	0.353465	0.363138	0.483272	0.488186	0.286223	0.269788	0.389943	0.299299	0.461732	0.532814	0.518448	0.585973	0.382962	0.41185	0.391605	0.275579	0.375834	0.363602	0.377991	0.593602
2.38285	0.240869	0.289534	0.523314	0.29879	0.28441	0.305614	0.412697	0.499101	0.236625	0.225705	0.356701	0.209732	0.465056	0.461024	0.352393	0.516924	0.371317	0.397567	0.358254	0.265723	0.322135	0.20058	0.404181	0.329956
0.961422	0.361526	0.294009	0.514123	0.345958	0.363912	0.302888	0.432774	0.449731	0.17918	0.248632	0.349865	0.237858	0.433366	0.423576	0.357159	0.558132	0.337952	0.334407	0.389734	0.237335	0.334852	0.316648	0.424361	0.318437
0.990381	0.173348	0.282933	0.531381	0.307684	0.291031	0.35247	0.435515	0.435028	0.327316	0.245388	0.348904	0.155299	0.485514	0.473363	0.347567	0.566717	0.37245	0.36571	0.396932	0.249877	0.2883	0.141652	0.357113	0.250487
1.54656	0.254582	0.250241	0.522421	0.310126	0.334693	0.34942	0.44854	0.503046	0.35398	0.259076	0.308796	0.194113	0.471553	0.500629	0.3241	0.559588	0.390815	0.355178	0.355324	0.268021	0.306623	0.296091	0.349023	0.300058
0.262679	0.399386	0.242826	0.517544	0.316284	0.318973	0.319691	0.360414	0.478247	0.207665	0.20206	0.300862	0.226406	0.447715	0.268823	0.36183	0.576435	0.355987	0.391085	0.334684	0.244935	0.354212	0.197149	0.421546	0.451144
1.27884	0.404652	0.163363	0.527805	0.393113	0.360874	0.336772	0.389933	0.536603	0.190967	0.325683	0.262569	0.227636	0.435095	0.454596	0.471782	0.606124	0.393575	0.351343	0.394909	0.252135	0.411107	0.260078	0.453828	0.357093
1.33934	0.279745	0.0895128	0.506827	0.270808	0.273272	0.332635	0.384161	0.499679	0.259186	0.251825	0.2807	0.195219	0.443243	0.373142	0.243355	0.551569	0.364767	0.345574	0.359546	0.268366	0.317269	0.15782	0.426688	0.332717
0.748818	0.3154	0.128238	0.510109	0.216653	0.343841	0.348256	0.352269	0.475258	0.189006	0.316317	0.349374	0.127671	0.4196	0.352563	0.250006	0.567252	0.402641	0.331573	0.36744	0.267565	0.385288	0.219675	0.378394	0.374178
1.01977	0.380467	0.318682	0.568906	0.459224	0.306613	0.34576	0.444385	0.452678	0.307933	0.221571	0.338767	0.217185	0.455791	0.513658	0.523781	0.594304	0.404741	0.420395	0.399259	0.263332	0.348235	0.194085	0.348784	0.425776
1.0732	0.340878	0.159119	0.527525	0.337779	0.24906	0.343206	0.387379	0.465367	0.266391	0.251867	0.341269	0.205447	0.454722	0.347343	0.361081	0.566519	0.364552	0.379339	0.37159	0.269836	0.344709	0.135718	0.437435	0.352002
1.15072	0.308465	0.163969	0.504467	0.320272	0.261547	0.321893	0.431187	0.481591	0.325379	0.259552	0.357373	0.167341	0.443332	0.34333	0.330596	0.575122	0.360324	0.386896	0.343345	0.246447	0.350126	0.133116	0.427704	0.494934
1.73066	0.267843	0.0496158	0.50494	0.299298	0.21953	0.355204	0.399684	0.493093	0.242184	0.267782	0.410801	0.190852	0.449842	0.360415	0.301115	0.565097	0.390267	0.347673	0.325292	0.248113	0.294936	0.178134	0.403939	0.314511
0.52709	0.27285	0.257655	0.508999	0.351468	0.308049	0.335801	0.433319	0.498353	0.255392	0.224417	0.210033	0.178461	0.403331	0.391392	0.352711	0.573948	0.399187	0.358333	0.312232	0.243293	0.30896	0.237957	0.381931	0.392168
0.514022	0.473584	0.298539	0.521787	0.381109	0.38542	0.314311	0.425256	0.516428	0.203791	0.257077	0.215108	0.257182	0.42451	0.41128	0.395621	0.574362	0.363634	0.386472	0.384296	0.204749	0.38721	0.300472	0.433503	0.519267
1.55219	0.280295	0.206552	0.537818	0.339376	0.343703	0.358881	0.495836	0.478251	0.344766	0.251455	0.342353	0.186244	0.470763	0.522114	0.356535	0.576995	0.388676	0.366366	0.342261	0.251871	0.331084	0.266443	0.35895	0.379657
0.855746	0.186798	0.0652057	0.512282	0.264381	0.162898	0.334996	0.387372	0.370277	0.24792	0.228203	0.43451	0.141234	0.429862	0.462275	0.249212	0.536547	0.321072	0.331675	0.332092	0.197843	0.218084	0.23509	0.37479	0.248201
2.05723	0.203454	0.0737577	0.515821	0.253218	0.300471	0.315627	0.428766	0.525493	0.238928	0.22974	0.306294	0.160742	0.449703	0.333408	0.268628	0.571289	0.364318	0.351241	0.321645	0.246712	0.29171	0.189519	0.416748	0.321975
0.60689	0.474303	0.185168	0.519425	0.44749	0.415522	0.313612	0.460812	0.554652	0.20896	0.334394	0.249555	0.272254	0.433225	0.510811	0.376974	0.545562	0.336352	0.353085	0.346955	0.236386	0.39217	0.335379	0.415865	0.371114
0.679245	0.538055	0.240765	0.522111	0.424998	0.384021	0.33643	0.403664	0.52405	0.247959	0.279641	0.36758	0.267503	0.437213	0.449289	0.454432	0.561228	0.37408	0.431413	0.366825	0.248246	0.418263	0.333428	0.443043	0.545023
0.806273	0.302702	0.225539	0.51241	0.415589	0.303792	0.279657	0.294251	0.411554	0.212997	0.20503	0.338437	0.234353	0.408411	0.406362	0.347224	0.559879	0.357226	0.310662	0.350257	0.240551	0.286897	-0.00552283	0.440266	0.273569
0.509188	0.241305	0.115962	0.518087	0.284076	0.197893	0.337301	0.30669	0.350757	0.204367	0.166568	0.291682	0.167195	0.429634	0.435829	0.356164	0.561018	0.384727	0.338178	0.317697	0.21237	0.261606	0.251925	0.316078	0.362874
1.03506	0.236719	0.147904	0.519128	0.313217	0.257005	0.325659	0.417361	0.479453	0.21084	0.233594	0.371816	0.201324	0.473369	0.488075	0.353473	0.565713	0.340317	0.384198	0.326571	0.254288	0.339769	0.0658691	0.402199	0.359423
0.558971	0.251314	0.0305492	0.504337	0.279201	0.250098	0.325077	0.369888	0.368003	0.18543	0.226064	0.404722	0.160642	0.417759	0.473881	0.192172	0.533091	0.306496	0.307799	0.327036	0.242841	0.232836	0.226216	0.356041	0.344495
0.787764	0.291098	0.0743072	0.514137	0.23788	0.242984	0.320113	0.359881	0.459422	0.205422	0.236527	0.341969	0.15815	0.429354	0.380951	0.225188	0.559399	0.373148	0.319537	0.320424	0.225014	0.332814	0.200011	0.416487	0.215067
1.36693	0.203315	0.174116	0.532968	0.37887	0.408734	0.364301	0.487566	0.52633	0.393387	0.272812	0.332035	0.219775	0.477598	0.534151	0.354959	0.576106	0.388576	0.40444	0.366133	0.271268	0.347777	0.218538	0.333646	0.225033
1.51353	0.285884	0.159346	0.507052	0.289184	0.236779	0.345673	0.374396	0.482438	0.256054	0.277334	0.253986	0.127133	0.440554	0.304545	0.270077	0.552676	0.372418	0.373803	0.316655	0.256345	0.319341	0.169374	0.407765	0.354159
0.572476	0.290211	0.0903116	0.506995	0.278562	0.227119	0.331851	0.382597	0.422879	0.212453	0.269357	0.421254	0.151294	0.450922	0.419564	0.25908	0.571075	0.36154	0.375888	0.327689	0.224215	0.278244	0.214059	0.403848	0.283233
1.6288	0.164268	0.182755	0.498959	0.231162	0.179318	0.350355	0.370053	0.458922	0.241106	0.245641	0.316758	0.161609	0.452777	0.44381	0.250688	0.571073	0.388451	0.345949	0.369696	0.276169	0.288834	0.251633	0.395159	0.207474
1.50959	0.237158	0.167502	0.512775	0.312626	0.306223	0.378294	0.430189	0.469367	0.326325	0.260737	0.328261	0.174988	0.456526	0.433542	0.354798	0.578966	0.37466	0.369623	0.336677	0.251873	0.287076	0.208455	0.392292	0.261575
2.2323	0.347078	0.146287	0.526103	0.314273	0.340328	0.322451	0.381762	0.491164	0.188717	0.244476	0.308529	0.21583	0.445694	0.446528	0.328455	0.566529	0.360703	0.375449	0.350902	0.244306	0.339963	0.219578	0.4082	0.428926
1.31238	0.208671	0.116163	0.517731	0.273769	0.191981	0.334009	0.405065	0.450592	0.299765	0.213439	0.425544	0.252552	0.475037	0.404076	0.26655	0.537475	0.377389	0.364292	0.303145	0.25012	0.292347	0.173087	0.370658	0.300619
1.29366	0.158445	0.137392	0.51666	0.240644	0.222011	0.332986	0.402921	0.421465	0.37581	0.192446	0.381936	0.106546	0.470004	0.440661	0.194429	0.559991	0.36066	0.363115	0.343711	0.283821	0.317574	0.179416	0.384519	0.307479
1.05976	0.20862	-0.0485499	0.494831	0.240518	0.0663185	0.345867	0.341971	0.409426	0.235431	0.183081	0.401141	0.187473	0.438889	0.406276	0.133639	0.55106	0.395143	0.318123	0.346663	0.270644	0.204801	0.252957	0.338535	0.219252
1.61028	0.0821965	0.148074	0.505207	0.19635	0.128223	0.302006	0.349212	0.396534	0.229889	0.167138	0.361417	0.223888	0.465768	0.350449	0.151653	0.565681	0.371955	0.326606	0.311341	0.2623	0.251064	-0.0115367	0.385565	0.296477
1.47026	0.25921	0.187944	0.49491	0.259728	0.220867	0.336661	0.343606	0.317041	0.213114	0.175714	0.31717	0.100624	0.426449	0.369993	0.2185	0.541172	0.36015	0.396413	0.340689	0.330069	0.27996	0.198606	0.394904	0.200787
2.30979	0.266583	0.0258112	0.493769	0.157152	0.0524253	0.368299	0.362564	0.453379	0.211094	0.225745	0.351687	0.0877828	0.465953	0.424568	0.126807	0.551586	0.411423	0.331227	0.334775	0.299334	0.238247	0.286601	0.355633	0.182494
1.2476	0.270006	0.136283	0.492716	0.201772	0.278321	0.31528	0.370611	0.480872	0.218182	0.255176	0.334214	0.240467	0.427537	0.420772	0.205509	0.557462	0.345117	0.333214	0.320248	0.27111	0.298842	0.196094	0.454247	0.261359
0.370416	0.414798	0.226783	0.526703	0.368397	0.330158	0.315358	0.394478	0.529549	0.158236	0.304848	0.336996	0.318925	0.438779	0.424741	0.366901	0.557544	0.36499	0.344384	0.338432	0.234692	0.377937	0.0596934	0.43692	0.326332
0.438853	0.470566	0.273701	0.522744	0.451497	0.361209	0.340839	0.424072	0.466362	0.213306	0.243947	0.391572	0.269902	0.434123	0.527464	0.457524	0.561277	0.320731	0.368629	0.388405	0.198098	0.362623	0.123099	0.401316	0.470559
0.365166	0.321571	0.195646	0.532536	0.349632	0.425741	0.367849	0.487526	0.503668	0.347051	0.266978	0.315239	0.163392	0.459675	0.45589	0.409907	0.574483	0.372149	0.396702	0.34116	0.254409	0.330714	0.171764	0.391276	0.404464
0.64916	0.241904	0.180505	0.506108	0.30802	0.229937	0.330598	0.404684	0.437507	0.271822	0.250984	0.281903	0.113661	0.461372	0.422627	0.343604	0.563256	0.40113	0.352746	0.340196	0.262473	0.301319	0.222159	0.356455	0.318394
0.782866	0.445903	0.266924	0.51828	0.360449	0.346132	0.343853	0.419875	0.541392	0.166179	0.254725	0.315015	0.27152	0.430925	0.433715	0.414358	0.537785	0.348147	0.376144	0.340812	0.2426	0.373486	0.224671	0.380923	0.420729
1.65512	0.162245	0.0335144	0.500107	0.229392	0.250289	0.359424	0.412042	0.414374	0.248532	0.196546	0.328694	0.14977	0.444929	0.458004	0.173695	0.569695	0.374418	0.333086	0.320184	0.296492	0.246622	0.26108	0.385283	0.1705
1.53883	0.202361	0.13557	0.504155	0.29653	0.21288	0.32279	0.389034	0.458059	0.297974	0.198839	0.368698	0.191165	0.448333	0.457875	0.302882	0.586558	0.438387	0.394882	0.34282	0.257278	0.292364	0.172565	0.423175	0.329266
1.86997	0.378077	0.1626	0.497281	0.299542	0.2632	0.317263	0.388184	0.510551	0.1326	0.267745	0.321145	0.198718	0.451841	0.45067	0.275286	0.564292	0.359248	0.3549	0.334325	0.30347	0.32659	0.114478	0.401067	0.347386
0.857843	0.261765	0.128181	0.489497	0.244547	0.182362	0.331798	0.435091	0.438525	0.26208	0.225956	0.267207	0.154228	0.456214	0.438029	0.26212	0.545037	0.380659	0.368184	0.331048	0.261999	0.292812	0.206627	0.368127	0.307738
0.583832	0.167765	0.0254811	0.48239	0.204834	0.156585	0.34548	0.33132	0.407346	0.207153	0.189972	0.369197	0.105442	0.43442	0.39549	0.236493	0.573245	0.391715	0.314158	0.322211	0.259727	0.262748	0.406679	0.405461	0.211572
2.07411	0.352093	0.189452	0.508251	0.295248	0.31749	0.318442	0.390541	0.478865	0.189197	0.230337	0.31642	0.151887	0.46629	0.459385	0.349237	0.5433	0.404416	0.399119	0.336	0.292374	0.362292	0.297065	0.40897	0.380002
0.482407	0.268909	0.0858714	0.516405	0.215598	0.262353	0.322536	0.394095	0.485329	0.309432	0.193046	0.241645	0.125483	0.468094	0.398338	0.182798	0.547251	0.375847	0.344451	0.303401	0.235241	0.314513	0.173701	0.361214	0.285821
2.07	0.312331	0.224216	0.516842	0.301458	0.245807	0.337718	0.398846	0.478572	0.232289	0.202003	0.369829	0.226277	0.443838	0.332458	0.360945	0.583228	0.359751	0.381893	0.350356	0.209548	0.329902	0.191824	0.413129	0.363737
0.953089	0.379248	0.216724	0.52385	0.359487	0.349181	0.390126	0.448197	0.451438	0.318253	0.214446	0.306341	0.164827	0.471512	0.547784	0.428222	0.575835	0.394238	0.392749	0.366581	0.231249	0.336577	0.0804294	0.431711	0.39178
1.26449	0.203145	0.0867712	0.509908	0.298836	0.250212	0.35221	0.393792	0.491116	0.228073	0.284991	0.399436	0.146581	0.444726	0.413567	0.254352	0.531407	0.350971	0.378972	0.358482	0.276595	0.322277	0.109951	0.395125	0.29212
1.12335	0.373485	0.235911	0.529113	0.435511	0.366825	0.336607	0.483934	0.60548	0.289221	0.342171	0.302609	0.22029	0.444932	0.498213	0.465419	0.554915	0.356739	0.386465	0.342933	0.276494	0.378612	0.147665	0.40077	0.394023
0.360657	0.393481	0.187126	0.510033	0.356343	0.260874	0.329451	0.4002	0.464566	0.298971	0.241006	0.263907	0.244729	0.422239	0.500198	0.351398	0.527169	0.296708	0.339026	0.312632	0.205715	0.323716	0.116258	0.419699	0.426639
1.16089	0.300006	0.0764281	0.51632	0.310355	0.223771	0.359375	0.400763	0.43177	0.25807	0.207297	0.335551	0.174801	0.444441	0.440919	0.28152	0.58546	0.395603	0.37033	0.341128	0.221745	0.275966	0.222686	0.33	0.299325
0.61958	0.235274	0.211825	0.507774	0.259652	0.30267	0.320371	0.392689	0.469607	0.270223	0.308139	0.246959	0.184085	0.451613	0.423231	0.221071	0.537685	0.37495	0.385735	0.342778	0.32101	0.356617	0.0352123	0.421631	0.298635
1.12663	0.249211	0.196234	0.538899	0.37649	0.305188	0.353908	0.458131	0.456194	0.30855	0.240818	0.401994	0.18309	0.46623	0.439711	0.398894	0.583435	0.360392	0.366988	0.383107	0.267977	0.330551	0.195396	0.422458	0.344927
0.809437	0.302493	0.16581	0.501004	0.229899	0.128593	0.325907	0.385926	0.455265	0.189889	0.22601	0.248437	0.115903	0.457061	0.39247	0.272048	0.523335	0.352518	0.372567	0.34812	0.271443	0.350439	0.000128989	0.367135	0.270807
1.04036	0.328411	0.233236	0.544611	0.376036	0.365831	0.342911	0.499221	0.500202	0.383196	0.286137	0.350338	0.192973	0.480204	0.596234	0.4282	0.559002	0.392459	0.391985	0.353357	0.256649	0.327976	0.170412	0.375692	0.250703
1.71801	0.269056	0.250378	0.517164	0.311806	0.286901	0.328012	0.409468	0.416841	0.267162	0.230472	0.376748	0.163806	0.456589	0.47401	0.392472	0.587131	0.387555	0.387905	0.368987	0.243733	0.295251	0.254535	0.343949	0.283923
1.65274	0.297143	0.209201	0.508799	0.323302	0.328403	0.346888	0.470275	0.457108	0.354921	0.248786	0.442393	0.202491	0.471879	0.48842	0.358405	0.56896	0.394572	0.371194	0.337048	0.231565	0.331638	0.226213	0.380438	0.409296
0.342265	0.483103	0.372931	0.520514	0.426561	0.352786	0.312551	0.450761	0.54295	0.254614	0.283398	0.249745	0.26642	0.450502	0.426639	0.449777	0.576121	0.411785	0.405242	0.368631	0.240685	0.412179	0.112501	0.383587	0.531563
1.18941	0.275129	0.188601	0.525217	0.33118	0.305554	0.341205	0.438403	0.520293	0.28786	0.26198	0.291201	0.198185	0.461067	0.519526	0.332044	0.540101	0.350564	0.384211	0.335898	0.245283	0.313726	0.161127	0.392074	0.315935
1.30683	0.187756	0.118984	0.512748	0.247655	0.190218	0.315998	0.412019	0.427894	0.252287	0.162929	0.389121	0.116772	0.46357	0.385438	0.244425	0.568714	0.379337	0.348546	0.320005	0.266314	0.229034	0.229895	0.335691	0.194531
0.269217	0.31541	0.197011	0.552243	0.368955	0.307468	0.36224	0.439467	0.430521	0.2682	0.227842	0.390656	0.197944	0.447551	0.457012	0.403744	0.546883	0.32043	0.37646	0.347343	0.224236	0.302262	0.11343	0.394988	0.335392
1.40651	0.378473	0.194068	0.537392	0.39072	0.378774	0.347965	0.445681	0.522921	0.340725	0.266744	0.357591	0.213386	0.44481	0.463526	0.416861	0.55806	0.369604	0.367981	0.356727	0.256474	0.342614	0.201236	0.385006	0.34717
0.651964	0.27319	0.136906	0.523107	0.331009	0.270877	0.34983	0.402705	0.406376	0.26928	0.196198	0.343913	0.196087	0.460935	0.467927	0.364865	0.578394	0.379677	0.389075	0.324197	0.270645	0.306515	0.227226	0.35486	0.282499
0.942372	0.240336	0.268755	0.522808	0.345999	0.259817	0.356574	0.420221	0.456187	0.253349	0.205022	0.414407	0.200787	0.444504	0.378104	0.374991	0.553824	0.36	0.367928	0.369238	0.217144	0.313527	0.126436	0.432692	0.2718
1.05961	0.12969	0.161786	0.527523	0.327562	0.274854	0.331159	0.355016	0.369336	0.175686	0.228172	0.393011	0.151895	0.482691	0.601713	0.239504	0.547365	0.327717	0.394735	0.328236	0.230679	0.246011	0.231891	0.279682	0.162735
1.58152	0.184748	0.162497	0.507024	0.265605	0.191256	0.33804	0.356718	0.412355	0.262385	0.223873	0.311441	0.157118	0.470926	0.556715	0.213237	0.536289	0.327853	0.356051	0.319339	0.243295	0.276893	0.17235	0.326124	0.237113
1.40706	0.157025	0.200727	0.530902	0.380425	0.25151	0.355183	0.406059	0.400392	0.368351	0.22524	0.365424	0.168165	0.499871	0.624837	0.33603	0.562424	0.351617	0.385213	0.368939	0.235785	0.282684	0.322085	0.314268	0.270764
0.792502	0.512821	0.292728	0.560629	0.537572	0.401973	0.346779	0.446605	0.544932	0.281678	0.257211	0.424946	0.306046	0.458053	0.556068	0.546499	0.573689	0.404463	0.417364	0.363432	0.261478	0.375731	0.288819	0.313662	0.48458
2.1127	0.289687	0.111206	0.515921	0.316548	0.277617	0.345052	0.401098	0.502411	0.201032	0.292319	0.384043	0.24204	0.482864	0.560037	0.295762	0.543368	0.382044	0.391567	0.340754	0.259803	0.292967	0.300195	0.354006	0.238882
1.04036	0.201027	0.113051	0.515432	0.267022	0.240043	0.333335	0.440964	0.468079	0.341554	0.206855	0.321882	0.124398	0.46752	0.456494	0.232825	0.569569	0.352178	0.349996	0.341335	0.240899	0.29337	0.21956	0.347435	0.281248
0.72772	0.183192	0.104633	0.532101	0.224745	0.182793	0.344236	0.397301	0.408026	0.211677	0.170839	0.334949	0.160368	0.468037	0.477893	0.1917	0.563329	0.308098	0.352061	0.331468	0.204147	0.278896	0.103881	0.373848	0.250962
1.1692	0.130284	0.0721845	0.51908	0.247567	0.18606	0.34636	0.322579	0.341097	0.17037	0.195511	0.361576	0.155983	0.481328	0.450325	0.19195	0.539334	0.343909	0.353706	0.346811	0.219524	0.227218	0.17984	0.353775	0.205273
0.505786	0.234881	0.139346	0.530886	0.2987	0.280108	0.326037	0.411121	0.397458	0.298695	0.177744	0.362339	0.128728	0.46135	0.556068	0.296698	0.55181	0.345204	0.375817	0.340832	0.206721	0.246394	0.224108	0.408016	0.303208
1.14168	0.50274	0.267486	0.555863	0.502967	0.489086	0.362117	0.48328	0.5503	0.428951	0.338099	0.379234	0.273302	0.476607	0.630014	0.555206	0.571418	0.373786	0.397674	0.411795	0.277396	0.411375	0.129183	0.392335	0.602964
0.918864	0.353313	0.203189	0.517723	0.311032	0.242919	0.354401	0.349704	0.419402	0.211588	0.153159	0.35099	0.167368	0.462945	0.454855	0.301541	0.551787	0.354477	0.348523	0.364425	0.236142	0.305004	0.190717	0.441522	0.346092
1.36214	0.251398	0.126149	0.521782	0.245623	0.186483	0.346157	0.390051	0.431149	0.145448	0.243477	0.364334	0.129526	0.486069	0.514607	0.213781	0.551069	0.352962	0.358652	0.342505	0.282238	0.285775	0.183298	0.394219	0.220158
0.74367	0.352711	0.147964	0.517843	0.323164	0.279901	0.379474	0.449646	0.470161	0.283819	0.264344	0.358464	0.134558	0.499151	0.40222	0.331578	0.563942	0.368307	0.3493	0.388521	0.231001	0.296254	0.198492	0.379393	0.347256
0.93286	0.3321	0.219861	0.525475	0.381386	0.286348	0.298018	0.41417	0.449966	0.242713	0.227849	0.322957	0.206579	0.421674	0.466115	0.421926	0.567614	0.332281	0.349557	0.377647	0.221299	0.309754	0.154731	0.390492	0.49886
1.04798	0.294399	0.128566	0.510698	0.296294	0.313231	0.330041	0.442601	0.45005	0.238905	0.242935	0.320506	0.206042	0.434431	0.457486	0.331469	0.568398	0.359558	0.345818	0.363836	0.23058	0.302541	0.197801	0.389229	0.265846
1.77957	0.34612	0.157741	0.532918	0.351581	0.278767	0.336052	0.446058	0.51596	0.338662	0.270175	0.363845	0.178357	0.473161	0.451317	0.368139	0.551673	0.358389	0.374013	0.341924	0.273219	0.324715	0.305779	0.395821	0.348119
0.113623	0.456704	0.244426	0.504861	0.303482	0.300211	0.279522	0.364866	0.491759	0.156371	0.191355	0.258814	0.10848	0.384419	0.367361	0.402306	0.559247	0.372285	0.352431	0.362029	0.206547	0.350127	-0.027053	0.411656	0.421894
0.462553	0.219197	0.118046	0.498762	0.276957	0.246909	0.319463	0.419858	0.469845	0.251208	0.211841	0.403709	0.155552	0.449796	0.468617	0.253837	0.517574	0.324869	0.320999	0.311685	0.218662	0.267759	0.198716	0.41402	0.264552
0.354119	0.364858	0.269144	0.502963	0.343507	0.390819	0.319276	0.428865	0.45331	0.179302	0.220699	0.399449	0.202187	0.444084	0.503779	0.367853	0.572562	0.353199	0.361278	0.370269	0.29071	0.332888	0.131174	0.393167	0.451274
0.659409	0.295346	0.15343	0.528781	0.340638	0.271681	0.326081	0.371889	0.399779	0.25492	0.191926	0.353785	0.21679	0.475917	0.4725	0.352658	0.56565	0.357312	0.325989	0.367181	0.257708	0.292401	0.155564	0.376639	0.302647
0.37278	0.498163	0.281465	0.535395	0.389194	0.307593	0.282545	0.384013	0.495504	0.0954588	0.239973	0.349615	0.275616	0.447444	0.545152	0.388963	0.565296	0.356126	0.391914	0.332786	0.206392	0.377579	0.156797	0.404217	0.393851
1.47868	0.189845	0.158615	0.513039	0.243507	0.303255	0.359271	0.420088	0.480478	0.205017	0.231595	0.357402	0.0683569	0.438926	0.396008	0.236782	0.526562	0.358123	0.363101	0.386219	0.223514	0.255232	0.168753	0.379975	0.171104
0.376726	0.130537	0.130395	0.538761	0.324533	0.207807	0.32501	0.385526	0.402443	0.256195	0.172793	0.400194	0.151764	0.484683	0.529449	0.235481	0.553621	0.360413	0.311242	0.320628	0.257832	0.249943	0.184678	0.284161	0.242117
0.356121	0.177528	0.12209	0.506221	0.236604	0.244298	0.318792	0.391477	0.409489	0.307053	0.194323	0.373179	0.163828	0.446147	0.399459	0.222464	0.546498	0.340911	0.338762	0.323891	0.214343	0.278545	0.181621	0.420348	0.310671
0.590186	0.187032	0.0109009	0.523134	0.199721	0.0773229	0.340848	0.314808	0.382576	0.15025	0.162498	0.289647	0.106524	0.461001	0.324779	0.115185	0.524337	0.367522	0.368301	0.289957	0.246079	0.254926	0.159328	0.420414	0.241384
1.1154	0.352501	0.357623	0.533505	0.367592	0.34495	0.30762	0.380477	0.446356	0.16758	0.224237	0.261048	0.267492	0.448035	0.502743	0.45875	0.583265	0.39529	0.366247	0.38482	0.241553	0.364853	0.226841	0.397769	0.412316
0.727673	0.426551	0.206519	0.502645	0.336383	0.275131	0.291297	0.359724	0.443591	0.183716	0.302845	0.263717	0.185038	0.423802	0.438849	0.22676	0.555009	0.352109	0.350931	0.306338	0.193178	0.345943	0.126818	0.391763	0.336902
1.07704	0.423393	0.227156	0.537209	0.411522	0.373708	0.340503	0.469049	0.460659	0.336001	0.254202	0.386727	0.278263	0.471845	0.538034	0.472502	0.5651	0.355124	0.369859	0.372374	0.236011	0.347784	0.294398	0.407569	0.574188
1.36569	0.453252	0.195948	0.498591	0.316511	0.325129	0.287878	0.427974	0.470512	0.198842	0.280405	0.283279	0.237858	0.464746	0.441955	0.353541	0.563513	0.376802	0.381876	0.356764	0.271619	0.381926	0.390649	0.404652	0.488894
1.08114	0.20587	0.126916	0.515499	0.26171	0.323084	0.326367	0.403776	0.484816	0.292076	0.252515	0.309206	0.184091	0.443612	0.357395	0.261106	0.55511	0.346914	0.327865	0.359314	0.233251	0.324848	0.0691546	0.402553	0.379743
2.60871	0.197932	0.052891	0.523542	0.300164	0.318016	0.331422	0.419085	0.505376	0.331923	0.283764	0.365944	0.163033	0.482986	0.545196	0.236025	0.531413	0.345282	0.372362	0.341459	0.288457	0.334558	0.207666	0.349395	0.222789
1.22544	0.154278	-0.00948266	0.486333	0.199313	0.163734	0.309276	0.331207	0.425217	0.197611	0.201629	0.429681	0.126957	0.449522	0.498731	0.129522	0.557365	0.380018	0.329249	0.302932	0.249171	0.227053	0.216102	0.399897	0.189095
0.464555	0.177445	0.171011	0.489548	0.231757	0.246035	0.379978	0.3513	0.356771	0.294266	0.186593	0.348315	0.13287	0.438567	0.312354	0.225525	0.551799	0.360411	0.356537	0.33627	0.274551	0.272911	0.173296	0.42485	0.242031
1.28467	0.242044	0.0143166	0.50472	0.191127	0.133612	0.335098	0.398996	0.386478	0.256267	0.206909	0.345056	0.0683863	0.421501	0.421462	0.0797469	0.575479	0.353456	0.329395	0.334033	0.238563	0.232374	0.193169	0.392537	0.291904
0.255842	0.183923	0.215311	0.515781	0.287984	0.266136	0.286095	0.259818	0.346876	0.0459768	0.12488	0.308022	0.144415	0.432839	0.486953	0.209476	0.557688	0.352422	0.348767	0.331233	0.260657	0.251765	0.129835	0.359032	0.355583
1.01453	0.41315	0.246316	0.537107	0.450239	0.429436	0.308333	0.429617	0.522241	0.154819	0.282838	0.318289	0.332189	0.435838	0.494934	0.479722	0.573574	0.387506	0.382677	0.341425	0.285486	0.381468	0.194919	0.445217	0.512062
1.36497	0.372977	0.189912	0.536312	0.347747	0.267852	0.328851	0.376936	0.419476	0.221785	0.233579	0.283544	0.233271	0.456505	0.404636	0.371624	0.553206	0.350556	0.365683	0.353093	0.243905	0.321164	0.245976	0.438496	0.364945
0.943529	0.415837	0.309205	0.541518	0.401335	0.320848	0.360626	0.416253	0.406353	0.210218	0.211277	0.330042	0.193677	0.426562	0.475477	0.495678	0.587879	0.383908	0.414382	0.37671	0.272004	0.343711	0.126148	0.439465	0.411539
1.35812	0.225108	0.249558	0.51728	0.303219	0.222365	0.335875	0.402908	0.410642	0.260129	0.202133	0.350094	0.133827	0.459973	0.49899	0.294489	0.569719	0.377795	0.363781	0.357901	0.233511	0.276849	0.128937	0.376351	0.287978
0.710918	0.223029	0.182225	0.540429	0.311215	0.284397	0.357164	0.400656	0.398598	0.254699	0.220356	0.407189	0.142375	0.470087	0.593041	0.338282	0.560246	0.381687	0.391606	0.388211	0.265073	0.309676	0.250293	0.335301	0.246863
0.685015	0.154887	0.136645	0.523935	0.257084	0.209475	0.328203	0.393435	0.438036	0.359815	0.205717	0.39044	0.143907	0.45544	0.37517	0.20441	0.565226	0.371381	0.329338	0.309057	0.244966	0.251396	0.165409	0.361024	0.212521
0.184215	0.315543	0.291671	0.532787	0.295359	0.218038	0.343796	0.354916	0.369422	0.289817	0.184143	0.312996	0.153763	0.398381	0.358128	0.369509	0.573794	0.388059	0.368802	0.345269	0.240265	0.211482	0.162534	0.368279	0.2913
0.598627	0.389617	0.230587	0.516785	0.276454	0.279804	0.333848	0.40572	0.39586	0.301415	0.250012	0.402955	0.14996	0.457497	0.469307	0.286516	0.563435	0.37024	0.325477	0.37629	0.233343	0.324854	0.135537	0.37602	0.301525
1.32549	0.174768	0.101544	0.518683	0.256013	0.187051	0.354442	0.363984	0.372877	0.241193	0.202467	0.325383	0.0975179	0.44073	0.436821	0.205111	0.554156	0.376109	0.336489	0.330555	0.25274	0.217726	0.203161	0.36354	0.264552
1.40148	0.203269	0.155025	0.501091	0.267554	0.211099	0.316179	0.364467	0.399891	0.197329	0.156142	0.298208	0.0921904	0.449672	0.522287	0.232955	0.547129	0.358615	0.32909	0.329593	0.243699	0.260615	0.202552	0.393644	0.238709
0.878006	0.255066	0.233503	0.537179	0.348079	0.283841	0.350396	0.408701	0.426762	0.282922	0.159434	0.396852	0.152137	0.457641	0.449591	0.417783	0.595999	0.401819	0.343606	0.364558	0.253706	0.293742	0.182796	0.33058	0.29212
1.01276	0.241177	0.0113173	0.512631	0.237022	0.123589	0.302966	0.350369	0.347307	0.183262	0.191423	0.378455	0.103584	0.449168	0.476642	0.160438	0.55445	0.360132	0.354584	0.325111	0.253006	0.24027	0.22788	0.35981	0.1705
0.794215	0.333746	0.27146	0.525048	0.379154	0.397429	0.332585	0.451837	0.429192	0.266332	0.218525	0.336825	0.255371	0.45466	0.56297	0.436385	0.581383	0.352932	0.354797	0.378328	0.221322	0.317105	0.167934	0.426556	0.434879
0.513155	0.191908	0.112105	0.482812	0.200332	0.241302	0.35378	0.358625	0.315908	0.238876	0.169403	0.354026	0.114815	0.418472	0.52151	0.111193	0.548508	0.344469	0.348118	0.306337	0.225281	0.168701	0.214918	0.377445	0.264293
2.61751	0.130738	0.131903	0.51888	0.228584	0.214945	0.3355	0.392452	0.458226	0.241614	0.209615	0.335977	0.138163	0.422588	0.425043	0.174792	0.551609	0.354956	0.343948	0.319693	0.248828	0.259332	0.177329	0.416197	0.250962
1.11835	0.467846	0.26448	0.531986	0.420684	0.433206	0.365262	0.477438	0.510654	0.250359	0.271051	0.314508	0.181833	0.437031	0.566206	0.525328	0.604222	0.42225	0.393151	0.387024	0.272254	0.379319	0.145029	0.423277	0.440963
1.11383	0.295752	0.132872	0.498611	0.224463	0.280533	0.322545	0.404607	0.413629	0.241524	0.207078	0.275727	0.166555	0.448809	0.453862	0.259005	0.57634	0.337059	0.3782	0.333687	0.261109	0.314866	0.0761507	0.403818	0.355712
1.11425	0.290545	0.163393	0.504014	0.263701	0.208679	0.334881	0.401589	0.414141	0.307804	0.20898	0.374975	0.149999	0.472358	0.498127	0.289979	0.569523	0.38453	0.360106	0.316985	0.224262	0.266858	0.0622929	0.345838	0.293587
0.44679	0.185661	0.110539	0.507919	0.200555	0.0764031	0.369577	0.359644	0.375261	0.269436	0.158454	0.328589	0.0965482	0.448523	0.363823	0.121009	0.532624	0.348005	0.307761	0.332649	0.209389	0.238056	0.287167	0.46601	0.216318
0.832942	0.15963	0.0729268	0.524493	0.226185	0.220952	0.363428	0.347565	0.375821	0.161377	0.122676	0.378184	0.153389	0.452053	0.371503	0.178616	0.572609	0.320172	0.353233	0.337733	0.201451	0.258229	0.152353	0.450834	0.0669576
1.47547	0.20877	0.164676	0.521221	0.198473	0.255576	0.350842	0.39613	0.431211	0.214461	0.189744	0.356976	0.125452	0.443769	0.407829	0.230332	0.562193	0.353117	0.342484	0.315147	0.236365	0.23652	0.195229	0.415477	0.250315
1.25613	0.45478	0.269246	0.520201	0.368836	0.328879	0.307349	0.371566	0.500908	0.188705	0.244277	0.307921	0.178516	0.450491	0.494028	0.453233	0.609534	0.412192	0.366556	0.372671	0.3017	0.393242	0.111514	0.428147	0.499378
1.3011	0.335013	0.231151	0.515559	0.365974	0.330946	0.314487	0.423212	0.49771	0.183387	0.262493	0.287247	0.233055	0.438442	0.432636	0.364676	0.561455	0.396661	0.377758	0.347865	0.246203	0.357769	0.0924724	0.398614	0.358301
0.880726	0.46987	0.213623	0.531908	0.368969	0.432614	0.347427	0.482412	0.551038	0.317597	0.268805	0.305283	0.148399	0.452819	0.525134	0.449949	0.593024	0.404145	0.351567	0.359008	0.252729	0.364183	0.133705	0.393665	0.434491
0.850419	0.145597	0.0763585	0.512703	0.251926	0.156089	0.309203	0.372879	0.369026	0.257304	0.162908	0.338419	0.119416	0.461137	0.465425	0.209696	0.545	0.339158	0.31488	0.331778	0.227755	0.243272	0.146427	0.323827	0.406103
0.633131	0.544995	0.372716	0.561795	0.501715	0.456948	0.347834	0.474148	0.466102	0.294352	0.247919	0.319293	0.180358	0.466288	0.658489	0.613081	0.596668	0.40166	0.372047	0.402726	0.253214	0.391274	0.306306	0.385781	0.607839
0.374534	0.561297	0.445061	0.569455	0.535575	0.406716	0.307402	0.407253	0.453539	0.103799	0.19809	0.368647	0.35266	0.452947	0.687524	0.604257	0.601239	0.406026	0.386464	0.383878	0.274596	0.418977	0.0798703	0.384497	0.707111
1.25252	0.131987	0.179424	0.519351	0.27114	0.270937	0.322894	0.444647	0.44671	0.273797	0.234208	0.328265	0.155373	0.461068	0.443681	0.263125	0.564964	0.367366	0.345242	0.344575	0.26549	0.283416	0.185555	0.316495	0.190907
0.969441	0.24626	0.0883136	0.506241	0.259587	0.199792	0.297464	0.388627	0.37349	0.265161	0.20935	0.407142	0.163143	0.465163	0.654606	0.222684	0.537383	0.329292	0.341894	0.329332	0.264631	0.255619	0.215223	0.352055	0.264163
1.55398	0.200811	0.0755709	0.508929	0.206069	0.193392	0.326312	0.385591	0.39276	0.177299	0.17733	0.345674	0.0983132	0.475657	0.461412	0.196794	0.529229	0.327085	0.341404	0.316777	0.224481	0.246296	0.171207	0.411323	0.145736
1.03847	0.180104	0.181393	0.509941	0.317914	0.338075	0.312814	0.437089	0.477272	0.260583	0.245468	0.406284	0.175298	0.501132	0.581694	0.334183	0.536999	0.327509	0.342376	0.329942	0.251006	0.320119	0.180241	0.363836	0.25135
2.31097	0.268851	0.127623	0.524169	0.275157	0.191356	0.35795	0.373323	0.434088	0.201533	0.247186	0.304748	0.183661	0.475748	0.502484	0.223346	0.532207	0.338687	0.336745	0.33512	0.27312	0.296639	0.16619	0.363711	0.236811
1.12788	0.37567	0.299465	0.54451	0.431957	0.390324	0.338669	0.497617	0.538575	0.288997	0.281116	0.321804	0.19927	0.440716	0.609349	0.497862	0.586682	0.380482	0.400551	0.397081	0.264263	0.407782	0.275294	0.428717	0.501708
0.32456	0.561362	0.328331	0.548712	0.506973	0.361516	0.313428	0.388965	0.499447	0.144179	0.27193	0.260059	0.313503	0.422614	0.437425	0.543227	0.593524	0.382451	0.361095	0.392672	0.223979	0.389523	0.188032	0.402289	0.564308
1.3207	0.358027	0.202591	0.527834	0.383187	0.311043	0.327565	0.446308	0.458987	0.376259	0.237475	0.355587	0.257731	0.477714	0.540364	0.436925	0.55186	0.358156	0.380195	0.374586	0.257425	0.318834	0.186592	0.368781	0.47401
0.592762	0.332033	0.204462	0.519751	0.397438	0.272385	0.367146	0.425052	0.457687	0.254251	0.219698	0.407077	0.222871	0.464051	0.51629	0.413362	0.564458	0.331591	0.32715	0.376501	0.251122	0.312508	0.193194	0.358048	0.36913
1.45397	0.234226	0.116461	0.516671	0.283997	0.252722	0.34565	0.408074	0.446989	0.222928	0.242025	0.288615	0.18657	0.495925	0.39467	0.207886	0.53954	0.373728	0.334568	0.347142	0.244506	0.247537	0.182229	0.328075	0.200614
1.38626	0.166822	0.0944195	0.511222	0.216387	0.199757	0.326479	0.371277	0.435326	0.330762	0.215266	0.301387	0.135898	0.448855	0.428883	0.203954	0.547624	0.352276	0.326807	0.351522	0.254769	0.290952	0.175269	0.376547	0.334788
1.55609	0.283895	0.198949	0.536345	0.379353	0.281806	0.350627	0.465056	0.436041	0.326504	0.237158	0.331167	0.27756	0.490322	0.415336	0.43046	0.578064	0.382257	0.382869	0.369446	0.255063	0.336906	0.138674	0.386222	0.407052
1.08176	0.28576	0.229555	0.531316	0.323675	0.242159	0.349672	0.39836	0.439136	0.301644	0.201463	0.371109	0.181921	0.45696	0.467323	0.300294	0.561465	0.378007	0.338681	0.372982	0.212399	0.274136	0.191489	0.38855	0.250271
1.27866	0.209837	0.152779	0.513182	0.272985	0.240879	0.335642	0.41258	0.438148	0.253919	0.25964	0.292372	0.12192	0.447816	0.50956	0.297776	0.573625	0.367025	0.345345	0.351708	0.272076	0.278371	0.165618	0.377663	0.218518
0.593147	0.449334	0.207642	0.542589	0.412793	0.380264	0.367873	0.441497	0.474884	0.205184	0.258999	0.412994	0.28922	0.464583	0.485098	0.449347	0.593244	0.361066	0.39072	0.40763	0.232975	0.367732	0.158055	0.457612	0.538379
0.914139	0.255824	0.136625	0.526529	0.279446	0.320903	0.317459	0.450067	0.438173	0.216174	0.189737	0.276913	0.184288	0.449715	0.530398	0.315567	0.575187	0.367891	0.354834	0.355138	0.264347	0.293145	0.19107	0.382435	0.335047
1.97578	0.311151	0.127461	0.510248	0.277418	0.322547	0.327961	0.450568	0.487296	0.212992	0.281084	0.252411	0.132419	0.453339	0.457227	0.30439	0.563198	0.358404	0.380317	0.35207	0.258084	0.33844	0.153125	0.392155	0.379959
1.10088	0.403808	0.255007	0.540844	0.453103	0.300291	0.351794	0.466056	0.500711	0.265527	0.232609	0.380374	0.302044	0.474323	0.454423	0.408846	0.542595	0.330039	0.340413	0.3763	0.220343	0.368335	0.193109	0.43317	0.49433
1.19424	0.242874	0.181359	0.508469	0.229664	0.227809	0.300178	0.361108	0.405837	0.201347	0.204193	0.294473	0.165941	0.445335	0.526472	0.226481	0.556716	0.325738	0.329783	0.33099	0.237357	0.271612	0.194506	0.395581	0.398726
1.95302	0.344813	0.167591	0.542026	0.400247	0.397551	0.321024	0.436106	0.458527	0.181727	0.264378	0.321195	0.192294	0.486139	0.617762	0.445221	0.548234	0.335135	0.377714	0.361894	0.228966	0.326516	-0.0734646	0.380061	0.452999
0.298633	0.358724	0.217957	0.527075	0.319481	0.214272	0.294225	0.365321	0.390195	0.0251776	0.180988	0.43011	0.21087	0.456925	0.357611	0.270257	0.57079	0.402624	0.389289	0.298074	0.19752	0.226771	0.190945	0.369851	0.244102
0.253998	0.508673	0.332575	0.527178	0.49728	0.434239	0.304585	0.443566	0.501994	0.180112	0.278072	0.319535	0.267449	0.440188	0.628246	0.503297	0.539053	0.346461	0.395689	0.381497	0.26477	0.411192	0.195316	0.377608	0.566336
0.531585	0.426293	0.277839	0.491157	0.313438	0.256961	0.279801	0.343967	0.443798	0.20329	0.254111	0.223649	0.186078	0.406459	0.476814	0.380532	0.566206	0.365874	0.373206	0.34024	0.252655	0.351859	0.13127	0.417944	0.407613
0.823696	0.396809	0.101977	0.500219	0.215697	0.17424	0.27186	0.363731	0.45364	0.0805303	0.201922	0.26589	0.0921504	0.396393	0.384144	0.169115	0.499187	0.318279	0.346796	0.292016	0.264512	0.283234	0.0316567	0.310314	0.258512
0.468601	0.22719	0.146826	0.508374	0.231973	0.238179	0.295787	0.421428	0.41216	0.214451	0.273433	0.27827	0.197671	0.432028	0.49817	0.193736	0.535313	0.367059	0.361273	0.315288	0.39275	0.271143	0.131603	0.405219	0.331164
0.425586	0.186047	0.165029	0.510266	0.225216	0.25601	0.317406	0.320825	0.380469	0.131006	0.175417	0.272645	0.109838	0.412307	0.420815	0.301632	0.553929	0.355592	0.301608	0.322809	0.174533	0.212961	0.234155	0.336376	0.326246
1.10754	0.307245	0.10866	0.531208	0.349974	0.259661	0.33699	0.402775	0.407239	0.284402	0.177081	0.365207	0.169321	0.482091	0.556283	0.318012	0.549329	0.348161	0.348528	0.357591	0.22803	0.29021	0.0801539	0.398639	0.457443
1.83551	0.212931	0.11363	0.519043	0.215894	0.19097	0.3453	0.341098	0.389983	0.319081	0.228608	0.418332	0.14485	0.469728	0.584067	0.226489	0.534206	0.334493	0.386108	0.34101	0.243525	0.23513	0.213958	0.376424	0.259633
0.858619	0.291024	0.307813	0.566168	0.509575	0.337004	0.354133	0.468013	0.50446	0.348079	0.281474	0.371614	0.233938	0.486519	0.593472	0.48002	0.576581	0.407662	0.401598	0.393479	0.247366	0.346126	0.202885	0.354243	0.334012
0.913947	0.297974	0.091236	0.547122	0.288787	0.223102	0.338195	0.372179	0.406992	0.195408	0.170564	0.368499	0.120741	0.431998	0.635882	0.291206	0.531285	0.334622	0.364111	0.353106	0.231547	0.281449	0.16554	0.393866	0.247424
0.805543	0.1768	0.0635964	0.515743	0.244023	0.170864	0.314918	0.36144	0.391221	0.26909	0.204231	0.393697	0.127078	0.455738	0.529362	0.19791	0.539627	0.310866	0.348785	0.328007	0.237323	0.264548	0.158537	0.378838	0.25437
0.115371	0.196084	0.116765	0.525517	0.294539	0.246858	0.3133	0.399253	0.407398	0.192112	0.166735	0.453738	0.132271	0.474832	0.619574	0.211044	0.485907	0.294727	0.340893	0.340163	0.181975	0.225405	0.222636	0.300703	0.218001
0.797402	0.531151	0.318042	0.535908	0.47123	0.332225	0.300252	0.405462	0.448624	0.19101	0.278464	0.286077	0.265536	0.438154	0.601195	0.451194	0.572761	0.329335	0.386176	0.370739	0.234212	0.376441	0.168459	0.409022	0.427416
0.102707	0.185174	0.122039	0.49196	0.222076	0.222821	0.285548	0.315968	0.406159	0.104719	0.137686	0.344072	0.0399768	0.390434	0.35843	0.050691	0.50936	0.327889	0.352979	0.231678	0.259483	0.249472	0.061205	0.28843	0.115752
0.350806	0.233715	0.204446	0.507779	0.314716	0.255526	0.319912	0.400675	0.356247	0.29225	0.150537	0.344234	0.185436	0.450422	0.592912	0.271128	0.532563	0.309905	0.367733	0.34703	0.18971	0.253493	0.208429	0.373333	0.291516
0.357908	0.247862	0.107756	0.511756	0.279907	0.221268	0.328929	0.400793	0.478362	0.238177	0.237969	0.367492	0.215216	0.433773	0.546145	0.222542	0.520018	0.299531	0.348885	0.305711	0.265362	0.329374	0.187372	0.377842	0.343115
0.969643	0.157749	0.117848	0.484923	0.208178	0.215472	0.352941	0.361773	0.38244	0.276828	0.193425	0.408378	0.0567904	0.418532	0.412575	0.209823	0.5536	0.366124	0.33769	0.347411	0.237527	0.24076	0.203407	0.372083	0.23172
1.29394	0.338017	0.197661	0.5476	0.369749	0.306092	0.34186	0.440329	0.509603	0.314791	0.255984	0.317016	0.201358	0.426431	0.478583	0.377968	0.578236	0.391774	0.363951	0.325789	0.219274	0.305904	0.14757	0.382576	0.263905
0.879802	0.270755	0.0906569	0.534604	0.382106	0.294751	0.348217	0.444108	0.439432	0.329523	0.247076	0.393581	0.231769	0.486355	0.556326	0.368459	0.561898	0.364432	0.387442	0.358177	0.252395	0.322069	0.175849	0.393685	0.374911
1.75566	0.24411	0.0557229	0.514686	0.273709	0.22945	0.308869	0.40186	0.511506	0.28971	0.217953	0.336653	0.194761	0.448943	0.373056	0.232349	0.529241	0.370775	0.322861	0.309165	0.260271	0.328	0.0479921	0.400526	0.37517
0.686054	0.277452	0.121589	0.502073	0.263702	0.24615	0.286808	0.275702	0.400984	0.164671	0.142647	0.304642	0.100729	0.466097	0.361494	0.178349	0.538805	0.338978	0.306243	0.340484	0.301273	0.293471	-0.0246941	0.376582	0.255535
0.84141	0.225108	0.209401	0.536562	0.330177	0.268361	0.303443	0.40143	0.448493	0.192916	0.172693	0.370457	0.181221	0.460721	0.416458	0.396717	0.592154	0.370906	0.353057	0.377432	0.281654	0.306681	0.108159	0.419818	0.368612
1.26446	0.261814	0.121044	0.525179	0.259358	0.231952	0.337922	0.408851	0.476544	0.195406	0.28153	0.290919	0.172039	0.475304	0.387034	0.277802	0.529848	0.350059	0.382195	0.318467	0.225097	0.337743	0.40509	0.4058	0.396094
0.962978	0.504271	0.305054	0.537502	0.458663	0.375274	0.336554	0.411487	0.494291	0.208011	0.254666	0.352391	0.27684	0.470251	0.538897	0.408407	0.523381	0.325267	0.407504	0.360407	0.261141	0.384449	0.137737	0.373972	0.505375
0.372127	0.581361	0.210246	0.536194	0.449794	0.377285	0.302668	0.406993	0.535605	0.129481	0.389615	0.290298	0.31458	0.427252	0.487514	0.490416	0.578644	0.345717	0.350198	0.350104	0.231544	0.385544	0.383692	0.415902	0.586052
0.616123	0.530297	0.284476	0.574941	0.528343	0.35749	0.362651	0.427606	0.465436	0.286708	0.254518	0.339156	0.369014	0.463534	0.565688	0.559823	0.604947	0.415238	0.407719	0.391682	0.270882	0.372193	0.129152	0.412388	0.476469
2.38671	0.283269	0.0665869	0.529696	0.333464	0.251919	0.323727	0.399426	0.530446	0.246406	0.278492	0.338687	0.183891	0.475753	0.506928	0.31239	0.538257	0.350467	0.352885	0.318422	0.282021	0.340807	0.124683	0.383565	0.425517
2.94404	0.318518	0.130436	0.520154	0.305868	0.439137	0.333531	0.465381	0.533191	0.300091	0.312755	0.348168	0.174512	0.470498	0.501492	0.281529	0.551768	0.351166	0.369324	0.32368	0.258539	0.34793	0.124387	0.374678	0.381771
2.63868	0.194759	0.137156	0.520686	0.283462	0.209646	0.330805	0.451351	0.449937	0.233724	0.254981	0.30893	0.124455	0.467335	0.51862	0.288798	0.548814	0.359265	0.360444	0.351118	0.254604	0.277214	0.23535	0.359225	0.288453
0.788098	0.200584	0.0515127	0.506399	0.242704	0.213339	0.336487	0.401893	0.434027	0.250889	0.22394	0.366861	0.103538	0.442004	0.422196	0.226344	0.545735	0.325283	0.325001	0.329161	0.239588	0.301606	0.152333	0.409555	0.352218
0.626657	0.428511	0.293343	0.534489	0.44034	0.438242	0.357755	0.454662	0.477043	0.388555	0.257034	0.327424	0.228636	0.465294	0.579149	0.525105	0.576731	0.379047	0.412038	0.379226	0.228453	0.344603	0.186111	0.436759	0.380218
0.935878	0.283327	0.229974	0.539419	0.371637	0.398523	0.341859	0.448958	0.45556	0.335457	0.253955	0.372417	0.213979	0.46117	0.523279	0.372595	0.55979	0.333069	0.372427	0.373543	0.229852	0.312825	0.308359	0.387383	0.322018
0.951084	0.369988	0.193204	0.535045	0.331624	0.260461	0.368727	0.415863	0.390903	0.215095	0.18032	0.366471	0.239859	0.481351	0.493769	0.377387	0.554771	0.352546	0.337348	0.353571	0.226659	0.289966	0.152039	0.357837	0.373487
0.986278	0.318126	0.146616	0.517659	0.26488	0.349724	0.318475	0.46247	0.503856	0.273661	0.313732	0.404782	0.149713	0.464106	0.658963	0.320312	0.556466	0.391175	0.367921	0.366102	0.270867	0.347967	0.315114	0.329047	0.320982
1.47796	0.409027	0.185159	0.514786	0.359191	0.332074	0.307175	0.444431	0.47138	0.201987	0.252425	0.316728	0.236148	0.467666	0.400581	0.413759	0.574652	0.383582	0.38225	0.360926	0.192349	0.344679	0.158612	0.41312	0.523409
0.844236	0.185225	0.107132	0.510557	0.237376	0.229459	0.338539	0.418564	0.428506	0.273271	0.228824	0.318103	0.151896	0.44501	0.370295	0.238978	0.554309	0.356223	0.340794	0.343365	0.261025	0.253586	0.252717	0.399703	0.249883
1.66909	0.265391	0.0904051	0.51516	0.260282	0.172999	0.331127	0.379245	0.398662	0.243422	0.203608	0.335224	0.175747	0.477678	0.393031	0.192025	0.544849	0.351179	0.347033	0.318919	0.250565	0.282044	0.136696	0.397193	0.351096
0.875241	0.139446	0.116031	0.48993	0.203998	0.240089	0.334299	0.334868	0.386529	0.146667	0.176921	0.303064	0.174862	0.451818	0.338498	0.235676	0.542148	0.372906	0.352164	0.300947	0.262379	0.238176	0.166995	0.432601	0.198802
0.372796	0.207051	0.220483	0.523146	0.326998	0.249463	0.350481	0.409814	0.416473	0.233901	0.207522	0.370529	0.150182	0.438856	0.467927	0.31632	0.564221	0.367255	0.363329	0.334871	0.244509	0.300083	0.171324	0.366721	0.261273
0.722649	0.26002	0.0791967	0.491112	0.276149	0.185228	0.287281	0.386542	0.458095	0.21147	0.243471	0.334173	0.144574	0.441967	0.356964	0.221581	0.541803	0.352061	0.349209	0.319971	0.243112	0.30294	0.20518	0.447282	0.320939
0.834829	0.0640241	0.0558975	0.491321	0.134829	0.177531	0.308461	0.359716	0.436013	0.200745	0.215411	0.347495	0.0823948	0.457648	0.395059	0.0707083	0.553001	0.377881	0.34454	0.328466	0.261048	0.225176	0.203034	0.407718	0.109367
1.51643	0.245286	0.0765706	0.501984	0.274443	0.172291	0.333332	0.374293	0.42046	0.266502	0.222496	0.294836	0.103883	0.451791	0.500413	0.206167	0.569994	0.379116	0.330284	0.311768	0.244679	0.273744	0.168906	0.388529	0.270807
1.83621	0.207502	0.16147	0.504117	0.250479	0.210193	0.33523	0.383339	0.387866	0.301857	0.197034	0.277287	0.150408	0.441286	0.343158	0.283031	0.580136	0.365746	0.351189	0.356601	0.223168	0.285627	0.244399	0.416443	0.274992
0.945277	0.346944	0.154827	0.525372	0.400417	0.373989	0.327525	0.451782	0.499973	0.163302	0.238877	0.368985	0.21644	0.465043	0.497911	0.389801	0.548844	0.361849	0.354754	0.349067	0.265352	0.339648	0.157043	0.383426	0.434966
0.799442	0.184398	0.158079	0.497048	0.327116	0.290283	0.307988	0.448733	0.442261	0.264985	0.215159	0.404225	0.251985	0.445932	0.46042	0.295783	0.513487	0.297306	0.368137	0.319017	0.22412	0.309949	0.153241	0.396376	0.331682
0.198421	0.25839	0.141496	0.497968	0.234418	0.223379	0.315101	0.442424	0.497658	0.237642	0.250984	0.18367	0.171751	0.435843	0.314209	0.172058	0.56739	0.371963	0.356383	0.279223	0.215969	0.318649	0.147357	0.420169	0.260928
1.35371	0.229923	0.155956	0.519451	0.274938	0.145567	0.338906	0.393636	0.458452	0.298774	0.197794	0.297507	0.174674	0.470355	0.413092	0.296362	0.578901	0.388432	0.346303	0.328616	0.240221	0.305668	0.16731	0.351183	0.289445
1.8453	0.209105	0.0782021	0.493423	0.203298	0.153182	0.306765	0.379015	0.447011	0.211767	0.19122	0.325568	0.11979	0.449064	0.293975	0.201955	0.578487	0.38911	0.357891	0.339475	0.272754	0.35453	0.125557	0.401289	0.324046
1.31936	0.367283	0.195671	0.532406	0.445571	0.48047	0.351521	0.487802	0.453366	0.264951	0.242254	0.369638	0.22247	0.464164	0.54869	0.439557	0.584065	0.348196	0.384104	0.389438	0.260221	0.310506	0.197965	0.386806	0.285735
1.32052	0.0952494	0.0159621	0.50746	0.191294	0.192478	0.347238	0.419325	0.506706	0.202495	0.216151	0.314479	0.141371	0.429278	0.463871	0.164143	0.56416	0.340958	0.367648	0.334853	0.241049	0.247414	0.0844702	0.445398	0.225896
1.37896	0.35546	0.166585	0.515331	0.293733	0.225117	0.337882	0.407939	0.472352	0.271796	0.225277	0.311517	0.195718	0.466079	0.389623	0.342164	0.563163	0.373296	0.371502	0.341179	0.263559	0.325931	0.118005	0.395958	0.376335
1.73021	0.458756	0.179192	0.540559	0.423199	0.322593	0.32838	0.436065	0.507315	0.335043	0.2969	0.296631	0.228079	0.463453	0.513486	0.438542	0.552674	0.342666	0.377241	0.367944	0.294203	0.371662	0.0732998	0.390286	0.568967
1.52574	0.270552	0.102569	0.529232	0.326436	0.28459	0.337924	0.41817	0.491448	0.297451	0.287512	0.266903	0.183837	0.449344	0.56599	0.286668	0.54862	0.346846	0.351417	0.379799	0.248351	0.30522	0.185601	0.378121	0.342554
0.329382	0.532773	0.266912	0.547884	0.530718	0.357254	0.340969	0.446469	0.48965	0.263958	0.240419	0.356149	0.37669	0.434961	0.536179	0.573568	0.587485	0.344774	0.374241	0.42108	0.287042	0.415779	0.385725	0.438008	0.545239
1.67853	0.316793	0.128639	0.525868	0.402014	0.294355	0.323287	0.395154	0.499485	0.267653	0.269757	0.340925	0.258381	0.468683	0.545756	0.388322	0.544565	0.327999	0.37125	0.33049	0.29531	0.388298	0.117674	0.412899	0.495323
0.361001	0.488586	0.203356	0.512446	0.313822	0.341338	0.272854	0.320774	0.458738	0.112609	0.224314	0.294123	0.120841	0.417424	0.389709	0.298543	0.550755	0.34424	0.363027	0.305431	0.258463	0.355236	-0.0252535	0.421576	0.373228
1.15837	0.343826	0.156288	0.507019	0.309935	0.201741	0.337862	0.357286	0.387444	0.256825	0.228326	0.305879	0.233493	0.431665	0.463009	0.361443	0.583702	0.382988	0.329319	0.341951	0.236983	0.284742	0.243381	0.453434	0.323787
0.333187	0.509639	0.364879	0.538119	0.505731	0.38884	0.32002	0.431623	0.579564	0.230139	0.398973	0.271443	0.381292	0.421981	0.606243	0.565218	0.60157	0.420105	0.434616	0.383249	0.262598	0.425911	0.263982	0.440527	0.42349
1.34399	0.280104	0.260577	0.511969	0.28056	0.309494	0.289602	0.40457	0.480214	0.169243	0.17494	0.330023	0.206884	0.432483	0.356532	0.326922	0.550564	0.357142	0.369339	0.36205	0.269249	0.328824	0.0802481	0.396763	0.283837
0.560828	0.176487	0.0610784	0.49854	0.175558	0.132956	0.355729	0.377889	0.385141	0.236392	0.127375	0.415008	0.129616	0.460102	0.485961	0.178225	0.53294	0.331604	0.297865	0.327674	0.124675	0.209605	0.324505	0.372206	0.196904
0.699737	0.24521	0.103157	0.505672	0.226473	0.209513	0.322567	0.413189	0.41883	0.225022	0.175603	0.283894	0.110454	0.444228	0.434793	0.20526	0.566744	0.328917	0.353918	0.312503	0.28829	0.270281	0.102992	0.402675	0.375084
0.323953	0.489115	0.370041	0.540197	0.462895	0.338962	0.334229	0.406877	0.520688	0.161726	0.223617	0.325338	0.294537	0.424196	0.488722	0.551523	0.604362	0.424288	0.418147	0.38642	0.245724	0.377037	0.248483	0.442596	0.39713
0.481737	0.219763	0.123083	0.504934	0.304518	0.207433	0.308649	0.380892	0.410683	0.175579	0.165947	0.357606	0.122934	0.465788	0.458651	0.314991	0.564349	0.363899	0.349795	0.348509	0.241003	0.282526	0.167229	0.401735	0.298031
1.89753	0.335744	0.0757723	0.517741	0.29371	0.228027	0.333503	0.412444	0.498118	0.156978	0.256345	0.290843	0.147072	0.444932	0.475865	0.305459	0.586651	0.39481	0.383822	0.312782	0.261429	0.285405	0.325704	0.373412	0.299843
1.0945	0.307697	0.117332	0.517181	0.324391	0.327477	0.322417	0.443685	0.421111	0.338066	0.213542	0.404227	0.171619	0.463031	0.510811	0.337409	0.551107	0.352656	0.381477	0.371367	0.247057	0.287359	0.191734	0.380838	0.320724
1.1299	0.227459	0.0671169	0.516582	0.27534	0.19278	0.336821	0.371824	0.417728	0.291873	0.159208	0.287945	0.171586	0.437081	0.38272	0.257231	0.526109	0.323455	0.362498	0.388578	0.218762	0.253478	0.138877	0.404722	0.347947
0.431118	0.554214	0.543441	0.583352	0.557737	0.399922	0.347561	0.433392	0.430406	0.256037	0.234196	0.3575	0.300137	0.456139	0.698482	0.64338	0.63265	0.464089	0.435588	0.455014	0.264287	0.372044	0.249468	0.362492	0.564178
1.4942	0.291914	0.15225	0.50403	0.387779	0.243686	0.325616	0.368978	0.365464	0.157666	0.195907	0.440126	0.223177	0.473187	0.603999	0.430005	0.545338	0.32886	0.370401	0.374428	0.223345	0.273701	0.144551	0.415753	0.436346
0.689847	0.246217	0.175777	0.537286	0.351576	0.243868	0.400659	0.401761	0.448711	0.275628	0.25557	0.41654	0.168037	0.439531	0.535359	0.298837	0.55542	0.372727	0.359039	0.358918	0.213896	0.272549	0.234959	0.317475	0.157558
0.361479	0.578429	0.344842	0.540078	0.466869	0.486418	0.317545	0.447891	0.529438	0.200123	0.272442	0.331453	0.347138	0.446087	0.71246	0.480249	0.563614	0.351062	0.432209	0.373488	0.284115	0.414421	0.166716	0.405693	0.605725
0.446733	0.323952	0.245859	0.56463	0.482399	0.366527	0.316138	0.42694	0.439437	0.308737	0.227094	0.402978	0.257346	0.504909	0.689163	0.418104	0.494705	0.316492	0.356597	0.351327	0.222014	0.346258	0.180868	0.339384	0.434275
0.226501	0.0561104	-0.0162824	0.5122	0.165542	0.046538	0.319382	0.290258	0.311496	0.140963	0.129989	0.503378	0.0417542	0.413778	0.370208	0.0586305	0.547458	0.364082	0.304846	0.306882	0.218203	0.199231	0.14449	0.347076	0.27702
0.157695	0.118784	0.217907	0.511434	0.232099	0.129944	0.308777	0.331046	0.34871	0.21538	0.152652	0.355863	0.172006	0.44941	0.584154	0.173416	0.487793	0.291695	0.319854	0.279465	0.163901	0.226801	0.216133	0.375615	0.290869
0.29097	0.46395	0.325407	0.570208	0.549219	0.474576	0.360121	0.443184	0.426363	0.321509	0.251325	0.40585	0.314642	0.47426	0.720873	0.530443	0.537885	0.340314	0.401251	0.396463	0.233608	0.370489	0.2404	0.344851	0.53139
0.21298	0.290513	0.149768	0.50862	0.310024	0.425327	0.345202	0.480443	0.469417	0.214934	0.289845	0.405981	0.143378	0.445994	0.533073	0.233438	0.520987	0.326842	0.310923	0.268668	0.260309	0.342879	-0.0252592	0.364459	0.404507
1.40594	0.132124	-0.0659706	0.517768	0.199385	0.217429	0.342841	0.282726	0.256404	0.0153324	0.152684	0.298853	0.111364	0.447064	0.413912	0.111474	0.539989	0.342716	0.357602	0.270066	0.305176	0.21012	0.193332	0.384688	0.175591
0.33134	0.337717	0.0888447	0.542046	0.265708	0.210164	0.301534	0.355781	0.45028	0.162542	0.235217	0.381422	0.131038	0.480318	0.469696	0.169533	0.530043	0.330611	0.355821	0.321735	0.26641	0.276018	0.300201	0.328835	0.227535
0.601789	0.226478	0.153202	0.535609	0.368466	0.332396	0.315437	0.440695	0.478319	0.275057	0.245906	0.374874	0.177845	0.472334	0.574317	0.307021	0.517315	0.292769	0.351656	0.366727	0.21676	0.289469	0.147514	0.388812	0.255751
0.537979	0.340378	0.228591	0.535089	0.306299	0.358576	0.353431	0.45658	0.468489	0.306522	0.254709	0.430575	0.190474	0.458622	0.519396	0.375156	0.567246	0.37341	0.358051	0.366982	0.279277	0.334247	0.178518	0.419419	0.253809
1.34256	0.230079	0.164635	0.520519	0.260141	0.384744	0.374994	0.463066	0.4315	0.319568	0.250336	0.336889	0.157895	0.498228	0.438805	0.280436	0.56367	0.382626	0.354306	0.335689	0.223891	0.326838	0.142078	0.344212	0.334227
1.3965	0.464964	0.238544	0.530758	0.436068	0.327121	0.344618	0.477574	0.459704	0.255782	0.256937	0.406225	0.332433	0.44041	0.531088	0.507837	0.607805	0.400761	0.366103	0.380502	0.246344	0.382886	0.262769	0.437695	0.412402
0.503238	0.492566	0.366232	0.58058	0.525357	0.359072	0.339303	0.420994	0.439468	0.199967	0.22506	0.368135	0.447571	0.480923	0.599814	0.549149	0.569587	0.35212	0.382649	0.420974	0.251041	0.37488	0.267747	0.398338	0.532123
0.582942	0.367129	0.175286	0.528545	0.344052	0.266131	0.345933	0.383564	0.398387	0.165825	0.194334	0.326005	0.192946	0.435295	0.494762	0.375754	0.555031	0.374771	0.340961	0.376344	0.259873	0.308773	0.159759	0.351904	0.358517
1.34841	0.244803	0.14445	0.525745	0.337094	0.347028	0.361227	0.455388	0.515457	0.286046	0.253153	0.360465	0.179328	0.474683	0.513701	0.376352	0.571756	0.387365	0.362465	0.344136	0.256469	0.303456	0.218475	0.341702	0.280558
0.666771	0.30795	0.0692872	0.508393	0.243489	0.239678	0.322114	0.385129	0.456151	0.24065	0.235361	0.359215	0.0507291	0.412085	0.552746	0.289517	0.573113	0.358596	0.315442	0.335154	0.239217	0.309356	0.194196	0.391834	0.276114
0.923092	0.405159	0.223839	0.524837	0.35837	0.262693	0.360422	0.399752	0.441278	0.323767	0.238742	0.33126	0.187245	0.446328	0.566551	0.445259	0.576786	0.382417	0.370643	0.384725	0.25494	0.321411	0.286768	0.418359	0.510164
0.644614	0.415595	0.190765	0.515518	0.37254	0.251539	0.328625	0.424979	0.419727	0.184221	0.209545	0.320577	0.167356	0.441784	0.537042	0.374329	0.568107	0.352929	0.330172	0.331089	0.199456	0.326684	0.0700636	0.404046	0.476512
0.216719	0.496933	0.389141	0.564591	0.513886	0.429873	0.341895	0.428555	0.475296	0.336978	0.270622	0.281848	0.349947	0.440795	0.659265	0.552968	0.601427	0.400272	0.384251	0.436817	0.264194	0.360942	0.0420611	0.401958	0.606286
1.21307	0.33458	0.233552	0.516897	0.299581	0.285568	0.312758	0.406054	0.474069	0.21628	0.25175	0.248381	0.210199	0.449131	0.442688	0.324518	0.541211	0.354213	0.378717	0.355049	0.296355	0.339037	-0.0108343	0.416683	0.330172
0.748871	0.0879347	-0.0245893	0.505579	0.159513	0.0728735	0.321297	0.29957	0.290671	0.173485	0.13423	0.302797	0.0821521	0.43179	0.408217	0.0137728	0.540408	0.363941	0.384672	0.28506	0.281823	0.224923	0.259834	0.382277	0.266364
0.716095	0.29426	0.178908	0.496633	0.282943	0.223393	0.303454	0.371262	0.425742	0.205802	0.184163	0.439882	0.144478	0.441033	0.450152	0.248462	0.529409	0.335468	0.33606	0.337899	0.212844	0.283694	0.202906	0.407657	0.301913
1.00007	0.259098	0.163092	0.528201	0.276463	0.33567	0.349712	0.463675	0.479817	0.300933	0.236945	0.263528	0.149681	0.439175	0.515211	0.294617	0.541885	0.312335	0.350539	0.362964	0.205695	0.291226	0.0898935	0.433102	0.433024
1.10633	0.25272	0.10312	0.513024	0.296428	0.274427	0.327845	0.399546	0.414688	0.188927	0.200154	0.399883	0.178458	0.428167	0.347041	0.377977	0.557233	0.364341	0.338964	0.31085	0.254882	0.285133	0.213747	0.385333	0.363651
1.13608	0.388367	0.147847	0.53922	0.423317	0.457594	0.356646	0.489127	0.535238	0.325485	0.322717	0.382635	0.209029	0.480802	0.702883	0.418019	0.569164	0.377162	0.378757	0.373261	0.269584	0.371764	0.125846	0.376866	0.319516
0.600525	0.205765	0.133872	0.514675	0.267367	0.228056	0.327437	0.399344	0.386592	0.316661	0.234565	0.381288	0.165891	0.466517	0.528284	0.253789	0.539233	0.319664	0.331841	0.310847	0.210148	0.280089	0.141399	0.395897	0.345358
0.208465	0.462328	0.260737	0.522191	0.483161	0.355105	0.332787	0.440647	0.491761	0.290358	0.354533	0.346182	0.377585	0.460897	0.413912	0.409796	0.583308	0.371389	0.39657	0.372437	0.262243	0.383485	0.307082	0.430483	0.36089
0.931125	0.407515	0.0834666	0.519553	0.339236	0.241041	0.334884	0.395344	0.461826	0.239695	0.277922	0.362057	0.157327	0.466737	0.346307	0.29528	0.538744	0.355687	0.313545	0.323656	0.202001	0.306904	0.129256	0.376559	0.467237
0.91001	0.193731	0.226024	0.505744	0.279388	0.221325	0.320664	0.380075	0.398531	0.259435	0.167477	0.405322	0.104313	0.446687	0.37655	0.248066	0.551125	0.350998	0.372815	0.334489	0.234076	0.283536	0.137144	0.381417	0.299627
0.495372	0.49044	0.471794	0.563099	0.491415	0.49136	0.33464	0.484793	0.486189	0.253051	0.265627	0.322083	0.251687	0.463819	0.65754	0.5678	0.581697	0.412781	0.377904	0.397485	0.261989	0.405096	0.10528	0.368501	0.543772
0.282938	0.358744	0.223788	0.511066	0.311497	0.340275	0.298796	0.460911	0.488951	0.253827	0.262091	0.208042	0.143209	0.446564	0.387681	0.343429	0.540654	0.316374	0.358128	0.326524	0.231785	0.322283	0.0754059	0.425234	0.467754
1.06743	0.307139	0.206618	0.512714	0.272548	0.266162	0.339119	0.385921	0.419651	0.324041	0.213304	0.295985	0.162707	0.455795	0.589374	0.304198	0.578755	0.356153	0.356812	0.362137	0.224544	0.282336	0.272617	0.405684	0.404119
0.192349	0.640919	0.211005	0.545382	0.500678	0.427936	0.286885	0.386102	0.550425	0.141755	0.367793	0.291772	0.316138	0.425442	0.628202	0.460993	0.543426	0.343691	0.399588	0.358238	0.207576	0.402	0.159777	0.417608	0.291257
0.363499	0.521643	0.073029	0.499723	0.194582	0.23419	0.319155	0.364843	0.399705	0.129458	0.195844	0.30302	0.107256	0.421967	0.440013	0.205132	0.539187	0.346175	0.31907	0.333632	0.219008	0.314695	0.181797	0.442233	0.303768
2.51427	0.152484	0.104021	0.522414	0.270139	0.296509	0.333346	0.429138	0.47197	0.254133	0.226221	0.33922	0.188326	0.483015	0.588856	0.269331	0.573	0.403732	0.421458	0.31828	0.26466	0.28582	0.0818356	0.382964	0.217957
1.36993	0.436142	0.214251	0.514254	0.367872	0.311237	0.341416	0.407741	0.506267	0.244993	0.316569	0.340397	0.23255	0.47066	0.555766	0.371123	0.562215	0.39667	0.355912	0.337901	0.23037	0.349322	0.235006	0.38413	0.430953
1.83152	0.264148	0.24829	0.535537	0.29355	0.29293	0.35149	0.435932	0.443791	0.279776	0.243519	0.293324	0.197031	0.465768	0.522805	0.359081	0.552893	0.366054	0.399491	0.374783	0.251983	0.31502	0.166327	0.363074	0.3473
1.48304	0.222294	0.184025	0.51914	0.278013	0.333366	0.348391	0.408531	0.446635	0.302294	0.277818	0.350228	0.159155	0.457851	0.535143	0.252039	0.562587	0.3777	0.333186	0.332965	0.282082	0.332317	0.188722	0.353434	0.25506
0.264846	0.402437	0.240541	0.50079	0.338811	0.276754	0.287692	0.364404	0.482402	0.131979	0.201176	0.279388	0.156234	0.43403	0.336212	0.347882	0.540438	0.329832	0.366533	0.338528	0.200884	0.356542	-0.0135272	0.374342	0.357956
2.26205	0.270304	0.180448	0.512245	0.302602	0.311115	0.349409	0.444382	0.482258	0.28466	0.235202	0.3086	0.219698	0.467724	0.501665	0.309689	0.545138	0.351365	0.371652	0.358162	0.287349	0.342003	0.217657	0.40098	0.403644
0.583747	0.314252	0.263494	0.527317	0.365899	0.274546	0.339262	0.416521	0.387744	0.199966	0.149442	0.405305	0.172201	0.467688	0.595802	0.361597	0.554674	0.308597	0.34311	0.333344	0.242715	0.314215	0.233289	0.36406	0.279436
0.572968	0.358445	0.217102	0.534666	0.410029	0.340029	0.336529	0.432735	0.468684	0.300462	0.224582	0.370104	0.269033	0.465206	0.573325	0.410274	0.57826	0.381347	0.374531	0.362284	0.274815	0.319337	0.165784	0.390463	0.340052
1.70849	0.195796	0.127669	0.51244	0.258077	0.235431	0.317542	0.370973	0.37449	0.25274	0.169581	0.376047	0.179167	0.450735	0.501923	0.27424	0.56075	0.334583	0.350562	0.342079	0.209858	0.261419	0.17871	0.446398	0.227406
1.02534	0.36918	0.302954	0.543406	0.42197	0.370955	0.34303	0.451704	0.4517	0.376736	0.260041	0.369518	0.260504	0.464912	0.597787	0.457215	0.558821	0.347659	0.380709	0.390094	0.200404	0.347846	0.165435	0.343494	0.487212
0.597724	0.522384	0.409129	0.549604	0.509127	0.478663	0.332019	0.491843	0.5106	0.213543	0.292496	0.359892	0.309081	0.474247	0.670137	0.518935	0.573891	0.391233	0.396501	0.394634	0.268095	0.407331	0.213303	0.390164	0.583463
1.21167	0.298461	0.103324	0.529769	0.369363	0.284598	0.316023	0.353975	0.374547	0.181209	0.193041	0.34086	0.181166	0.469791	0.590539	0.312305	0.52132	0.331614	0.330948	0.30576	0.253104	0.280283	0.206877	0.336122	0.333968
1.10117	0.1111	0.156721	0.51971	0.246923	0.137968	0.327548	0.374828	0.386581	0.263947	0.172539	0.333971	0.146734	0.483444	0.624061	0.172451	0.529232	0.310658	0.332811	0.313554	0.231946	0.249321	0.170773	0.329109	0.196861
1.08639	0.257659	0.172308	0.522572	0.233342	0.217439	0.304918	0.403183	0.442874	0.276659	0.200321	0.348685	0.142496	0.436735	0.526601	0.190935	0.545406	0.342474	0.327259	0.326889	0.224047	0.27494	0.0445968	0.379919	0.315935
0.640452	0.0619709	0.0982845	0.498944	0.190879	0.130203	0.368674	0.283565	0.302322	0.237731	0.131307	0.388812	0.138696	0.454364	0.456969	0.143151	0.579029	0.366021	0.357169	0.298607	0.266913	0.185963	0.11173	0.405726	0.2718
0.150711	0.522278	0.385118	0.560084	0.482119	0.422046	0.299424	0.377629	0.467698	0.183183	0.234801	0.263309	0.248793	0.409452	0.498256	0.490812	0.564188	0.337096	0.357424	0.408605	0.24331	0.392524	0.339205	0.41916	0.545886
0.694667	0.237084	0.183123	0.537315	0.30332	0.309629	0.337946	0.484913	0.461482	0.324956	0.273835	0.381804	0.205193	0.458412	0.543168	0.28896	0.566587	0.350155	0.383572	0.338662	0.24137	0.359716	0.255091	0.395367	0.265544
0.40435	0.387688	0.266758	0.534622	0.340309	0.273671	0.313441	0.418499	0.466603	0.202087	0.29175	0.338764	0.251949	0.436826	0.543168	0.364656	0.53744	0.363441	0.35651	0.366496	0.209403	0.313636	0.290214	0.410327	0.404291
1.70959	0.270662	0.129892	0.523551	0.339659	0.205159	0.368598	0.406494	0.501428	0.340651	0.31037	0.318883	0.180902	0.469688	0.503433	0.355148	0.549476	0.38542	0.350422	0.363499	0.244271	0.348206	0.346172	0.329376	0.339922
0.484582	0.364302	0.169345	0.516857	0.249219	0.418928	0.320243	0.431411	0.529814	0.245945	0.230569	0.28088	0.188439	0.444991	0.314123	0.252673	0.532713	0.365434	0.362877	0.34063	0.306442	0.362248	0.123991	0.384592	0.317272
1.41546	0.194486	0.15901	0.532433	0.311612	0.249976	0.338466	0.427921	0.429552	0.1961	0.20209	0.341178	0.14588	0.45207	0.613534	0.265563	0.548975	0.322635	0.335981	0.333411	0.238383	0.263818	0.205307	0.347883	0.269082
0.909811	0.301874	0.236224	0.547221	0.468718	0.291845	0.33852	0.400079	0.454211	0.315486	0.236018	0.336501	0.213122	0.473403	0.638902	0.447698	0.568707	0.354724	0.376619	0.346993	0.207639	0.357186	0.117982	0.347841	0.428322
0.223731	0.407822	0.313236	0.52374	0.446492	0.354043	0.29194	0.398374	0.474114	0.152398	0.205446	0.390377	0.240138	0.451632	0.582169	0.379533	0.551001	0.334162	0.311245	0.35511	0.235631	0.29193	0.106727	0.384095	0.475865
1.17779	0.230314	0.170471	0.527127	0.304238	0.197107	0.336153	0.384527	0.374581	0.239961	0.188691	0.337518	0.189689	0.473998	0.58342	0.298431	0.520768	0.319027	0.342927	0.373618	0.250612	0.305336	0.192769	0.321677	0.294061
0.805744	0.483053	0.235302	0.564123	0.505761	0.418933	0.327446	0.494078	0.524802	0.276947	0.260287	0.292392	0.236157	0.465631	0.662199	0.498421	0.548216	0.341809	0.367126	0.357377	0.225906	0.366094	0.167934	0.392568	0.639463
0.689705	0.424068	0.330972	0.51868	0.388574	0.382353	0.308076	0.453164	0.481271	0.143414	0.287428	0.273174	0.18485	0.444985	0.56681	0.389759	0.514899	0.320823	0.396261	0.357657	0.255043	0.365141	0.130484	0.418626	0.465252
0.580854	0.486056	0.268205	0.537901	0.401397	0.372148	0.322124	0.432898	0.472315	0.191768	0.175246	0.343244	0.222205	0.43864	0.509042	0.512416	0.618572	0.407205	0.360084	0.397876	0.198657	0.383863	0.260605	0.460125	0.556887
0.744354	0.444298	0.316424	0.571761	0.552015	0.401921	0.359966	0.483066	0.479025	0.335797	0.276131	0.389764	0.297625	0.478891	0.665737	0.583573	0.597426	0.43442	0.398155	0.416481	0.25372	0.380665	0.177642	0.395294	0.514435
1.36114	0.317838	0.182588	0.551392	0.382251	0.506781	0.369822	0.463593	0.503212	0.279965	0.258906	0.376801	0.146584	0.471601	0.626822	0.325122	0.540958	0.320383	0.35131	0.349046	0.22283	0.332063	0.0964108	0.340494	0.278789
1.46631	0.239869	0.125895	0.527955	0.286097	0.391675	0.349003	0.468797	0.503089	0.26557	0.263107	0.349609	0.150986	0.466233	0.487902	0.274949	0.548923	0.342927	0.343799	0.318614	0.271537	0.329823	0.0767164	0.389506	0.356532
0.73587	0.218015	0.081766	0.532544	0.301794	0.244328	0.344513	0.454517	0.460731	0.25679	0.223296	0.459437	0.204042	0.445569	0.43557	0.253776	0.55917	0.373238	0.345212	0.330238	0.241301	0.269275	0.201445	0.341881	0.259935
0.712639	0.515227	0.256504	0.547644	0.461492	0.374262	0.333118	0.472275	0.494283	0.217094	0.242886	0.390652	0.261133	0.487039	0.540752	0.484497	0.579522	0.369187	0.35282	0.3815	0.258575	0.355815	0.350046	0.390675	0.467107
0.512125	0.526285	0.47471	0.583846	0.563371	0.357574	0.332	0.408656	0.419997	0.218663	0.204567	0.351494	0.248007	0.446158	0.711209	0.584598	0.619513	0.41512	0.378598	0.431757	0.224178	0.361072	0.131938	0.430911	0.543297
0.470454	0.268235	0.178382	0.535137	0.33185	0.246663	0.355017	0.416091	0.434857	0.343618	0.196632	0.368967	0.18615	0.465632	0.578416	0.332178	0.55708	0.341107	0.331974	0.377195	0.208238	0.281593	0.162418	0.355679	0.263171
1.423	0.133562	0.154706	0.520022	0.327497	0.240093	0.321172	0.382483	0.376432	0.161678	0.228076	0.398894	0.179256	0.48541	0.606933	0.268685	0.552266	0.325958	0.301562	0.324192	0.213544	0.266214	0.179857	0.323639	0.325556
0.402482	0.193945	0.171789	0.529825	0.308808	0.230347	0.312452	0.358465	0.385213	0.213752	0.1914	0.388216	0.0956547	0.480329	0.555722	0.234336	0.54012	0.330772	0.316459	0.360633	0.255258	0.273791	0.165088	0.296251	0.243498
0.0536868	0.478361	0.257198	0.553481	0.468498	0.407475	0.291033	0.388601	0.488875	0.115101	0.219044	0.30359	0.424125	0.442218	0.553436	0.422698	0.559159	0.310761	0.381037	0.355552	0.170523	0.345857	0.117928	0.415013	0.384532
1.40758	0.330796	0.207807	0.548803	0.374632	0.387292	0.341352	0.441009	0.466794	0.238129	0.257149	0.39449	0.17484	0.479659	0.637435	0.363288	0.545927	0.33212	0.3511	0.351155	0.230568	0.315532	0.171514	0.32079	0.333666
1.90497	0.342749	0.179287	0.571665	0.487557	0.424028	0.366983	0.433932	0.493034	0.280688	0.31335	0.385048	0.186682	0.496579	0.71863	0.392452	0.546247	0.371779	0.420504	0.379128	0.242545	0.326181	0.126978	0.325266	0.284311
0.316072	0.330353	0.126728	0.533466	0.336339	0.304206	0.356791	0.445197	0.449593	0.248103	0.189834	0.381356	0.0868747	0.451019	0.491655	0.325867	0.555949	0.326732	0.357219	0.337707	0.212627	0.275701	0.19395	0.313533	0.237329
0.644044	0.169666	0.178462	0.534629	0.344714	0.291676	0.343401	0.447947	0.443228	0.303522	0.224985	0.376808	0.151634	0.485965	0.586742	0.310316	0.538364	0.329414	0.358073	0.377001	0.248157	0.289519	0.218629	0.30774	0.200743
0.146047	0.425538	0.287559	0.536691	0.365412	0.32427	0.31184	0.362217	0.407252	0.146242	0.176795	0.343493	0.183413	0.433833	0.515211	0.384908	0.566378	0.329308	0.400658	0.360259	0.302235	0.339686	-0.0458813	0.406383	0.429271
0.661469	0.145469	0.153141	0.537149	0.282604	0.283324	0.344322	0.429332	0.432207	0.383078	0.254413	0.348692	0.179011	0.482613	0.511933	0.302259	0.553236	0.353469	0.377028	0.367417	0.260473	0.2764	0.205729	0.304988	0.227751
1.83851	0.366916	0.196647	0.540488	0.43433	0.368647	0.330927	0.466494	0.575032	0.271604	0.292132	0.392318	0.196841	0.451392	0.58355	0.377634	0.533854	0.328831	0.363138	0.324026	0.294978	0.412327	0.275275	0.385507	0.512019
0.573385	0.185039	0.12075	0.52233	0.252147	0.251622	0.327242	0.378166	0.388715	0.374111	0.205904	0.390067	0.102388	0.459049	0.550804	0.200727	0.533882	0.300763	0.359536	0.321377	0.230664	0.281448	0.164443	0.381409	0.2438
0.342689	0.230295	0.229493	0.552654	0.433899	0.317621	0.335908	0.431162	0.393509	0.329856	0.226622	0.443417	0.247469	0.485539	0.641663	0.460586	0.530468	0.314331	0.379624	0.357397	0.213385	0.326051	0.182802	0.327654	0.298937
1.40146	0.225488	0.172892	0.535529	0.339662	0.347994	0.363516	0.483548	0.505716	0.384777	0.253582	0.391599	0.212473	0.487003	0.551451	0.296479	0.551404	0.360782	0.355194	0.334534	0.234722	0.296961	0.206921	0.346117	0.25959
0.580386	0.273593	0.175468	0.539121	0.311086	0.250307	0.328354	0.389723	0.383097	0.283263	0.214051	0.376886	0.164776	0.484047	0.65206	0.351574	0.558443	0.356142	0.35832	0.328045	0.22092	0.264953	0.206205	0.32943	0.264379
1.18459	0.533425	0.299418	0.56218	0.492219	0.452033	0.31554	0.501626	0.580404	0.281942	0.322103	0.41202	0.261918	0.459925	0.682821	0.502443	0.561107	0.355045	0.3927	0.385203	0.261888	0.408803	0.200051	0.378681	0.641577
1.3492	0.197058	0.155512	0.533149	0.344282	0.493726	0.365604	0.530894	0.560349	0.387107	0.318698	0.403804	0.118405	0.491653	0.633207	0.340789	0.558177	0.372292	0.37949	0.344444	0.26592	0.340725	0.178744	0.33895	0.253766
0.850356	0.445321	0.479637	0.557105	0.431868	0.324414	0.325187	0.437835	0.411748	0.269923	0.20514	0.308741	0.241795	0.448699	0.70724	0.540295	0.574445	0.405896	0.401688	0.404332	0.216068	0.338348	0.114179	0.35143	0.507101
1.28485	0.236456	5.38406e-05	0.519627	0.241859	0.210039	0.332367	0.358748	0.354208	0.183553	0.220892	0.395498	0.131634	0.485045	0.524401	0.14811	0.56543	0.367411	0.377913	0.330125	0.241064	0.194519	0.274058	0.344884	0.198327
0.475169	0.251478	0.229965	0.520106	0.356621	0.35107	0.327816	0.485825	0.420855	0.280737	0.226156	0.380271	0.172582	0.435571	0.560554	0.299917	0.51297	0.310548	0.346634	0.362451	0.24789	0.271548	0.211034	0.334788	0.348982
0.428868	0.235995	0.270845	0.53311	0.368409	0.405806	0.311728	0.450027	0.43329	0.278019	0.242387	0.457676	0.230488	0.470636	0.644079	0.359915	0.522002	0.331831	0.371768	0.341943	0.185464	0.320308	0.214825	0.371967	0.202512
0.556209	0.173139	0.156801	0.520043	0.360319	0.30959	0.331145	0.399293	0.410497	0.283557	0.204604	0.360561	0.209778	0.462869	0.6408	0.225998	0.474627	0.266756	0.377936	0.324421	0.249159	0.253917	0.23422	0.382858	0.206266
0.037458	0.432627	0.369775	0.552249	0.472566	0.384094	0.332059	0.477008	0.417397	0.286267	0.224917	0.446248	0.269845	0.445491	0.70051	0.538207	0.529932	0.333847	0.366378	0.408856	0.21962	0.361807	0.210149	0.355136	0.60922
0.157451	0.516995	0.419144	0.572883	0.545131	0.390313	0.329534	0.492511	0.516528	0.254868	0.251049	0.347448	0.311609	0.442405	0.680146	0.570196	0.583771	0.353155	0.388111	0.390839	0.271526	0.404832	0.243497	0.378985	0.599685
1.21555	0.299713	0.225685	0.527855	0.326772	0.410903	0.317987	0.438541	0.509877	0.306169	0.282653	0.329655	0.239889	0.456828	0.571858	0.349228	0.520637	0.316114	0.380944	0.347318	0.234356	0.36855	0.0248598	0.384968	0.391823
0.310816	0.0194547	0.0270602	0.498627	0.185797	0.171795	0.318759	0.354408	0.349497	0.187938	0.153803	0.331103	0.0989513	0.443559	0.507187	0.134521	0.510756	0.320664	0.323467	0.312304	0.158771	0.198561	0.245782	0.293935	0.253852
0.198879	0.244051	0.0760339	0.520575	0.299384	0.311443	0.329034	0.411939	0.440419	0.237055	0.222889	0.425306	0.14438	0.446899	0.585664	0.236347	0.512344	0.297466	0.355255	0.311393	0.257642	0.276125	0.182302	0.352495	0.295183
0.464655	0.152493	0.116206	0.506193	0.235746	0.28914	0.292599	0.339468	0.481728	0.225099	0.240775	0.320133	0.278655	0.450946	0.551926	0.153204	0.462625	0.300362	0.381727	0.324844	0.250892	0.285394	0.153738	0.335727	0.270721
1.63792	0.330129	0.261855	0.541778	0.321727	0.526324	0.326546	0.48517	0.477119	0.212791	0.192994	0.320497	0.182263	0.469819	0.58946	0.407405	0.569916	0.396231	0.41224	0.371983	0.246771	0.357319	0.176746	0.369868	0.482423
0.319805	0.389697	0.241211	0.533484	0.388314	0.355824	0.31882	0.44681	0.465581	0.295107	0.235537	0.362173	0.214139	0.481118	0.673243	0.414784	0.565095	0.330177	0.35562	0.356711	0.279486	0.352138	0.18596	0.388809	0.341475
0.978445	0.265192	0.142807	0.53678	0.321933	0.378228	0.335553	0.497527	0.504947	0.287671	0.266328	0.268098	0.172907	0.461861	0.57436	0.278649	0.540713	0.325839	0.364611	0.330101	0.218512	0.303286	0.115588	0.37925	0.409986
0.292436	0.396262	0.338833	0.559279	0.46716	0.436764	0.321046	0.456506	0.469429	0.199535	0.237352	0.4544	0.28458	0.453084	0.571211	0.442977	0.513066	0.319203	0.390216	0.36565	0.227109	0.339354	0.134842	0.398352	0.533461
0.57393	0.259677	0.220256	0.520869	0.332956	0.329153	0.318933	0.413213	0.429456	0.175489	0.185561	0.284853	0.141782	0.471461	0.500672	0.330094	0.544191	0.307628	0.375078	0.351834	0.217891	0.309697	0.0592467	0.409676	0.379096
0.563481	0.411859	0.297238	0.531078	0.371574	0.34737	0.272668	0.394335	0.470594	0.180128	0.21338	0.317553	0.30652	0.44722	0.53976	0.347643	0.515784	0.29785	0.338971	0.335099	0.228194	0.390485	0.169595	0.381128	0.43626
0.320001	0.330752	0.158889	0.527892	0.353977	0.374635	0.375538	0.422684	0.430701	0.353768	0.238719	0.416447	0.225656	0.48565	0.531217	0.349172	0.510694	0.290206	0.431826	0.354999	0.249264	0.339033	0.232852	0.338243	0.414473
0.861469	0.0944814	0.0293489	0.511039	0.211417	0.292159	0.364091	0.383242	0.396356	0.259931	0.194901	0.349323	0.0839499	0.471476	0.473233	0.174985	0.552438	0.368209	0.356054	0.32318	0.223314	0.265673	0.160085	0.361763	0.282283
1.53312	0.225478	0.19526	0.532874	0.370362	0.247687	0.332395	0.394531	0.428307	0.23755	0.223561	0.347474	0.180362	0.480623	0.634286	0.395158	0.564231	0.376174	0.337863	0.328576	0.246061	0.280383	0.175948	0.317646	0.285951
1.12376	0.269875	0.316207	0.552639	0.39363	0.40756	0.34241	0.475398	0.428564	0.272196	0.290198	0.370219	0.25257	0.480477	0.613275	0.453292	0.560025	0.358712	0.387329	0.397474	0.235539	0.308811	0.223965	0.405205	0.38656
1.84862	0.219228	0.171668	0.534586	0.325252	0.262268	0.321226	0.40835	0.478776	0.2791	0.240657	0.327742	0.150499	0.471471	0.583377	0.260963	0.535076	0.330168	0.348178	0.337715	0.222049	0.274577	0.210056	0.361767	0.400063
0.390831	0.440499	0.318003	0.540544	0.432294	0.362699	0.298609	0.382471	0.452205	0.12694	0.223804	0.305607	0.270155	0.417052	0.471896	0.446932	0.554018	0.32853	0.364913	0.369379	0.355963	0.353398	0.10645	0.393158	0.553565
0.823369	0.284859	0.13507	0.52601	0.278001	0.233887	0.341313	0.388318	0.343963	0.178129	0.242955	0.382208	0.194507	0.479961	0.642181	0.3059	0.553428	0.309002	0.368175	0.370604	0.239405	0.281191	0.138936	0.36938	0.447909
1.21048	0.234174	0.139864	0.544824	0.316208	0.198109	0.312372	0.371056	0.363754	0.236228	0.172806	0.420798	0.185998	0.469211	0.5804	0.335872	0.564044	0.344054	0.345452	0.369172	0.227436	0.298204	0.210651	0.326048	0.325038
0.303928	0.342789	0.331769	0.536723	0.415522	0.351731	0.360352	0.438789	0.443429	0.287035	0.241283	0.405775	0.175708	0.480999	0.608184	0.458532	0.562639	0.359255	0.372703	0.369869	0.239349	0.321542	0.245782	0.336754	0.428494
0.84679	0.144787	0.202039	0.527863	0.288494	0.227862	0.348263	0.384419	0.409298	0.29763	0.221452	0.370888	0.0916098	0.459022	0.573497	0.227471	0.558847	0.358862	0.351746	0.356143	0.226169	0.249431	0.179254	0.309569	0.257735
0.176707	0.469556	0.209167	0.486973	0.304014	0.216104	0.289533	0.335377	0.454441	0.104464	0.203492	0.349606	0.0849238	0.429111	0.483501	0.289661	0.514886	0.320425	0.33898	0.296339	0.222013	0.287772	0.222661	0.339158	0.334874
0.437555	0.141897	0.247542	0.535154	0.316775	0.296014	0.327392	0.402273	0.41101	0.291211	0.239396	0.38736	0.1985	0.477863	0.574705	0.366457	0.570749	0.346817	0.352353	0.361148	0.262014	0.302889	0.204981	0.296917	0.22197
0.850056	0.467462	0.406424	0.557432	0.459818	0.518858	0.34826	0.529267	0.516862	0.348852	0.298231	0.355865	0.278971	0.448821	0.662113	0.520465	0.567749	0.365864	0.36757	0.407002	0.273571	0.386648	0.101134	0.380353	0.441739
0.599683	0.10347	0.167618	0.527224	0.292463	0.28838	0.324173	0.387602	0.368928	0.180775	0.181261	0.396251	0.107476	0.445031	0.520302	0.208141	0.551117	0.322629	0.328695	0.345577	0.240066	0.218183	0.00894582	0.386665	0.264379
0.344696	0.348674	0.247593	0.530171	0.351842	0.419801	0.290306	0.445254	0.507821	0.290748	0.267138	0.287955	0.197805	0.439998	0.581004	0.355617	0.513039	0.292859	0.342728	0.368474	0.279065	0.389938	-0.0217725	0.382936	0.38656
0.960491	0.364089	0.174788	0.533186	0.367687	0.294201	0.350461	0.424719	0.459131	0.28837	0.299889	0.392523	0.19363	0.456758	0.60991	0.347084	0.554546	0.359177	0.375642	0.351761	0.241232	0.310776	0.216437	0.366793	0.331682
0.26051	0.515599	0.247844	0.595397	0.525697	0.361841	0.314293	0.477926	0.521578	0.240616	0.289277	0.298415	0.320277	0.467528	0.654606	0.566108	0.572655	0.367869	0.396919	0.405135	0.28686	0.382389	0.12856	0.426762	0.633552
1.3693	0.182481	0.137005	0.560688	0.335813	0.366485	0.347909	0.458275	0.475904	0.286376	0.254271	0.330699	0.207632	0.478647	0.632258	0.260926	0.538405	0.327835	0.358945	0.360221	0.224285	0.311286	0.162238	0.339376	0.171191
1.37513	0.0919218	0.130039	0.531208	0.259202	0.194849	0.339229	0.354104	0.422165	0.279859	0.172309	0.342815	0.143884	0.484784	0.59701	0.23876	0.534895	0.341049	0.388099	0.313222	0.228492	0.302183	0.139794	0.326132	0.180984
0.398784	0.211855	0.205095	0.562244	0.458941	0.476219	0.345707	0.470165	0.472588	0.36639	0.304794	0.449831	0.186812	0.477222	0.720312	0.397559	0.501278	0.299873	0.366847	0.345768	0.233403	0.313876	0.296941	0.322497	0.283103
0.739393	0.17009	0.26561	0.529908	0.392589	0.39045	0.320058	0.452871	0.427876	0.375382	0.222686	0.430968	0.203027	0.481758	0.688343	0.385755	0.508693	0.331019	0.362148	0.360273	0.216983	0.306515	0.209477	0.302035	0.218087
0.500151	0.117231	0.157692	0.52361	0.231574	0.158089	0.338419	0.325466	0.329704	0.232841	0.164484	0.327216	0.114791	0.457619	0.671173	0.178329	0.514822	0.293273	0.344739	0.313643	0.200128	0.253904	0.133258	0.364309	0.259849
0.141229	0.405795	0.351967	0.575682	0.57275	0.406514	0.337858	0.479299	0.513199	0.295792	0.313893	0.387679	0.403289	0.467781	0.639937	0.526062	0.52698	0.329608	0.382386	0.361094	0.262685	0.406715	0.169215	0.349774	0.419132
0.211185	0.416509	0.234425	0.507485	0.309402	0.332811	0.281349	0.37388	0.473073	0.127758	0.217666	0.271469	0.214857	0.426412	0.450713	0.298603	0.545498	0.354482	0.370701	0.327695	0.193214	0.338995	0.339942	0.375834	0.336126
0.851113	0.258635	0.216532	0.54759	0.341811	0.366733	0.34856	0.455004	0.433398	0.354649	0.263891	0.379939	0.148592	0.476265	0.605639	0.356741	0.560923	0.365839	0.354448	0.331475	0.249891	0.337498	0.192958	0.33614	0.216534
0.341465	0.170543	0.177293	0.521012	0.22264	0.231503	0.318964	0.389613	0.362009	0.205562	0.186416	0.386553	0.0636753	0.439052	0.498429	0.174701	0.526356	0.328951	0.30584	0.325535	0.204471	0.224743	0.189584	0.308804	0.245439
2.14833	0.247327	0.143851	0.53463	0.447086	0.299364	0.309276	0.446228	0.46105	0.196183	0.186187	0.389976	0.249888	0.489202	0.494762	0.370104	0.560362	0.364393	0.417082	0.368784	0.350014	0.328997	0.147924	0.393499	0.302345
1.30607	0.304529	0.0926389	0.543249	0.307437	0.275103	0.343685	0.37886	0.373318	0.26004	0.169933	0.377323	0.137761	0.489076	0.602748	0.2654	0.536758	0.287253	0.367179	0.331363	0.2072	0.278005	0.0629598	0.379083	0.19768
2.23489	0.222778	0.177614	0.529109	0.365279	0.24349	0.349965	0.406751	0.396145	0.312811	0.215322	0.352428	0.120671	0.493449	0.599642	0.365451	0.545679	0.347682	0.369384	0.354818	0.223527	0.285113	0.164276	0.339443	0.287763
0.651521	0.487901	0.308446	0.574028	0.530594	0.335702	0.339107	0.449644	0.453951	0.192885	0.305493	0.371489	0.396737	0.465912	0.6386	0.552421	0.564495	0.378162	0.348845	0.417532	0.264392	0.339696	0.239376	0.373158	0.448599
0.67405	0.382599	0.306189	0.533864	0.396988	0.32065	0.276931	0.374752	0.425414	0.159822	0.232622	0.3035	0.210267	0.415267	0.537128	0.39799	0.563825	0.386325	0.401455	0.329659	0.232652	0.326252	0.139208	0.360018	0.399114
1.14402	0.247077	0.0838185	0.517911	0.246003	0.150556	0.351873	0.385983	0.387046	0.131251	0.208156	0.425385	0.202058	0.479613	0.521597	0.259998	0.522128	0.322759	0.345853	0.348841	0.289342	0.213705	0.208998	0.349197	0.254413
0.0894011	0.189416	0.205041	0.526414	0.373291	0.276863	0.275877	0.399021	0.37137	0.196052	0.234675	0.371442	0.134014	0.476067	0.611549	0.338769	0.557408	0.33009	0.325953	0.356673	0.319518	0.281046	0.309172	0.35535	0.301525
1.3243	0.576751	0.296582	0.544515	0.437947	0.328831	0.333236	0.40716	0.495712	0.233829	0.270056	0.249667	0.328654	0.4386	0.685065	0.476921	0.567704	0.351125	0.410023	0.372623	0.256915	0.398345	0.173655	0.396557	0.53592
1.15933	0.360871	0.245642	0.529684	0.324146	0.277156	0.322335	0.422201	0.455479	0.286624	0.211987	0.374357	0.208231	0.432382	0.451058	0.3545	0.57926	0.342802	0.368908	0.361795	0.209569	0.298726	0.170761	0.401346	0.324348
1.23666	0.179329	0.169985	0.517039	0.296966	0.204244	0.361899	0.374122	0.438693	0.295744	0.221775	0.414262	0.154372	0.459228	0.573929	0.324059	0.570113	0.398093	0.368371	0.32743	0.257738	0.251544	0.216122	0.395983	0.292422
0.151205	0.309955	0.19601	0.538006	0.307485	0.350507	0.340988	0.398488	0.397354	0.298739	0.199706	0.34316	0.188548	0.436998	0.474916	0.367686	0.559536	0.371252	0.355067	0.337913	0.238855	0.280299	0.129058	0.422813	0.331984
0.334017	0.311635	0.22904	0.547975	0.372573	0.261783	0.269237	0.395999	0.45723	0.135144	0.291103	0.302926	0.290932	0.499168	0.659265	0.375369	0.552374	0.370932	0.33394	0.357561	0.241528	0.281723	0.360238	0.408565	0.301784
0.255023	0.600882	0.334665	0.565101	0.493589	0.332533	0.310158	0.400835	0.4902	0.149673	0.279571	0.35119	0.330709	0.444837	0.519051	0.507557	0.584746	0.375833	0.396331	0.370911	0.281877	0.41889	0.0290383	0.402701	0.614914
0.607275	0.226403	0.0847907	0.516513	0.189007	0.167946	0.313245	0.365772	0.387826	0.310872	0.188203	0.392469	0.130152	0.44356	0.468056	0.186626	0.56769	0.369895	0.337438	0.325783	0.248887	0.236814	0.162723	0.368029	0.247251
0.315049	0.227875	0.142854	0.502309	0.246089	0.182665	0.317163	0.36468	0.385658	0.24183	0.163503	0.374833	0.107759	0.45451	0.463095	0.20577	0.530639	0.316901	0.353174	0.346701	0.24627	0.241037	0.171665	0.355776	0.348464
0.79998	0.132248	0.172706	0.528908	0.279386	0.258963	0.321493	0.412379	0.419939	0.31775	0.206724	0.301528	0.149046	0.449894	0.529449	0.249345	0.557795	0.358768	0.365502	0.35277	0.242552	0.257956	0.165118	0.374	0.295313
0.818176	0.414711	0.448666	0.559666	0.464383	0.411798	0.355213	0.465454	0.501995	0.351756	0.348507	0.309445	0.264178	0.449128	0.661897	0.465556	0.553705	0.352933	0.434181	0.407456	0.263015	0.3729	0.0861941	0.36927	0.337592
0.883005	0.534608	0.321761	0.549264	0.486456	0.405535	0.354757	0.421155	0.463843	0.17943	0.259115	0.371652	0.253825	0.456368	0.683555	0.512116	0.586545	0.411904	0.434093	0.404801	0.249845	0.371286	0.201255	0.427979	0.62432
0.319546	0.307905	0.0459112	0.513983	0.257394	0.27767	0.330271	0.336365	0.422577	0.249967	0.220426	0.331109	0.140326	0.45121	0.450195	0.168137	0.519933	0.318095	0.353418	0.350381	0.244458	0.288546	0.149929	0.403403	0.224947
0.575115	0.329891	0.207628	0.502898	0.323448	0.292249	0.273966	0.311652	0.43984	0.158899	0.211637	0.370974	0.208741	0.390733	0.487557	0.236693	0.539784	0.310154	0.373151	0.318786	0.252259	0.28957	0.237926	0.388434	0.256053
0.154576	0.142976	0.159986	0.51019	0.289639	0.236297	0.311563	0.427599	0.387338	0.273773	0.226742	0.44001	0.175481	0.460009	0.582989	0.18327	0.481293	0.303045	0.341125	0.315872	0.199742	0.287844	0.170349	0.315953	0.25959
0.948782	0.0419802	0.14098	0.513312	0.26211	0.171953	0.318122	0.346739	0.375793	0.270546	0.192112	0.37633	0.164625	0.491915	0.599728	0.198991	0.541388	0.334792	0.330202	0.321665	0.226167	0.246034	0.235893	0.26677	0.23323
0.174488	0.422224	0.32967	0.56163	0.497266	0.461014	0.355389	0.462235	0.429213	0.30607	0.278486	0.392576	0.182882	0.454802	0.670525	0.50343	0.515986	0.347056	0.383103	0.416571	0.235802	0.339184	0.195624	0.348545	0.553695
0.506501	0.213135	0.158348	0.535466	0.310416	0.300161	0.346038	0.425235	0.465867	0.247523	0.226731	0.361024	0.147878	0.471556	0.597183	0.241774	0.532495	0.335984	0.331954	0.355853	0.218199	0.313391	0.24556	0.325921	0.304804
1.46449	0.376001	0.324194	0.553081	0.420077	0.413782	0.372126	0.485714	0.470445	0.400438	0.317217	0.350972	0.202732	0.467907	0.639937	0.447786	0.575784	0.39396	0.405433	0.370719	0.237495	0.340945	0.231726	0.373351	0.318135
1.30123	0.382932	0.215548	0.545723	0.393125	0.492609	0.353398	0.472534	0.522149	0.254179	0.298246	0.330195	0.195724	0.477091	0.515125	0.392903	0.549988	0.347614	0.357204	0.401957	0.229546	0.331549	0.109379	0.375196	0.459514
0.241444	0.221629	0.291712	0.540538	0.466804	0.30736	0.339074	0.490018	0.502632	0.354972	0.309625	0.388278	0.223297	0.484928	0.690371	0.396282	0.534191	0.3189	0.393474	0.397139	0.243179	0.332533	0.221061	0.311541	0.204152
0.790878	0.227757	0.131272	0.505891	0.308823	0.241719	0.331852	0.435616	0.433595	0.295675	0.226693	0.399438	0.220268	0.445608	0.491569	0.28428	0.561067	0.334812	0.36559	0.339244	0.219732	0.289031	0.170113	0.422053	0.334486
