# Supplementary material for: A novel risk score model based on gamma-aminobutyric acid signature predicts the survival prognosis of patients with breast cancer
Source: Front Oncol. 2023 Mar 8;13:1108823. doi: 10.3389/fonc.2023.1108823 (PMC10031029; doi:10.3389/fonc.2023.1108823)
Supplement: Supplementary file 1 [file DataSheet_1.zip › raw data/Fig 5/Fig 5h code.txt]

library(survival)
library(survminer)
library(ggplot2)
head(data)
#   event time    value group
# 1     0 4047 4.402995  High
# 2     0 4005 2.238206   Low
# 3     0 1474 2.058697   Low
# 4     0 1448 3.207081  High
# 5     0  348 3.557729  High
# 6     0 1477 4.478305  High
fit <- survfit(Surv(time, event) ~ group, data = data)
print(fit)
# Call: survfit(formula = survival::Surv(time, event) ~ group, data = dat)
# 
#              n events median 0.95LCL 0.95UCL
# group=Low  542     85   3959    3472      NA
# group=High 544     67   3669    3461      NA
# coxph
fit_cox <- coxph(Surv(time, event) ~ group, data = data)
print(fit_cox)
# Call:
# survival::coxph(formula = survival::Surv(time, event) ~ group, 
#     data = dat)
# 
#   n= 1086, number of events= 152 
# 
#              coef exp(coef) se(coef)      z Pr(>|z|)
# groupHigh -0.2390    0.7874   0.1636 -1.461    0.144
# 
#           exp(coef) exp(-coef) lower .95 upper .95
# groupHigh    0.7874       1.27    0.5714     1.085
# 
# Concordance= 0.55  (se = 0.025 )
# Likelihood ratio test= 2.15  on 1 df,   p=0.1
# Wald test            = 2.13  on 1 df,   p=0.1
# Score (logrank) test = 2.14  on 1 df,   p=0.1
# 
cox.zph(fit_cox)
#        chisq df    p
# group  0.833  1 0.36
# GLOBAL 0.833  1 0.36
## plot
ggsurvplot(fit = fit, data = data, fun = "pct",
           palette = c("#4DBBD5", "#E64B35", "#BEBADA", "#FFFFB3", "#8DD3C7"),
           linetype = 1, pval = TRUE, 
           censor = TRUE, censor.size = 7,
           risk.table = FALSE, conf.int = FALSE)
