# Supplementary material for: A novel risk score model based on gamma-aminobutyric acid signature predicts the survival prognosis of patients with breast cancer
Source: Front Oncol. 2023 Mar 8;13:1108823. doi: 10.3389/fonc.2023.1108823 (PMC10031029; doi:10.3389/fonc.2023.1108823)
Supplement: Supplementary file 1 [file DataSheet_1.zip › raw data/Fig 5/Fig 6j code.txt]

library(survival)
library(survminer)
library(ggplot2)
head(data)
#   event time     value group
# 1     0 4047 0.1930778   Low
# 2     0 4005 0.3717261  High
# 3     0 1474 0.2413521   Low
# 4     0 1448 0.2281106   Low
# 5     0  348 0.2315553   Low
# 6     0 1477 0.2016339   Low
fit <- survfit(Surv(time, event) ~ group, data = data)
print(fit)
# Call: survfit(formula = survival::Surv(time, event) ~ group, data = dat)
# 
#              n events median 0.95LCL 0.95UCL
# group=Low  542     69   3945    3736      NA
# group=High 544     83   3462    3409      NA
# coxph
fit_cox <- coxph(Surv(time, event) ~ group, data = data)
print(fit_cox)
# Call:
# survival::coxph(formula = survival::Surv(time, event) ~ group, 
#     data = dat)
# 
#   n= 1086, number of events= 152 
# 
#             coef exp(coef) se(coef)     z Pr(>|z|)   
# groupHigh 0.4455    1.5613   0.1642 2.713  0.00667 **
# ---
# Signif. codes:  0 ‘***’ 0.001 ‘**’ 0.01 ‘*’ 0.05 ‘.’ 0.1 ‘ ’ 1
# 
#           exp(coef) exp(-coef) lower .95 upper .95
# groupHigh     1.561     0.6405     1.132     2.154
# 
# Concordance= 0.564  (se = 0.025 )
# Likelihood ratio test= 7.4  on 1 df,   p=0.007
# Wald test            = 7.36  on 1 df,   p=0.007
# Score (logrank) test = 7.48  on 1 df,   p=0.006
# 
cox.zph(fit_cox)
#        chisq df     p
# group   3.62  1 0.057
# GLOBAL  3.62  1 0.057
## plot
ggsurvplot(fit = fit, data = data, fun = "pct",
           palette = c("#4DBBD5", "#E64B35", "#BEBADA", "#FFFFB3", "#8DD3C7"),
           linetype = 1, pval = TRUE, 
           censor = TRUE, censor.size = 7,
           risk.table = FALSE, conf.int = FALSE)
