# Supplementary material for: A novel risk score model based on gamma-aminobutyric acid signature predicts the survival prognosis of patients with breast cancer
Source: Front Oncol. 2023 Mar 8;13:1108823. doi: 10.3389/fonc.2023.1108823 (PMC10031029; doi:10.3389/fonc.2023.1108823)
Supplement: Supplementary file 1 [file DataSheet_1.zip › raw data/Fig 6/Fig 6a.xlsx]

## Sheet: Sheet2
disease state	SLC6A1	ABAT	ADCY1	ADHFE1	GNG7
primary breast tumor	0.0845583	0.591908	0.328838	1.60661	0.62949
primary breast tumor	0.776879	1.34144	0.579041	1.82398	0.482534
primary breast tumor	0.761775	0.788043	17.2476	0.367754	0.315217
primary breast tumor	0.206832	1.24099	1.64456	0.998845	1.50331
primary breast tumor	0.304557	0.299395	0.96013	0.794946	0.671059
primary breast tumor	0.521137	0.71415	0.863736	0.791356	0.56939
primary breast tumor	0.164604	4.08018	0.0598559	0.219472	1.5363
primary breast tumor	0.126837	1.26837	1.58782	0.920746	1.10865
primary breast tumor	0.22446	0.109736	0.229448	1.45649	0.269351
primary breast tumor	0.119861	0.124301	0.0843469	0.523839	1.45609
primary breast tumor	0.294291	0.748199	2.2845	0.648439	0.937742
primary breast tumor	0.658415	0.209496	0.204508	0.209496	0.608535
primary breast tumor	1.19111	1.05043	1.93204	0.393911	0.375153
primary breast tumor	0.216416	0.244162	0.344047	1.77572	1.63145
primary breast tumor	0.157842	0.591908	0.15291	0.591908	3.2259
primary breast tumor	1.16145	0.619439	1.15629	0.733003	0.660735
primary breast tumor	0.33696	1.43342	4.15049	2.66359	0.67392
primary breast tumor	0.146351	5.50279	1.98062	1.78548	1.14154
primary breast tumor	0.264363	5.59653	0.623499	1.05745	1.39664
primary breast tumor	0.910984	7.26012	0.776879	3.237	0.58266
primary breast tumor	0.635629	1.74546	2.28019	0.938309	1.40242
primary breast tumor	0.407372	0.637172	1.68694	1.42058	1.7235
primary breast tumor	0.418418	0.285749	0.459239	0.734783	0.591908
primary breast tumor	0.294291	0.219472	0.194532	1.56623	0.379087
primary breast tumor	0.251561	5.29758	0.868132	0.532717	0.818806
primary breast tumor	0.243446	1.37475	2.697	3.36051	0.238673
primary breast tumor	0.175424	0.164684	0.0966624	0.286407	0.100243
primary breast tumor	0.757019	0.831787	0.12617	0.644868	1.34581
primary breast tumor	0.22725	0.570769	0.850868	0.687036	0.782164
primary breast tumor	0.171519	1.38224	0.327904	1.80599	2.40126
primary breast tumor	0.326263	0.246034	0.791588	0.67392	1.05902
primary breast tumor	0.44103	0.417818	4.02149	0.336575	0.487454
primary breast tumor	0.319414	1.23435	0.422276	1.08276	1.82986
primary breast tumor	0.170743	1.62937	0.98543	0.702484	1.39521
primary breast tumor	0.550089	0.550089	0.545263	3.08822	1.06157
primary breast tumor	0.753845	0.494187	0.485811	0.418803	0.452307
primary breast tumor	0.0499423	0.554914	0.26081	0.754683	1.04324
primary breast tumor	0.229283	0.312215	0.243918	0.731755	1.68791
primary breast tumor	0.0106971	1.17668	0.203246	0.395794	1.4869
primary breast tumor	0.149698	0.278747	0.345853	1.68281	1.15629
primary breast tumor	0.0975673	0.185378	0.200013	0.741511	0.858592
primary breast tumor	0.329207	3.09255	21.4085	2.02512	0.798078
primary breast tumor	0.132235	0.349478	0.103899	0.916198	2.04019
primary breast tumor	0.180861	0.35076	0.268551	1.54554	1.53458
primary breast tumor	0.116268	2.21966	7.03419	0.856153	0.697606
primary breast tumor	0.545614	0.138883	0.41169	0.872982	1.17059
primary breast tumor	0.228774	1.27235	0.201539	0.370397	1.36175
primary breast tumor	0.617869	0.415374	0.820364	1.36035	0.799595
primary breast tumor	0.263261	1.37309	0.320043	1.30082	0.867214
primary breast tumor	0.221966	0.654798	0.832371	1.2874	2.70798
primary breast tumor	0.219291	0.502765	0.631131	2.225	0.834377
primary breast tumor	0.537517	2.00609	1.43018	0.479926	0.604706
primary breast tumor	0.280099	1.20496	15.3738	1.73345	1.27894
primary breast tumor	0.329207	0.289303	0.164604	0.658415	2.88306
primary breast tumor	0.171154	1.82921	7.49869	1.4976	0.534857
primary breast tumor	0.354088	1.63832	0.75574	0.813874	0.676466
primary breast tumor	0.0767288	0.26307	0.723443	0.734405	1.27151
primary breast tumor	0.50735	0.422792	0.396367	0.835013	1.80743
primary breast tumor	0.28725	0.198463	0.271581	0.752072	0.658063
primary breast tumor	0.163285	2.1125	1.00522	0.97971	0.785809
primary breast tumor	0.177572	0.344699	0.386481	1.27434	1.25345
primary breast tumor	0.182795	1.50414	1.0811	0.981871	0.522272
primary breast tumor	0.44948	0.455029	0.776879	0.588209	6.00417
primary breast tumor	0.152516	0.305032	0.266903	0.435761	0.185198
primary breast tumor	0.617173	0.411448	8.02866	1.11524	1.03945
primary breast tumor	0.297695	3.61412	3.7708	1.50414	1.04454
primary breast tumor	0.310274	0.572814	0.109789	0.486892	0.534627
primary breast tumor	0.133179	1.10852	1.50443	1.21341	0.305819
primary breast tumor	0.42304	0.323809	0.219354	0.752072	2.5278
primary breast tumor	0.553608	1.04454	0.976649	3.05007	0.658063
primary breast tumor	0.0986514	1.25287	1.88917	0.986514	0.542583
primary breast tumor	0.23904	1.78548	1.11715	2.2538	0.780538
primary breast tumor	0.367391	0.275543	0.515368	0.632729	3.74535
primary breast tumor	0.0694417	0.357129	0.104163	0.426571	0.863062
primary breast tumor	0.494958	0.836836	0.372494	1.03074	0.367391
primary breast tumor	0.121687	0.351539	0.752655	0.162249	1.11771
primary breast tumor	0.231831	1.14798	0.784278	0.522852	0.493257
primary breast tumor	0.275543	1.70429	0.489855	1.9186	1.143
primary breast tumor	0.155376	1.02992	1.4117	0.19533	1.57152
primary breast tumor	0.51792	1.7264	6.61951	0.295954	1.01611
primary breast tumor	0.69056	7.48764	6.00294	1.88424	0.315684
primary breast tumor	0.16143	1.24214	0.484289	0.46411	1.07956
primary breast tumor	0.310752	2.67469	1.50382	1.10983	1.08763
primary breast tumor	0.299279	1.81563	0.294291	1.41659	1.61611
primary breast tumor	0.171154	0.353005	0.304868	0.695314	1.62596
primary breast tumor	0.645302	0.558346	9.26306	0.860403	0.155605
primary breast tumor	0.332948	1.11581	1.14361	0.550089	0.347424
primary breast tumor	0.47965	1.04094	0.602113	2.5003	2.09209
primary breast tumor	0.496158	0.501381	6.34038	2.97695	0.814744
primary breast tumor	0.591908	1.1532	3.86271	1.16341	0.540882
primary breast tumor	0.543163	0.741626	0.543163	1.73394	0.48049
primary breast tumor	0.538703	0.588583	1.01755	0.678367	1.09736
primary breast tumor	0.143204	1.77572	1.13131	1.21246	0.983331
primary breast tumor	0.34528	1.16771	0.483392	0.582043	1.43044
primary breast tumor	0.75492	1.16143	0.636222	0.61723	0.284876
primary breast tumor	0.887862	1.19471	0.564649	0.202495	0.599696
primary breast tumor	0.407372	1.05499	0.658063	2.47557	2.00552
primary breast tumor	0.324219	1.52633	2.34934	2.01515	0.528727
primary breast tumor	1.51763	0.836242	1.71894	1.53827	1.46601
primary breast tumor	0.16143	3.40011	0.504467	0.736522	1.27126
primary breast tumor	0.1247	1.13726	0.169592	1.05745	1.06743
primary breast tumor	0.736834	7.50564	9.00677	1.41875	1.48282
primary breast tumor	0.390659	0.40588	0.334851	0.689996	0.578379
primary breast tumor	0.335529	1.70346	1.93058	1.81702	1.7654
primary breast tumor	0.807148	1.26232	0.46411	0.211876	2.92591
primary breast tumor	0.231025	1.54923	0.362393	0.634187	0.770085
primary breast tumor	0.588583	0.289303	0.533715	0.359135	0.598559
primary breast tumor	0.200485	1.13608	1.48932	3.55145	0.658737
primary breast tumor	0.195631	0.882846	0.596924	1.3343	2.12686
primary breast tumor	0.670829	0.759616	0.759616	0.305819	0.424201
primary breast tumor	0.110983	0.262323	0.348082	1.90689	0.797058
primary breast tumor	0.838537	1.20552	0.489146	0.0904304	0.295954
primary breast tumor	0.476301	1.13757	1.17919	1.72023	2.85781
primary breast tumor	0.588583	0.548679	0.468871	0.2494	0.788102
primary breast tumor	0.306524	0.887862	1.27894	0.99356	1.43749
primary breast tumor	0.581703	1.89819	1.18382	0.949094	1.30628
primary breast tumor	0.598791	3.20043	6.39054	2.61197	1.28017
primary breast tumor	0.377341	1.74243	7.32486	3.70683	2.05318
primary breast tumor	0.239825	3.43919	1.10217	1.28587	0.796014
primary breast tumor	0.248601	0.239723	0.25748	1.06543	0.346266
primary breast tumor	0.776245	2.06999	2.09535	0.923377	1.25823
primary breast tumor	0.713461	1.34236	1.50619	0.48621	0.813874
primary breast tumor	1.62407	1.56065	2.05697	0.286763	0.749995
primary breast tumor	0.145469	0.220712	0.225728	0.561811	0.361164
primary breast tumor	0.956452	0.899294	0.724008	1.46326	0.868809
primary breast tumor	0.530838	1.59721	0.230187	0.789211	0.601304
primary breast tumor	0.178655	1.23435	0.611759	1.40759	1.44007
primary breast tumor	0.141473	1.07805	0.180499	1.54156	0.156108
primary breast tumor	0.181851	0.67392	0.582994	1.55108	1.76503
primary breast tumor	0.200826	0.380512	0.206111	2.06111	2.39934
primary breast tumor	0.601773	2.3775	17.8214	0.512987	0.463661
primary breast tumor	0.566395	3.24529	0.938889	1.38792	0.775604
primary breast tumor	0.641519	1.30357	0.502951	0.718501	0.964845
primary breast tumor	0.933561	0.443931	0.858484	0.241551	0.391704
primary breast tumor	0.126087	0.935145	0.394022	1.1558	1.40797
primary breast tumor	0.479244	1.16027	0.277457	3.29922	1.78581
primary breast tumor	0.313363	1.15944	0.334254	2.26666	0.846081
primary breast tumor	0.0998188	0.378261	0.194384	6.34638	0.956159
primary breast tumor	0.821273	1.40282	0.483885	0.488324	0.292995
primary breast tumor	1.49918	1.64958	1.95524	2.11534	0.76657
primary breast tumor	0.519724	3.84379	1.20728	1.51586	1.94897
primary breast tumor	0.0783408	2.66359	2.36589	1.31613	1.31613
primary breast tumor	0.234436	0.379087	0.423979	1.48642	0.558655
primary breast tumor	0.315566	1.35854	9.42953	1.77572	1.34784
primary breast tumor	0.226791	3.27158	6.10405	4.55512	1.09053
primary breast tumor	0.334195	0.399039	0.404027	0.718271	1.95529
primary breast tumor	0.739885	0.919572	1.71231	1.34236	0.465071
primary breast tumor	0.661761	0.83823	1.56617	0.50735	1.2794
primary breast tumor	0.583595	4.94809	2.79327	1.48642	1.07741
primary breast tumor	0.369164	2.87854	1.00001	1.04674	1.78507
primary breast tumor	0.283696	1.04022	15.5034	1.1663	0.945652
primary breast tumor	0.489333	1.7051	2.43658	1.0392	0.988756
primary breast tumor	0.106157	0.42463	0.516311	1.16773	1.62131
primary breast tumor	0.619439	11.4803	4.16573	1.5486	0.278747
primary breast tumor	0.119103	0.573862	1.19645	0.573862	1.02862
primary breast tumor	0.663345	4.14336	9.10824	1.24505	0.398007
primary breast tumor	0.302056	1.32722	3.04345	0.713951	0.457661
primary breast tumor	0.186621	1.45903	0.712552	0.96138	1.5269
primary breast tumor	0.902784	0.343207	0.552116	0.522272	1.04454
primary breast tumor	0.232055	2.00778	1.59916	1.6143	0.908041
primary breast tumor	0.400086	0.482296	0.707001	1.0194	0.701521
primary breast tumor	0.482872	1.16615	0.275185	0.903439	0.197303
primary breast tumor	0.30471	1.1471	0.168116	0.409783	2.51123
primary breast tumor	0.394051	3.40181	10.6494	2.20469	1.18714
primary breast tumor	0.260235	1.35731	2.43907	1.60223	1.65326
primary breast tumor	0.263261	3.45853	1.53827	1.70346	0.712355
primary breast tumor	0.145381	0.456912	0.40499	0.913823	1.31881
primary breast tumor	0.374875	0.996379	1.0457	0.660964	1.01611
primary breast tumor	0.723104	0.979394	2.50798	0.759717	0.494274
primary breast tumor	0.100893	1.06947	0.711299	0.393484	0.534735
primary breast tumor	0.133409	2.70499	0.979869	3.10062	1.97814
primary breast tumor	0.144536	1.2492	1.18726	0.918834	1.60022
primary breast tumor	0.146104	0.348402	0.337163	0.865385	0.932817
primary breast tumor	0.256608	1.24634	0.88273	1.08802	1.23172
primary breast tumor	0.258099	1.83767	1.25436	1.71378	1.94091
primary breast tumor	0.874676	1.37135	0.698862	0.184605	0.281303
normal breast tissue	0.120574	0.668637	0.772769	3.22261	3.61722
normal breast tissue	0.123017	0.545554	0.529508	1.76503	4.55698
normal breast tissue	0.129246	0.438312	2.64673	4.09091	2.48377
normal breast tissue	0.134865	0.618132	0.438312	2.77597	2.92208
normal breast tissue	0.316301	0.366243	0.510521	2.76347	4.92764
normal breast tissue	0.0951281	0.771595	0.887862	2.09282	4.04823
normal breast tissue	0.17982	0.393357	1.93869	2.76474	3.13561
normal breast tissue	0.146104	0.483267	2.95579	2.8996	3.67508
normal breast tissue	0.173105	0.513732	1.50769	2.81436	3.09356
normal breast tissue	0.202298	0.741758	0.747378	2.50624	4.05719
