# Supplementary material for: A novel risk score model based on gamma-aminobutyric acid signature predicts the survival prognosis of patients with breast cancer
Source: Front Oncol. 2023 Mar 8;13:1108823. doi: 10.3389/fonc.2023.1108823 (PMC10031029; doi:10.3389/fonc.2023.1108823)
Supplement: Supplementary Table 1 — GABA pathways-related genes (GRGs) were acquired from MSigDB database (https://www.gsea-msigdb.org/). [file Table_1.xlsx]

## Sheet: Sheet1
WP_GABA_RECEPTOR_SIGNALING	WP_GABA_METABOLISM_AKA_GHB	REACTOME_GABA_SYNTHESIS_RELEASE_REUPTAKE_AND_DEGRADATION	REACTOME_GABA_RECEPTOR_ACTIVATION	BIOCARTA_GABA_PATHWAY	GRGs
ABAT	ABAT	ABAT	ADCY1	GABARAP	ABAT
ALDH9A1	ADHFE1	ALDH5A1	ADCY2	GABRA1	ALDH9A1
AP2A1	AKR7A2	CPLX1	ADCY3	GABRA2	AP2A1
AP2A2	ALDH5A1	DNAJC5	ADCY4	GABRA3	AP2A2
AP2B1	DPEP1	GAD1	ADCY5	GABRA4	AP2B1
AP2M1	PON3	GAD2	ADCY6	GABRA5	AP2M1
AP2S1		HSPA8	ADCY7	GABRA6	AP2S1
GABBR1		RAB3A	ADCY8	GPHN	GABBR1
GABBR2		RIMS1	ADCY9	NSF	GABBR2
GABRA1		SLC32A1	ARHGEF9	UBQLN1	GABRA1
GABRA2		SLC6A1	GABBR1		GABRA2
GABRA3		SLC6A11	GABBR2		GABRA3
GABRA4		SLC6A12	GABRA1		GABRA4
GABRA5		SLC6A13	GABRA2		GABRA5
GABRA6		SNAP25	GABRA3		GABRA6
GABRB1		STX1A	GABRA4		GABRB1
GABRB2		STXBP1	GABRA5		GABRB2
GABRB3		SYT1	GABRA6		GABRB3
GABRD		VAMP2	GABRB1		GABRD
GABRE			GABRB2		GABRE
GABRG1			GABRB3		GABRG1
GABRG2			GABRG2		GABRG2
GABRG3			GABRG3		GABRG3
GABRP			GABRQ		GABRP
GABRQ			GABRR1		GABRQ
GAD1			GABRR2		GAD1
GAD2			GABRR3		GAD2
GPHN			GNAI1		GPHN
SLC32A1			GNAI2		SLC32A1
SLC6A1			GNAI3		SLC6A1
SLC6A11			GNAL		SLC6A11
			GNAT3		ADHFE1
			GNB1		AKR7A2
			GNB2		ALDH5A1
			GNB3		DPEP1
			GNB4		PON3
			GNB5		CPLX1
			GNG10		DNAJC5
			GNG11		HSPA8
			GNG12		RAB3A
			GNG13		RIMS1
			GNG2		SLC6A12
			GNG3		SLC6A13
			GNG4		SNAP25
			GNG5		STX1A
			GNG7		STXBP1
			GNG8		SYT1
			GNGT1		VAMP2
			GNGT2		ADCY1
			KCNJ10		ADCY2
			KCNJ12		ADCY3
			KCNJ15		ADCY4
			KCNJ16		ADCY5
			KCNJ2		ADCY6
			KCNJ3		ADCY7
			KCNJ4		ADCY8
			KCNJ5		ADCY9
			KCNJ6		ARHGEF9
			KCNJ9		GABRR1
			NPTN		GABRR2
					GABRR3
					GNAI1
					GNAI2
					GNAI3
					GNAL
					GNAT3
					GNB1
					GNB2
					GNB3
					GNB4
					GNB5
					GNG10
					GNG11
					GNG12
					GNG13
					GNG2
					GNG3
					GNG4
					GNG5
					GNG7
					GNG8
					GNGT1
					GNGT2
					KCNJ10
					KCNJ12
					KCNJ15
					KCNJ16
					KCNJ2
					KCNJ3
					KCNJ4
					KCNJ5
					KCNJ6
					KCNJ9
					NPTN
					GABARAP
					NSF
					UBQLN1
